# Supplementary material for: Shared hotspot mutations in oncogenes position dogs as an unparalleled comparative model for precision therapeutics
Source: Sci Rep. 2023 Jul 6;13:10935. doi: 10.1038/s41598-023-37505-2 (PMC10325973; doi:10.1038/s41598-023-37505-2)
Supplement: Supplementary file 1 — Supplementary Table S1. [file 41598_2023_37505_MOESM1_ESM.xlsx]

## Sheet: Table_S1
Table S1. Demographics of the dogs included in this analysis
Case Number	Tumor Type	Tumor Location, Subtype or Grade	Age	Gender	Reproductive Status	Weight (Kg)	Breed
45	Chondrosarcoma		9	Male	Altered	53	Mixed Breed
50	Hemangiosarcoma		13	Male	Altered	5.55	Bichon Frise
53	Hemangiosarcoma		10	Female	Altered	23.9	Mixed Breed
18034-213-01	Squamous Cell Carcinoma		11	Male	Altered	12.7	Pembroke Welsh Corgi Mix
18034-215-01	Urothelial Carcinoma		11	Female	Altered	26.8	Staffordshire Bull Terrier Mix
18034-224-01	Hemangiosarcoma		12	Female	Altered	18.8	Tibetan Terrier
18034-225-01	Histiocytic Sarcoma		9	Female	Altered	8.22	Miniature Schnauzer
18034-226-01	Hepatocellular Carcinoma		16	Male	Altered	6.8	Yorkshire Terrier
18034-229-01	Pulmonary Adenocarcinoma		10	Male	Altered	38.09	American Pit Bull Terrier
18034-234-01	Hemangiosarcoma		7	Female	Altered	36.5	German Shepherd
18034-236-01	Squamous Cell Carcinoma		13	Male	Altered	24.2	Australian Cattle Dog
18034-241-01	Hemangiosarcoma		8	Male	Altered	45.3	Great Pyrenees
18034-242-01	Lymphoma	Multicentric T-Cell	10	Female	Altered	31.8	German Shepherd
18034-29	Mast Cell Tumor	High grade	12	Female	Altered	13	Labrador Retriever Mix
18034-786-01	Hemangiosarcoma		8	Male	Altered	33.8	Labrador Retriever
18034-789-01	Lymphoma	Cutaneous T-Cell	5	Male	Altered	12	Labrador Retriever Mix
18034-790-01	Hemangiosarcoma		8	Male	Altered	24.3	Australian Shepherd
18034-792-01	Malignant Melanoma		13	Female	Altered	27.8	Golden Retriever
18034-795-01	Squamous Cell Carcinoma		11	Male	Altered	29	Basset Hound
18034D-783-01	Carcinoma	Gastric mucosa	11	Male	Altered	3	Chihuahua
18034D-784-01	Urothelial Carcinoma		8	Female	Altered	3.4	Chihuahua
18034D-785-01	Hemangiosarcoma		12	Female	Altered	29.5	German Shepherd
18034D-787-01	Hemangiosarcoma		9	Male	Altered	25	Mixed Breed
18034ph-791-01	Soft Tissue Sarcoma		10	Male	Altered	45.7	American Staffordshire Terrier
18034PH-793-01	Osteosarcoma		9	Female	Altered	28.09	Mixed Breed
18034PH-796-01	Hemangiosarcoma		10	Female	Altered	25	Mixed Breed
18034PH-798-01	Carcinoma	Vulva	11	Female	Altered	23	Border Collie
18034ph-802-01	Soft Tissue Sarcoma		5	Female	Altered	25.4	American Pit Bull Terrier
18034ph-804-01	Squamous Cell Carcinoma		11	Female	Altered	48.1	Labrador Retriever
18034ph-807-01	Soft Tissue Sarcoma		5	Male	Altered	23	Siberian Husky
18034ph-808-01	Hemangiosarcoma		12	Female	Altered	24	Labrador Retriever
18034ph-809-01	Soft Tissue Sarcoma		13	Male	Altered	18.4	Mixed Breed
18034ph-810-01	Hemangiosarcoma		13	Male	Altered	28.3	Labrador Retriever
18034ph-813-01	Urothelial Carcinoma		14	Female	Altered	4.83	Mixed Breed
18034PH-814-01P1	Carcinoma	Intestine	13	Male	Altered	21.7	Basset Hound
18034PH-820-01	Hemangiosarcoma		13	Female	Altered	8.6	Mixed Breed
18034PH-821-01	Insulinoma		12	Female	Altered	9.9	Labrador Retriever Mix
18034PH-825-01	Mast Cell Tumor	High grade, Grade II	13	Male	Altered	21.6	Mixed Breed
18034XD-01-01	Histiocytic Sarcoma		9	Male	Altered	27.8	Golden Retriever
18034XD-01-02_panel	Soft Tissue Sarcoma		10	Male	Altered	10	Mixed Breed
18034XD-01-03	Histiocytic Sarcoma		10	Female	Altered	30	Norwegian Elkhound
18034XD-03-01	Histiocytic Sarcoma		6	Male	Altered	40	Rottweiler
18034XD-04-01	Hemangiosarcoma		12	Male	Altered	29	Golden Retriever
18034XD-05-01	Histiocytic Sarcoma		12	Female	Altered	16.4	Soft-coated Wheaton Terrier
18034XD-08-01	Squamous Cell Carcinoma		7	Male	Altered	50	Golden Retriever Mix
18034XD-10-01	Hemangiosarcoma		12	Female	Altered	30.7	Mixed Breed
18034XD-100-01	Lymphoma	Multicentric B-Cell	7	Male	Intact	36	Labrador Retriever
18034XD-101-01	Hemangiosarcoma		9	Female	Altered	20	Mixed Breed
18034XD-102-01	Histiocytic Sarcoma		11	Female	Altered	27.4	Labrador Retriever Mix
18034XD-103-01	Pulmonary adenocarcinoma		12	Male	Altered	7	Mixed Breed
18034XD-104-01	Soft Tissue Sarcoma		10	Female	Altered	4.6	Mixed Breed
18034XD-105-01	Lymphoma	Multicentric B-Cell	7	Female	Altered	32	Golden Retriever
18034XD-106-01	Hepatocellular Carcinoma		10	Male	Altered	19	Shetland Sheepdog
18034XD-107-01	Malignant Melanoma		9	Female	Altered	19	Mixed Breed
18034XD-109-01	Mast Cell Tumor	High grade, Grade II	12	Male	Intact	15	Boston Terrier
18034XD-110-01	Lymphoma	Cutaneous T-Cell	12	Female	Altered	3	Papillon
18034XD-111-01	Anal Sac Carcinoma		8	Female	Altered	32	Border Collie Mix
18034XD-112-01	Soft Tissue Sarcoma		10	Male	Altered	45	Golden Retriever Mix
18034XD-113-01	Soft Tissue Sarcoma		10	Male	Altered	6.2	Yorkshire Terrier
18034XD-114-01	Malignant Melanoma		12	Male	Altered	33	Hound Mix
18034XD-115-01	Hemangiosarcoma		10	Male	Altered	41	German Shepherd
18034XD-117-01	Hepatocellular Carcinoma		9	Male	Altered	8	Shih Tzu Mix
18034XD-118-01	Soft Tissue Sarcoma		3	Male	Altered	40	Golden Retriever
18034XD-119-01	Anal Sac Carcinoma		13	Male	Altered	34	Mixed Breed
18034XD-121-01	Malignant Melanoma		13	Female	Altered	9	Pomeranian Mix
18034XD-124-01	Anal Sac Carcinoma		10	Male	Altered	29	Labrador Retriever
18034XD-125-01	Osteosarcoma		9	Female	Altered	30	American Pit Bull Terrier
18034XD-127-01	Malignant Melanoma		11	Male	Altered	18	Australian Cattle Dog
18034XD-128-01	Soft Tissue Sarcoma		12	Male	Altered	14	Pembroke Welsh Corgi
18034XD-129-01	Hemangiosarcoma		11	Male	Intact	45	Golden Retriever
18034XD-13-01	Mammary Carcinoma	High grade tubulopapillary carcinoma	12	Female	Altered	1	German Shepherd
18034XD-130-01	Soft Tissue Sarcoma		14	Female	Altered	3	Maltese
18034XD-1302-01	Urothelial Carcinoma		13	Male	Altered	8.76	Mixed Breed
18034XD-131-01	Histiocytic Sarcoma		6	Male	Altered	42	Bernese Mountain Dog
18034XD-1318-01	Pulmonary adenocarcinoma		13	Female	Altered	28.8	American Pit Bull Terrier
18034XD-1319-01	Squamous Cell Carcinoma		3	Male	Altered	27.5	Golden Retriever
18034XD-132-01	Carcinoma	Intestine	12	Male	Altered	2	Chihuahua
18034XD-1323-01	Thyroid Carcinoma		10	Male	Altered	18.1	Mixed Breed
18034XD-1326-01	Hemangiosarcoma		10	Male	Altered	39.1	Golden Retriever
18034XD-133-01	Hemangiosarcoma		9	Male	Altered	44	Golden Retriever
18034XD-134-01P1	Soft Tissue Sarcoma		11	Male	Altered	41	Labrador Retriever
18034XD-135-01	Soft Tissue Sarcoma		7	Male	Altered	47	Bernese Mountain Dog
18034XD-137-01	Osteosarcoma		10	Female	Altered	40.1	Doberman Pinscher
18034XD-138-01	Squamous Cell Carcinoma		4	Male	Altered	12	French Bulldog
18034XD-139-01	Carcinoma	Nasal cavity and pharynx	13	Male	Altered	4	Yorkshire Terrier
18034XD-14-01	Squamous Cell Carcinoma		12	Male	Altered	1	Rhodesian Ridgeback
18034XD-140-01	Malignant Melanoma		14	Male	Altered	37	Golden Retriever Mix
18034XD-141-01	Urothelial Carcinoma		10	Female	Altered	14	Cocker Spaniel Mix
18034XD-142-01	Squamous Cell Carcinoma		10	Male	Altered	22	English Bulldog
18034XD-143-01	Thyroid Carcinoma		11	Female	Altered	30	Akita
18034XD-144-01	Plasma Cell Tumor		10	Female	Altered	21	Cocker Spaniel Mix
18034XD-145-01P1	Lymphoma	Cutaneous T-Cell	11	Female	Altered	33	American Pit Bull Terrier Mix
18034XD-148-01	Histiocytic Sarcoma		11	Male	Altered	26	Pointer
18034XD-149-01	Osteosarcoma		8	Female	Altered	29	American Pit Bull Terrier Mix
18034XD-151-01	Mast Cell Tumor	High grade, Grade II	13	Male	Altered	31	Mastiff Mix
18034XD-152-01	Urothelial Carcinoma		10	Female	Altered	20	American Staffordshire Terrier
18034XD-153-01	Anal Sac Carcinoma		12	Male	Altered	33	American Pit Bull Terrier Mix
18034XD-156-01	Hemangiosarcoma		9	Male	Intact	38	Labrador Retriever
18034XD-157-01	Squamous Cell Carcinoma		12	Female	Altered	12	Mixed Breed
18034XD-158-01	Anal Sac Carcinoma		11	Female	Altered	10	Pumi
18034XD-159-01	Hemangiosarcoma		10	Male	Altered	41.6	Labrador Retriever
18034XD-160-01	Osteosarcoma		8	Male	Altered	46	Labrador Retriever
18034XD-161-01	Malignant Melanoma		11	Female	Altered	43	Great Dane Mix
18034XD-162-01	Mammary Carcinoma	Simple carcinoma	12	Female	Altered	16	Soft-coated Wheaton Terrier
18034XD-163-01	Hemangiosarcoma		12	Male	Altered	27	Labrador Retriever
18034XD-164-01	Lymphoma	Multicentric B-Cell	16	Male	Altered	26	Australian Shepherd Mix
18034XD-166-01	Malignant Melanoma		16	Female	Altered	7	Shiba Inu Mix
18034XD-167-01-P1	Hemangiosarcoma		8	Male	Altered	68	American Pit Bull Terrier
18034XD-168-01	Lymphoma	Multicentric B-Cell	10	Male	Altered	11	Shih Tzu
18034XD-169-01P1	Soft Tissue Sarcoma		11	Female	Altered	7	West Highland White Terrier
18034XD-17-01_S2	Hemangiosarcoma		11	Female	Altered	22	Mixed Breed
18034XD-170-01	Lymphoma	Multicentric B-Cell	6	Male	Altered	46	Golden Retriever
18034XD-171-01	Carcinoma	Rectum	6	Female	Altered	37	Bernese Mountain Dog
18034XD-172-01	Mast Cell Tumor	High grade	14	Male	Altered	5	Mixed Breed
18034XD-173-01	Hepatocellular Carcinoma		12	Male	Altered	4	Shih Tzu
18034XD-176-01	Mast Cell Tumor	High grade, Grade II	10	Female	Altered	62	Labrador Retriever
18034XD-177-01	Plasma Cell Tumor		12	Male	Altered	14	Cocker Spaniel
18034XD-178-01	Other		7	Male	Altered	3	Maltese
18034XD-179-01	Malignant Melanoma		14	Male	Altered	20	Shetland Sheepdog
18034XD-180-01	Soft Tissue Sarcoma		11	Male	Altered	8	Dachshund
18034XD-181-01V1	Osteosarcoma		9	Male	Altered	28.9	Poodle Standard
18034XD-182-01	Hemangiosarcoma		12	Female	Altered	4.9	Dachshund
18034XD-183-01	Mammary Carcinoma	Infiltrative ductular carcinoma	9	Female	Altered	30.5	German Shepherd
18034XD-184-01	Hemangiosarcoma		11	Male	Altered	19	Terrier Mix
18034XD-185-01	Histiocytic Sarcoma		10	Male	Altered	12.37	Cavalier King Charles Spaniel
18034XD-186-01	Histiocytic Sarcoma		10	Female	Altered	32.2	Labrador Retriever
18034XD-187-01	Hemangiosarcoma		7	Male	Altered	38.2	Golden Retriever
18034XD-188-01	Lymphoma	Multicentric B-Cell	5	Male	Altered	14.4	Scottish Terrier
18034XD-189-01	Osteosarcoma		8	Male	Altered	8	Poodle Standard
18034XD-191-01	Hemangiosarcoma		10	Male	Altered	25	Soft-coated Wheaton Terrier
18034XD-192-01	Lymphoma	Multicentric B-Cell	7	Male	Altered	55	Bulldog Mix
18034XD-193-01	Thyroid Carcinoma		12	Male	Altered	30	American Pit Bull Terrier Mix
18034XD-194-01	Lymphoma	Multicentric B-Cell	8	Female	Altered	12	Pembroke Welsh Corgi
18034XD-195-01	Hemangiosarcoma		12	Male	Altered	36	Golden Retriever
18034XD-196-01	Histiocytic Sarcoma		6	Male	Intact	91	Mastiff
18034XD-197-01	Hemangiosarcoma		9	Female	Altered	17	Bulldog
18034XD-198-01	Soft Tissue Sarcoma		9	Female	Altered	30.6	Rhodesian Ridgeback Mix
18034XD-199-01	Osteosarcoma		8	Female	Altered	42.4	American Bulldog
18034XD-20-01_S1	Soft Tissue Sarcoma		11	Female	Altered	27	Mixed Breed
18034XD-200-01	Pulmonary Adenocarcinoma		10	Male	Altered	36	Golden Retriever
18034XD-201-01	Carcinoma	Left nasal	10	Male	Altered	24	Siberian Husky Mix
18034XD-202-01	Soft Tissue Sarcoma		11	Male	Altered	48	Labrador Retriever Mix
18034XD-203-01	Carcinoma	Left nasal	15	Male	Altered	24.6	Mixed Breed
18034XD-204-01	Urothelial Carcinoma		13	Female	Altered	19	Labrador Retriever Mix
18034XD-205-01	Hemangiosarcoma		12	Female	Altered	37	Labrador Retriever
18034XD-206-01	Carcinoma	Renal and adrenal mass	13	Male	Altered	29	American Pit Bull Terrier Mix
18034XD-207-01	Malignant Melanoma		11	Male	Altered	3	Yorkshire Terrier
18034XD-208-01	Lymphoma	Cutaneous T-Cell	12	Male	Altered	32	Labrador Retriever
18034XD-209-01	Chondrosarcoma		9	Female	Altered	16	Golden Retriever Mix
18034XD-21-01	Hemangiosarcoma		9	Female	Altered	22	Mixed Breed
18034XD-210-01	Carcinoma	Gastric	10	Female	Altered	8	French Bulldog
18034XD-211-01	Thyroid Carcinoma		9	Male	Altered	6	Boston Terrier
18034XD-212-01	Soft Tissue Sarcoma		9	Male	Altered	42	Bernese Mountain Dog
18034XD-214-01	Hemangiosarcoma		8	Male	Altered	47	Labrador Retriever Mix
18034XD-216-01	Soft Tissue Sarcoma		7	Male	Altered	46	Labrador Retriever
18034XD-217-01	Soft Tissue Sarcoma		14	Female	Altered	18	Australian Shepherd Mix
18034XD-218-01	Hemangiosarcoma		9	Male	Altered	25	Labrador Retriever
18034XD-219-01	Soft Tissue Sarcoma		15	Male	Altered	9	Jack Russell Terrier
18034XD-22	Soft Tissue Sarcoma		11	Female	Altered	1.5	Mixed Breed
18034XD-220-01	Thyroid Carcinoma		10	Female	Altered	32	Labrador Retriever
18034XD-221-01	Soft Tissue Sarcoma		14	Female	Altered	34.1	Akita Mix
18034XD-222-01	Soft Tissue Sarcoma		11	Male	Altered	27.5	Border Collie
18034XD-228-01	Hemangiosarcoma		10	Female	Altered	17.7	Labrador Retriever Mix
18034XD-23	Splenic Hemangiosarcoma		13	Female	Altered	25	Mixed Breed
18034XD-232-01	Histiocytic Sarcoma		7	Male	Altered	34.6	Labrador Retriever
18034XD-233-01	Hemangiosarcoma		11	Female	Altered	29	German Shepherd
18034XD-237-01	Anal Sac Carcinoma		8	Male	Altered	38	Labrador Retriever
18034XD-239-01	Hemangiosarcoma		9	Female	Altered	37.4	Golden Retriever
18034XD-24	Mammary Carcinoma	Intermediate grade carcinoma	7	Female	Altered	31.41	Mixed Breed
18034XD-240-01	Hemangiosarcoma		7	Male	Altered	32.6	American Pit Bull Terrier
18034XD-243-01	Squamous Cell Carcinoma		7	Male	Altered	21.3	Samoyed
18034XD-244-01	Hemangiosarcoma		10	Female	Altered	27	Boxer
18034XD-245-01	Hepatocellular Carcinoma		13	Male	Intact	6.27	Pomeranian
18034XD-246-01	Hemangiosarcoma		7	Male	Intact	59	Bernese Mountain Dog
18034XD-248-01	Soft Tissue Sarcoma		12	Male	Altered	5.5	Yorkshire Terrier
18034XD-249-01	Carcinoma	Intestine	14	Female	Intact	8.95	Schipperke
18034XD-250-01	Hemangiosarcoma		9	Male	Altered	6.7	Maltese
18034XD-251-01	Carcinoma	Lymph node metastasis	12	Male	Altered	6.3	Beagle
18034XD-253-01	Soft Tissue Sarcoma		12	Male	Altered	33.9	Golden Retriever
18034XD-254-01	Malignant Melanoma		11	Female	Altered	33	Labrador Retriever Mix
18034XD-256-01	Hemangiosarcoma		11	Male	Intact	56.5	Golden Retriever
18034XD-257-01	Soft Tissue Sarcoma		7	Male	Intact	13.2	Scottish Terrier
18034XD-259-01	Hemangiosarcoma		10	Male	Altered	43	Golden Retriever Mix
18034XD-26-01	Histiocytic Sarcoma		12	Female	Altered	17.7	Australian Shepherd
18034XD-262-01	Osteosarcoma		6	Female	Altered	40.6	Great Dane
18034XD-263-01	Soft Tissue Sarcoma		13	Female	Altered	7.48	West Highland White Terrier
18034XD-264-01	Pulmonary adenocarcinoma		7	Male	Altered	36.9	Doberman Pinscher
18034XD-265-01	Insulinoma		14	Male	Altered	26	Cocker Spaniel Mix
18034XD-265-02	Soft Tissue Sarcoma		14	Male	Altered	26	Cocker Spaniel Mix
18034XD-266-01	Malignant Melanoma		15	Female	Altered	24.8	Rhodesian Ridgeback Mix
18034XD-267-01	Hemangiosarcoma		13	Male	Altered	27.1	Labrador Retriever
18034XD-268-01	Hemangiosarcoma		9	Female	Altered	6	Chihuahua
18034XD-269-01	Anal Sac Carcinoma		11	Female	Altered	20.2	Golden Retriever
18034XD-271-01	Hemangiosarcoma		7	Male	Altered	58.6	Dogue De Bordeaux
18034XD-273-01	Hemangiosarcoma		7	Male	Altered	48	American Pit Bull Terrier Mix
18034XD-274-01	Malignant Melanoma		10	Female	Altered	2.3	Papillon Mix
18034XD-275-01	Hemangiosarcoma		13	Female	Altered	24.4	American Pit Bull Terrier Mix
18034XD-276-01	Osteosarcoma		8	Female	Altered	42.3	Doberman Pinscher
18034XD-277-01	Malignant Melanoma		9	Male	Altered	36.6	Rottweiler
18034XD-278-01	Soft Tissue Sarcoma		12	Male	Altered	56.6	Labrador Retriever
18034XD-279-01	Pulmonary Adenocarcinoma		10	Female	Altered	9.96	Cairn Terrier
18034XD-28-01_S3	Lymphoma	Intestinal B-Cell	8	Female	Altered	22	German Shepherd
18034XD-28-02_S5	Lymphoma	Multicentric T-Cell	8	Male	Altered	1	Boxer
18034XD-28-03_S4	Lymphoma	Multicentric B-Cell	10	Male	Altered	1	Yorkshire Terrier
18034XD-280-01	Soft Tissue Sarcoma		8	Male	Altered	28.5	Mixed Breed
18034XD-281-01	Squamous Cell Carcinoma		7	Male	Altered	19.5	Beagle
18034XD-282-01	Hemangiosarcoma		9	Male	Altered	42.4	Golden Retriever
18034XD-284-01	Hemangiosarcoma		10	Male	Intact	38.1	German Shepherd
18034XD-285-01	Osteosarcoma		7	Male	Altered	30.3	Vizsla
18034XD-286-01	Carcinoma	Ventral neck (not thyroid)	7	Female	Altered	25	Basset Hound
18034XD-287-01	Malignant Melanoma		15	Female	Altered	4.64	Toy Poodle
18034XD-288-01	Mast Cell Tumor	High grade	9	Male	Altered	6.3	Chihuahua
18034XD-289-01	Malignant Melanoma		12	Male	Altered	6.1	Dachshund
18034XD-290-01	Hemangiosarcoma		10	Female	Altered	30.9	Labrador Retriever Mix
18034XD-291-01	Malignant Melanoma		13	Female	Altered	19	Mixed Breed
18034XD-292-01	Carcinoma	Liver	9	Female	Altered	6.7	Mixed Breed
18034XD-293-01	Anal Sac Carcinoma		14	Female	Altered	10.6	Cocker Spaniel
18034XD-294-01	Anal Sac Carcinoma		13	Female	Altered	35	Siberian Husky
18034XD-295-01	Anal Sac Carcinoma		10	Male	Altered	29.2	Mixed Breed
18034XD-296-01	Malignant Melanoma		11	Male	Altered	27.2	Border Collie
18034XD-298-01	Osteosarcoma		10	Male	Altered	21.5	Pembroke Welsh Corgi
18034XD-299-01	Hemangiosarcoma		7	Female	Altered	29.6	German Shepherd
18034XD-30	Malignant Melanoma		8	Male	Altered	31	Labrador Retriever
18034XD-300-01	Osteosarcoma		9	Male	Intact	49.6	Golden Retriever
18034XD-301-01	Anal Sac Carcinoma		10	Female	Altered	32.4	Malamute Mix
18034XD-302-01	Soft Tissue Sarcoma		13	Female	Altered	12	Boston Terrier
18034XD-304-01	Histiocytic Sarcoma		12	Female	Altered	34	Labrador Retriever
18034XD-305-01	Hemangiosarcoma		7	Male	Altered	43.18	German Shepherd
18034XD-306-01	Lymphoma	Intestinal T-Cell	3	Female	Altered	27.5	Bernese Mountain Dog
18034XD-307-01	Urothelial Carcinoma		11	Female	Altered	16.6	Beagle
18034XD-308-01	Anal Sac Carcinoma		3	Female	Altered	22.3	American Pit Bull Terrier Mix
18034XD-309-01	Neuroendocrine Carcinoma		10	Male	Altered	43.1	Golden Retriever Mix
18034XD-31	Osteosarcoma		7	Female	Altered	26.8	Boxer
18034XD-310-01	Hemangiosarcoma		11	Male	Altered	33.6	German Shepherd
18034XD-311-01	Osteosarcoma		8	Male	Altered	39.5	Labrador Retriever Mix
18034XD-312-01	Pulmonary adenocarcinoma		12	Female	Altered	27.5	English Springer Spaniel Mix
18034XD-313-01	Lymphoma	Extra-nodal B-Cell	10	Male	Altered	15	Tibetan Terrier
18034XD-314-01	Urothelial Carcinoma		10	Male	Altered	49	Golden Retriever Mix
18034XD-315-01	Lymphoma	Multicentric B-Cell	6	Male	Altered	18.8	English Bulldog
18034XD-316-01	Hepatocellular Carcinoma		15	Female	Altered	25.4	Golden Retriever Mix
18034XD-317-01	Malignant Melanoma		9	Female	Altered	5	Yorkshire Terrier
18034XD-318-01	Pulmonary Adenocarcinoma		13	Male	Altered	29.5	Shepherd Mix
18034XD-321-01	Hemangiosarcoma		11	Male	Altered	10.21	Mixed Breed
18034XD-322-01	Hemangiosarcoma		12	Female	Altered	37.2	German Shepherd
18034XD-325-01	Pulmonary adenocarcinoma		11	Female	Altered	29.4	Weimaraner
18034XD-326-01	Anal Sac Carcinoma		6	Female	Altered	32.5	Rottweiler Mix
18034XD-327-01	Hemangiosarcoma		11	Male	Altered	40.2	Golden Retriever
18034XD-328-01	Hemangiosarcoma		12	Female	Altered	22.6	Labrador Retriever
18034XD-329-01	Anal Sac Carcinoma		10	Male	Altered	29.5	Basset Hound
18034XD-33	Hemangiosarcoma		6	Male	Altered	55	German Shepherd
18034XD-331-01	Hepatocellular Carcinoma		14	Male	Altered	28.2	Golden Retriever
18034XD-332-01	Osteosarcoma		5	Male	Altered	59.6	Giant Schnauzer
18034XD-333-01	Histiocytic Sarcoma		14	Female	Altered	20.2	Australian Cattle Dog
18034XD-334-01	Other		11	Male	Altered	13.8	Miniature Schnauzer
18034XD-335-01	Hemangiosarcoma		9	Female	Altered	32	Golden Retriever
18034XD-337-01	Lymphoma	Multicentric B-Cell	7	Male	Altered	26.5	American Pit Bull Terrier
18034XD-339-01	Malignant Melanoma		12	Female	Altered	42.7	Bloodhound
18034XD-34	Mast Cell Tumor	High grade, Grade II	5	Female	Altered	23.8	Mixed Breed
18034XD-340-01	Histiocytic Sarcoma		10	Female	Altered	35.9	Golden Retriever
18034XD-342-01	Urothelial Carcinoma		14	Female	Altered	10.2	Pug Mix
18034XD-343-01	Anal Sac Carcinoma		14	Female	Altered	6	Shih Tzu
18034XD-344-01	Malignant Melanoma		8	Male	Intact	44.7	Gordon Setter
18034XD-345-01	Soft Tissue Sarcoma		9	Male	Altered	27.8	Labrador Retriever Mix
18034XD-348-01	Thyroid Carcinoma		6	Male	Altered	66.8	Great Dane
18034XD-349-01	Anal Sac Carcinoma		10	Female	Altered	10	Beagle
18034XD-35	Mammary Carcinoma	Intermediate grade carcinoma	11	Female	Altered	4.8	Mixed Breed
18034XD-350-01	Lymphoma	Multicentric T-Cell	7	Male	Altered	27.5	Poodle Standard
18034XD-351-01	Carcinoma	Intestine	8	Female	Altered	28.1	Boxer Mix
18034XD-353-01	Osteosarcoma		2	Female	Altered	22.6	Labrador Retriever Mix
18034XD-354-01	Histiocytic Sarcoma		7	Male	Altered	8.6	Pembroke Welsh Corgi
18034XD-355-01	Soft Tissue Sarcoma		4	Male	Altered	33.3	Labrador Retriever
18034XD-356-01	Hemangiosarcoma		11	Female	Altered	19	Coonhound
18034XD-357-01	Mesothelioma		11	Male	Altered	22.8	Australian Shepherd
18034XD-358-01	Neuroendocrine Carcinoma		9	Female	Altered	43.1	Labrador Retriever
18034XD-359-01	Lymphoma	Intestinal B-Cell	9	Female	Altered	25.6	Chinese Shar-Pei
18034XD-36	Mast Cell Tumor	High grade, Grade II	8	Female	Altered	47	Mixed Breed
18034XD-360-01	Anal Sac Carcinoma		8	Male	Altered	41.5	Labrador Retriever
18034XD-362-01	Neuroendocrine Carcinoma		8	Female	Altered	31.2	Chesapeake Bay Retriever
18034XD-366-01	Pulmonary adenocarcinoma		11	Female	Altered	27.6	Labrador Retriever
18034XD-369-01	Squamous Cell Carcinoma		13	Female	Altered	3.6	Yorkshire Terrier
18034XD-371-01	Mammary Carcinoma	High grade carcinoma	12	Female	Altered	8.8	Mixed Breed
18034XD-372-01	Squamous Cell Carcinoma		13	Female		4.5	Pekingese
18034XD-373-01V1	Urothelial Carcinoma		14	Female	Altered	7	Maltese Mix
18034XD-376-01	Osteosarcoma		9	Female	Altered	22.3	Mixed Breed
18034XD-377-01	Soft Tissue Sarcoma		13	Male	Altered	20.5	Mixed Breed
18034XD-378-01	Hemangiosarcoma		12	Female	Altered	41.9	Labrador Retriever
18034XD-38	Soft Tissue Sarcoma		6	Female	Altered	27	English Bulldog
18034XD-380-01	Osteosarcoma		14	Female	Altered	27.18	Labrador Retriever Mix
18034XD-381-01	Hemangiosarcoma		11	Female	Altered	21.6	Golden Retriever Mix
18034XD-383-01	Soft Tissue Sarcoma		8	Female	Altered	39	Belgian Malinois Mix
18034XD-384-01	Histiocytic Sarcoma		9	Female	Altered	34.6	Labrador Retriever Mix
18034XD-385-01	Plasma Cell Tumor		10	Female	Altered	4.5	Italian Greyhound
18034XD-386-01	Mammary Carcinoma	Intermediate grade complex carcinoma	13	Female	Altered	24.3	Mixed Breed
18034XD-389-01	Osteosarcoma		9	Female	Altered	32.4	Rottweiler
18034XD-39	Soft Tissue Sarcoma		5	Female	Altered	26.2	American Pit Bull Terrier
18034XD-392-01	Hemangiosarcoma		11	Male	Altered	28.6	Mixed Breed
18034XD-393-01	Carcinoma	Salivary gland	12	Female	Altered	21.13	Brittany Spaniel
18034XD-394-01	Soft Tissue Sarcoma		1	Female	Intact	31.04	Doberman Pinscher
18034XD-395-01	Hemangiosarcoma		14	Male	Altered	36.4	Boxer Mix
18034XD-397-01	Carcinoma	Liver	7	Female	Altered	34.8	American Bulldog
18034XD-398-01	Soft Tissue Sarcoma		8	Male	Altered	30.1	Mixed Breed
18034XD-399-01	Soft Tissue Sarcoma		10	Male	Altered	24.6	Belgian Sheepdog
18034XD-402-01	Malignant Melanoma		12	Female	Altered	38.63	Labrador Retriever Mix
18034XD-403-01	Carcinoma	Gastric mucosa	10	Female	Altered	28	Labrador Retriever
18034XD-404-01	Mast Cell Tumor	High grade, Grade III	8	Male	Altered	13	French Bulldog
18034XD-406-01	Osteosarcoma		8	Male	Altered	47.7	Great Dane
18034XD-407-01	Pulmonary adenocarcinoma		12	Male	Altered	31.9	Border Collie Mix
18034XD-408	Thyroid Carcinoma		9	Female	Altered	11.8	Beagle
18034XD-409-01	Anal Sac Carcinoma		13	Male	Altered	30.45	Siberian Husky
18034XD-41	Lymphoma	Multicentric	14	Female	Altered	30.2	Mixed Breed
18034XD-410	Other		1	Female	Altered	18.9	Mixed Breed
18034XD-411-01	Carcinoma	Intestine	12	Male	Altered	10.7	Pug Mix
18034XD-412	Hemangiosarcoma		9	Male	Altered	34.5	American Pit Bull Terrier
18034XD-413	Soft Tissue Sarcoma		13	Male	Altered	30.45	Siberian Husky
18034XD-414-01	Malignant Melanoma		8	Male	Altered	24	Basset Hound
18034XD-415-01	Anal Sac Carcinoma		15	Male	Altered	6.4	Shih Tzu
18034XD-417-01	Other		14	Female	Altered	8	Dachshund
18034XD-418	Malignant Melanoma		9	Male	Altered	37.2	Golden Retriever
18034XD-419	Soft Tissue Sarcoma		9	Male	Altered	24.4	Golden Retriever Mix
18034XD-42	Soft Tissue Sarcoma		14	Male	Altered	9.5	Schnauzer
18034XD-421-01	Soft Tissue Sarcoma		11	Female	Altered	18.7	Terrier Mix
18034XD-422	Hemangiosarcoma		12	Male	Altered	24.3	Chesapeake Bay Retriever
18034XD-423-01	Mast Cell Tumor	High grade	7	Female	Altered	39	American Pit Bull Terrier
18034XD-425-01	Malignant Melanoma		10	Male	Altered	35.2	Retriever Mix
18034XD-428-01	Malignant Melanoma		1	Female	Altered	31.9	Labrador Retriever
18034XD-43	Squamous Cell Carcinoma		13	Male	Altered	2.9	Yorkshire Terrier
18034XD-430-01	Soft Tissue Sarcoma		12	Female	Altered	4.2	Norwich Terrier
18034XD-431-01	Lymphoma	Cutaneous T-Cell	14	Female	Altered	34.8	Siberian Husky
18034XD-432-01	Hemangiosarcoma		12	Female	Altered	29.6	Labrador Retriever Mix
18034XD-434-01	Insulinoma		10	Female	Altered	8.9	French Bulldog
18034XD-435-01	Soft Tissue Sarcoma		1	Male	Altered	30.8	Golden Retriever
18034XD-436-01	Hemangiosarcoma		10	Female	Altered	8.9	Dachshund
18034XD-437-01	Soft Tissue Sarcoma		9	Female	Altered	5.57	Miniature Schnauzer
18034XD-439-01	Carcinoma	Gastric mucosa	5	Male	Altered	29.48	Siberian Husky
18034XD-440-01	Hemangiosarcoma		8	Male	Altered	46	German Shepherd Mix
18034XD-441-01	Histiocytic Sarcoma		2	Male	Altered	15.78	Pembroke Welsh Corgi
18034XD-442-01	Mast Cell Tumor	High grade, Grade III	14	Male	Altered	8.6	Jack Russell Terrier Mix
18034XD-443-01	Thyroid Carcinoma		13	Female	Altered	19.6	Border Collie
18034XD-444-01	Hemangiosarcoma		11	Female	Altered	25.5	Mixed Breed
18034XD-445-01	Soft Tissue Sarcoma		12	Male	Altered	7.2	Havanese
18034XD-447-01	Malignant Melanoma		10	Female	Altered	28.6	Siberian Husky
18034XD-448-01	Hemangiosarcoma		10	Male	Altered	45.4	Rottweiler
18034XD-452-01	Squamous Cell Carcinoma		15	Female	Intact	45	Labrador Retriever
18034XD-457-01	Hemangiosarcoma		12	Male	Altered	8.5	Lhasa Apso
18034XD-459-01	Hepatocellular Carcinoma		9	Female	Altered	7.56	Miniature Australian Shepherd
18034XD-46-01	Lymphoma	Cutaneous T-Cell	11	Male	Altered	7	Pug
18034XD-461-01	Mammary Carcinoma	High grade inflammatory carcinoma	13	Female	Intact	2.59	Chihuahua
18034XD-462-01	Carcinoma	Salivary gland	8	Male	Altered	17.2	Mixed Breed
18034XD-463-01	Hemangiosarcoma		11	Male	Altered	11.7	Pug
18034XD-464-01	Lymphoma	Multicentric B-Cell	12	Female	Altered	13.6	Beagle
18034XD-465-01	Gastrointestinal Stromal Tumor		9	Male	Altered	33.1	Boxer Mix
18034XD-466-01	Hemangiosarcoma		13	Female	Altered	22.6	Australian Shepherd Mix
18034XD-47-01	Histiocytic Sarcoma		11	Male	Altered	10.3	Mixed Breed
18034XD-470-01	Hemangiosarcoma		11	Female	Altered	22.45	Australian Shepherd Mix
18034XD-471-01	Urothelial Carcinoma		7	Male	Altered	23.6	English Bulldog
18034XD-472-01	Soft Tissue Sarcoma		13	Female	Altered	30	Golden Retriever
18034XD-474-01	Carcinoma	Gastrointestinal	12	Male	Altered	29.8	Rough Collie
18034XD-475-01	Hemangiosarcoma		11	Female	Altered	27.4	Labrador Retriever
18034XD-478-01	Hemangiosarcoma		7	Male	Altered	47.2	German Shepherd
18034XD-479-01	Osteosarcoma		4	Male	Altered	28	Siberian Husky
18034XD-480-01	Soft Tissue Sarcoma		11	Female	Altered	22	Labrador Retriever Mix
18034XD-482-01	Hepatocellular Carcinoma		14	Female	Altered	6.5	West Highland White Terrier
18034XD-484-01	Carcinoma	Retrobulbar	15	Male	Altered	18	Cocker Spaniel
18034XD-485-01	Soft Tissue Sarcoma		15	Male	Altered	18	Cocker Spaniel
18034XD-486-01	Other		8	Female	Altered	30	Golden Retriever
18034XD-490-01	Soft Tissue Sarcoma		12	Male	Altered	6.6	Miniature Poodle
18034XD-495-01V1	Hepatocellular Carcinoma		12	Female	Altered	11.8	Cocker Spaniel
18034XD-498-01	Carcinoma	Left Kidney and ureter	5	Female	Altered	20.4	Mixed Breed
18034XD-499-01	Osteosarcoma		13	Female	Altered	40.2	Labrador Retriever Mix
18034XD-500-01	Carcinoma	Gastric mucosa	13	Female	Altered	8.6	Miniature Schnauzer
18034XD-501-01	Hepatocellular Carcinoma		8	Male	Altered	22.2	Poodle Standard
18034XD-502-01	Hepatocellular Carcinoma		10	Male	Altered	9.3	Poodle Mix
18034XD-503-01	Hemangiosarcoma		11	Male	Altered	41.1	Mixed Breed
18034XD-506-01	Hemangiosarcoma		10	Female	Altered	30	German Shepherd
18034XD-507-01	Osteosarcoma		6	Female	Altered	21.4	German Shepherd
18034XD-509-01	Hepatocellular Carcinoma		13	Female	Altered	26.4	Mixed Breed
18034XD-510-01	Mast Cell Tumor	High grade, Grade III	11	Female	Altered	25.3	American Pit Bull Terrier
18034XD-513-01	Osteosarcoma		6	Female	Altered	36	Rottweiler
18034XD-514-01	Hemangiosarcoma		7	Male	Intact	36.9	German Shepherd
18034XD-515-01	Osteosarcoma		7	Male	Altered	61.4	Great Pyrenees
18034XD-517-01	Hemangiosarcoma		14	Female	Altered	6.8	Miniature Poodle
18034XD-518-01	Hepatocellular Carcinoma		12	Female	Altered	20.8	Australian Shepherd Mix
18034XD-519-01	Squamous Cell Carcinoma		11	Female	Altered	34	Labrador Retriever
18034XD-520-01	Hemangiosarcoma		12	Female	Altered	26.5	German Shepherd Mix
18034XD-521-01	Pulmonary Adenocarcinoma		11	Male	Intact	31	Labrador Retriever Mix
18034XD-522-01	Pulmonary adenocarcinoma		10	Female	Altered	23	Mixed Breed
18034XD-523-01	Malignant Melanoma		13	Male	Altered	9	Pomeranian
18034XD-524-01	Thyroid Carcinoma		11	Female	Intact	25.4	Belgian Malinois
18034XD-525-01	Pulmonary adenocarcinoma		14	Male	Altered	13.3	Jack Russell Terrier
18034XD-526-01	Malignant Melanoma		15	Male	Altered	13.06	Miniature Schnauzer
18034XD-527-02	Mammary Carcinoma	High grade carcinoma	2	Female	Altered	11	Lhasa Apso
18034XD-528-03	Hemangiosarcoma		9	Male	Altered	15.5	Beagle Mix
18034XD-529-04	Hemangiosarcoma		8	Female	Altered	30.9	Golden Retriever
18034XD-531-01	Anal Sac Carcinoma		10	Female	Altered	16.5	English Springer Spaniel
18034XD-532-01	Osteosarcoma		10	Female	Altered	22.6	Chinese Shar-Pei Mix
18034XD-533-06	Anal Sac Carcinoma		14	Male	Altered	26.7	Poodle Mix
18034XD-534-01	Other		8	Male	Altered	29.6	Mixed Breed
18034XD-535-01	Hemangiosarcoma		11	Male	Intact	43	German Shepherd
18034XD-536-01	Lymphoma	Intestinal T-Cell	11	Male	Altered	31	American Pit Bull Terrier
18034XD-537-07	Squamous Cell Carcinoma		9	Male	Altered	28.5	Labrador Retriever
18034XD-538-01	Soft Tissue Sarcoma		12	Male	Altered	26.1	Golden Retriever Mix
18034XD-539-08	Soft Tissue Sarcoma		11	Female	Altered	16.4	Pembroke Welsh Corgi
18034XD-540-01	Urothelial Carcinoma		11	Male	Altered	11.8	Jack Russell Terrier
18034XD-541-09	Soft Tissue Sarcoma		9	Female	Altered	28	Labrador Retriever Mix
18034XD-542-10	Hemangiosarcoma		4	Male	Altered	14.3	Golden Retriever Mix
18034XD-543-01	Squamous Cell Carcinoma		11	Male	Altered	6	Chihuahua Mix
18034XD-544-11	Hemangiosarcoma		12	Female	Altered	4.7	Maltese
18034XD-545-01	Carcinoma	Left Kidney	6	Female	Altered	20	Bulldog Mix
18034XD-546-01	Malignant Melanoma		6	Male	Altered	34.7	Golden Retriever
18034XD-548-01	Squamous Cell Carcinoma		11	Male	Altered	36.4	Labrador Retriever
18034XD-549-01	Hepatocellular Carcinoma		11	Female	Altered	4.4	Maltese Mix
18034XD-550-01	Other		9	Male	Intact	34.7	Labrador Retriever
18034XD-551-01	Hemangiosarcoma		9	Female	Altered	59.2	South African Boerboel
18034XD-552-01	Soft Tissue Sarcoma		7	Female	Altered	12	French Bulldog
18034XD-554-01	Osteosarcoma		11	Female	Altered	30.5	Catahoula
18034XD-555-01	Hemangiosarcoma		14	Female	Altered	29	Golden Retriever
18034XD-556-01	Malignant Melanoma		11	Female	Altered	36	Golden Retriever
18034XD-557-01	Hepatocellular Carcinoma		11	Male	Altered	33.2	Siberian Husky
18034XD-558-01	Mast Cell Tumor	Low grade, Grade III	8	Female	Altered	11.6	Miniature Schnauzer
18034XD-559-01	Hemangiosarcoma		9	Male	Intact	8.3	Shih Tzu
18034XD-560-01	Soft Tissue Sarcoma		3	Male	Altered	11.7	Terrier Mix
18034XD-562-01	Soft Tissue Sarcoma		12	Male	Altered	30	Labrador Retriever Mix
18034XD-563-01	Mammary Carcinoma	Intermediate grade carcinoma	11	Female	Altered	25.2	Siberian Husky
18034XD-564-01	Mammary Carcinoma	High grade carcinoma	11	Female	Altered	29.1	Golden Retriever
18034XD-565-01	Hemangiosarcoma		14	Male	Altered	14.1	Pug Mix
18034XD-566-01	Urothelial Carcinoma		11	Male	Altered	46	Labrador Retriever
18034XD-567-01	Other		4	Male	Intact	9.2	Beagle
18034XD-568-01	Osteosarcoma		10	Female	Altered	59	Mastiff Mix
18034XD-569-01	Hemangiosarcoma		9	Male	Altered	21.7	Mixed Breed
18034XD-570-01	Squamous Cell Carcinoma		13	Female	Altered	1.12	Yorkshire Terrier
18034XD-571-01	Hemangiosarcoma		8	Male	Intact	33.3	Labrador Retriever
18034XD-574-01	Hemangiosarcoma		15	Male	Altered	22.9	Mixed Breed
18034XD-575-01	Hemangiosarcoma		11	Female	Altered	27.7	Chinese Shar-Pei
18034XD-576-01	Hemangiosarcoma		10	Male	Altered	36	German Shepherd
18034XD-577-01	Osteosarcoma		12	Female	Altered	27.8	Vizsla
18034XD-578-01	Neuroendocrine Carcinoma		7	Male	Altered	30.2	Samoyed
18034XD-579-01	Gastrointestinal Stromal Tumor		11	Female	Altered	10.7	Pembroke Welsh Corgi
18034XD-58-01-P2	Malignant Melanoma		15	Female	Altered	8.6	Miniature Poodle
18034XD-580-01	Hemangiosarcoma		10	Male	Altered	28	American Pit Bull Terrier
18034XD-581-01	Insulinoma		7	Male	Altered	34.8	Golden Retriever
18034XD-582-01	Malignant Melanoma		9	Male	Altered	37.2	Mixed Breed
18034XD-583-01	Hemangiosarcoma		3	Female	Altered	31.4	Golden Retriever
18034XD-584-01	Pancreatic Carcinoma		11	Male	Altered	11.9	Scottish Terrier
18034XD-585-01	Hemangiosarcoma		7	Male	Altered	28.2	American Pit Bull Terrier Mix
18034XD-586-01	Hemangiosarcoma		11	Male	Altered	8.5	Poodle Mix
18034XD-587-01	Malignant Melanoma		12	Female	Altered	38	Golden Retriever
18034XD-588-01	Urothelial Carcinoma		11	Female	Altered	12.3	Beagle
18034XD-589-01	Soft Tissue Sarcoma		15	Female	Altered	25.7	Mixed Breed
18034XD-59-01	Soft Tissue Sarcoma		15	Female	Intact	5	Rat Terrier
18034XD-590-01	Hemangiosarcoma		9	Female	Altered	27.2	Golden Retriever
18034XD-591-01	Hemangiosarcoma		10	Male	Altered	39.6	American Pit Bull Terrier Mix
18034XD-593-01	Lymphoma	Multicentric	8	Female	Altered	6.4	Schnauzer Mix
18034XD-594-01	Osteosarcoma		10	Female	Altered	25.5	Mixed Breed
18034XD-595-01	Neuroendocrine Carcinoma		10	Male	Altered	26	Mixed Breed
18034XD-596-01	Hemangiosarcoma		9	Female	Altered	18	Mixed Breed
18034XD-597-01	Soft Tissue Sarcoma		9	Female	Altered	24.4	Samoyed
18034XD-598-01	Osteosarcoma		8	Male	Altered	31.8	Akita
18034XD-599-01	Hemangiosarcoma		9	Male	Altered	11.1	French Bulldog
18034XD-60-01	Histiocytic Sarcoma		7	Male	Altered	40	Golden Retriever
18034XD-600-01	Histiocytic Sarcoma		7	Female	Altered	43.7	Labrador Retriever
18034XD-601-01	Soft Tissue Sarcoma		15	Female	Altered	6.98	Jack Russell Terrier
18034XD-602-01	Urothelial Carcinoma		13	Female	Altered	19.8	Boxer Mix
18034XD-603-01	Carcinoma	Left Elbow	10	Male	Altered	23.2	Australian Shepherd
18034XD-604-01	Lymphoma	Splenic Marginal zone lymphoma	11	Male	Altered	23	Golden Retriever Mix
18034XD-605-01	Hemangiosarcoma		11	Female	Altered	29.6	Golden Retriever
18034XD-607-01	Soft Tissue Sarcoma		11	Male	Altered	14.9	English Bulldog
18034XD-608-01	Hemangiosarcoma		6	Male	Altered	24.27	American Pit Bull Terrier
18034XD-609-01	Mammary Carcinoma	Intermediate grade carcinoma	13	Female	Altered	48	American Pit Bull Terrier
18034XD-61-01	Osteosarcoma		7	Female	Altered	35	Rottweiler
18034XD-612-01	Hemangiosarcoma		13	Male	Altered	32.5	American Pit Bull Terrier Mix
18034XD-613-01	Hemangiosarcoma		9	Male	Altered	29	Retriever Mix
18034XD-614-01P1	Hemangiosarcoma		8	Male	Altered	38.2	German Shepherd
18034XD-615-01	Squamous Cell Carcinoma		9	Female	Altered	5	Yorkshire Terrier Mix
18034XD-616-01	Hemangiosarcoma		8	Male	Altered	17.2	Australian Cattle Dog
18034XD-617-01	Pulmonary Adenocarcinoma		9	Male	Altered	31.8	Coonhound
18034XD-618-01	Mammary Carcinoma	Low grade complex carcinoma	4	Female	Intact	12.4	Maltese Mix
18034XD-619-01	Urothelial Carcinoma		10	Female	Intact	11.2	Pug Mix
18034XD-62-01_S83	Hemangiosarcoma		10	Male	Altered	11	Mixed Breed
18034XD-620-01	Squamous Cell Carcinoma		9	Male	Altered	33.9	Labrador Retriever Mix
18034XD-621-01	Hemangiosarcoma		8	Male	Altered	26.4	Boxer
18034XD-622-01P1	Carcinoma	Gastrointestinal	11	Male	Altered	29.9	Mixed Breed
18034XD-623-01	Hemangiosarcoma		10	Male	Altered	17.2	Golden Retriever Mix
18034XD-624-01	Soft Tissue Sarcoma		5	Male	Altered	31.6	Rhodesian Ridgeback
18034XD-625-01	Hemangiosarcoma		11	Male	Altered	26.7	Australian Cattle Dog
18034XD-626-01	Carcinoma	Gastrointestinal	10	Male	Altered	18.7	Shetland Sheepdog
18034XD-627-01	Gastrointestinal Stromal Tumor		11	Female	Altered	12	Cocker Spaniel
18034XD-628-01	Soft Tissue Sarcoma		10	Female	Altered	21.8	Boxer
18034XD-629-01P1	Hemangiosarcoma		9	Male	Intact	39.1	Golden Retriever
18034XD-63-01_S84	Anal Sac Carcinoma		7	Female	Altered	43.4	German Shepherd
18034XD-630-01	Soft Tissue Sarcoma		11	Female	Altered	26.2	Labrador Retriever
18034XD-631-01P1	Other		10	Female	Altered	20.9	Flat-coated Retriever
18034XD-633-01	Osteosarcoma		9	Female	Altered	50	Labrador Retriever
18034XD-634-01	Mast Cell Tumor	High grade	12	Female	Altered	21.3	Collie Mix
18034XD-635-01	Histiocytic Sarcoma		12	Male	Altered	8	Jack Russell Terrier
18034XD-636-01	Hemangiosarcoma		7	Male	Intact	53.4	German Shepherd
18034XD-637-01	Hemangiosarcoma		15	Female	Altered	6.14	Miniature Dachshund
18034XD-638-01	Pulmonary adenocarcinoma		10	Male	Altered	28.7	Siberian Husky
18034XD-639-01	Hemangiosarcoma		14	Female	Altered	19.7	Labrador Retriever
18034XD-64-01_S13	Osteosarcoma		8	Female	Altered	58.7	Great Dane
18034XD-640-01	Soft Tissue Sarcoma		10	Male	Altered	43	Bernese Mountain Dog
18034XD-642-01	Malignant Melanoma		12	Female	Altered	19.5	Border Collie Mix
18034XD-643-01	Hemangiosarcoma		8	Male	Altered	31.8	American Pit Bull Terrier
18034XD-644-01	Hemangiosarcoma		13	Female	Altered	16.6	Border Collie
18034XD-645-01	Soft Tissue Sarcoma		1	Female	Altered	28.4	American Pit Bull Terrier Mix
18034XD-646-01	Gastrointestinal Stromal Tumor		8	Male	Altered	35.4	Golden Retriever
18034XD-647-01	Soft Tissue Sarcoma		9	Female	Altered	35.7	Labrador Retriever
18034XD-648-01	Soft Tissue Sarcoma		9	Male	Altered	23.9	Mixed Breed
18034XD-649-01	Soft Tissue Sarcoma		13	Male	Intact	8.4	Miniature Schnauzer
18034XD-65-01_S14	Thyroid Carcinoma		10	Male	Altered	31	American Staghound
18034XD-650-02	Osteosarcoma		8	Female	Altered	44	Rottweiler
18034XD-651-01	Hemangiosarcoma		9	Female	Altered	27.7	American Pit Bull Terrier Mix
18034XD-652-01	Hemangiosarcoma		12	Male	Altered	38.3	Akita
18034XD-653-01	Carcinoma	Spleen	5	Male	Altered	40.5	Labrador Retriever
18034XD-656-01	Mammary Carcinoma	Intermediate grade carcinoma	11	Female	Altered	36.2	Akita
18034XD-657-01	Carcinoma	Submandibular and retrophanryngeal lymph nodes	14	Male	Altered	7.1	Jack Russell Terrier
18034XD-658-01	Squamous Cell Carcinoma		2	Male	Altered	29.5	Australian Shepherd
18034XD-659-01	Squamous Cell Carcinoma		10	Male	Altered	25.18	English Setter
18034XD-66-01_S87	Anal Sac Carcinoma		11	Female	Altered	31.2	Golden Retriever
18034XD-660-01	Pulmonary adenocarcinoma		11	Male	Altered	38.9	Mixed Breed
18034XD-661-01	Pulmonary adenocarcinoma		7	Female	Altered	25.4	Golden Retriever
18034XD-662-01	Hemangiosarcoma		9	Male	Altered	34.6	Golden Retriever Mix
18034XD-664-01	Malignant Melanoma		10	Female	Altered	30	Golden Retriever
18034XD-665-01	Mast Cell Tumor	High grade, Grade III	10	Male	Altered	34.2	American Staffordshire Terrier
18034XD-667-01	Gastrointestinal Stromal Tumor		13	Female	Altered	16.2	American Pit Bull Terrier Mix
18034XD-668-01	Anal Sac Carcinoma		9	Male	Altered	22.6	Golden Retriever Mix
18034XD-669-01	Mast Cell Tumor	High grade, Grade III	8	Female	Altered	24.8	German Shorthaired Pointer
18034XD-67-01	Pulmonary adenocarcinoma		12	Female	Altered	34	Golden Retriever
18034XD-670-01	Hemangiosarcoma		9	Male	Altered	25.6	Poodle Standard
18034XD-671-01	Hemangiosarcoma		10	Female	Altered	30.7	Olde English Bulldog
18034XD-672-01	Hepatocellular Carcinoma		11	Male	Altered	16.3	Mixed Breed
18034XD-673-01	Pulmonary adenocarcinoma		10	Male	Altered	34.2	American Staffordshire Terrier
18034XD-674-01	Soft Tissue Sarcoma		11	Male	Altered	12.6	Scottish Terrier
18034XD-675-01	Soft Tissue Sarcoma		8	Female	Altered	31	Golden Retriever
18034XD-676-02	Osteosarcoma		7	Male	Altered	28	Greyhound
18034XD-677-01	Soft Tissue Sarcoma		3	Male	Altered	42.2	Rottweiler
18034XD-678-01	Hemangiosarcoma		11	Male	Altered	33	Boxer
18034XD-679-01	Soft Tissue Sarcoma		10	Female	Altered	20.3	Shepherd Mix
18034XD-68-01_S1	Hemangiosarcoma		5	Female	Altered	78	Irish Wolfhound
18034XD-680-01	Hemangiosarcoma		10	Male	Intact	36.4	Boxer
18034XD-681-01	Thyroid Carcinoma		13	Female	Altered	5.4	Terrier Mix
18034XD-682-01	Neuroendocrine Carcinoma		10	Male	Altered	15.8	Boston Terrier
18034XD-683-01	Hemangiosarcoma		9	Female	Altered	33.4	Golden Retriever
18034XD-684-01	Soft Tissue Sarcoma		6	Female	Altered	25.7	Mixed Breed
18034XD-687-01	Malignant Melanoma		10	Male	Altered	36.6	Rottweiler
18034XD-688-01	Mammary Carcinoma	Intermediate grade ductal carcinoma	9	Female	Altered	32.1	Siberian Husky
18034XD-689-01	Histiocytic Sarcoma		11	Female	Altered	22.7	Tibeten Spaniel
18034XD-69-01	Malignant Melanoma		10	Male	Intact	40.5	Labrador Retriever
18034XD-690-01	Anal Sac Carcinoma		11	Female	Altered	28.4	Labrador Retriever
18034XD-691-01	Soft Tissue Sarcoma		4	Male	Intact	37.5	Labrador Retriever
18034XD-693-01	Mammary Carcinoma	High grade carcinoma	4	Female	Altered	26.2	American Staffordshire Terrier
18034XD-694-01	Histiocytic Sarcoma		9	Male	Altered	30.6	Flat-Coated Retriever
18034XD-695-01	Soft Tissue Sarcoma		8	Male	Altered	5.4	Mixed Breed
18034XD-696-01	Hemangiosarcoma		7	Female	Altered	24.9	Golden Retriever
18034XD-697-01	Hemangiosarcoma		7	Male	Altered	23.5	Australian Shepherd
18034XD-698-01	Lymphoma	Multicentric marginal zone lymphoma	8	Male	Altered	8.56	West Highland White Terrier
18034XD-699-01	Mast Cell Tumor	High grade	6	Female	Altered	43	Golden Retriever
18034XD-70-01	Hemangiosarcoma		8	Male	Altered	52.2	Rottweiler
18034XD-700-02	Hemangiosarcoma		3	Male	Altered	30.4	Mixed Breed
18034XD-701-01	Hemangiosarcoma		10	Female	Altered	24.4	Siberian Husky
18034XD-702-01	Malignant Melanoma		12	Female	Intact	21	Labrador Retriever
18034XD-703-01	Mammary Carcinoma	High grade carcinoma	7	Female	Altered	3.92	Chihuahua
18034XD-704-01	Urothelial Carcinoma		9	Female	Altered	12.4	Shih Tzu
18034XD-705-01	Hemangiosarcoma		8	Female	Altered	24.3	German Shepherd
18034XD-706-01	Carcinoma	Intestine	6	Male	Altered	9.7	Mixed Breed
18034XD-707-01	Histiocytic Sarcoma		10	Male	Altered	6.56	Chihuahua
18034XD-708-01	Anal Sac Carcinoma		12	Male	Altered	6	Dachshund
18034XD-709-01	Carcinoma	Gastric mucosal	10	Male	Altered	7.4	Coton de Tulear
18034XD-71-01	Soft Tissue Sarcoma		16	Male	Altered	9.8	West Highland White Terrier
18034XD-710-01	Urothelial Carcinoma		9	Female	Altered	30.2	Border Collie
18034XD-712-01	Hemangiosarcoma		10	Male	Altered	13	Pembroke Welsh Corgi
18034XD-713-01	Hemangiosarcoma		12	Female	Altered	4.98	Coton de Tulear
18034XD-714-01	Thyroid Carcinoma		14	Female	Altered	9.09	Mixed Breed
18034XD-715-01	Soft Tissue Sarcoma		11	Female	Altered	5.7	Mixed Breed
18034XD-716-01	Hemangiosarcoma		5	Male	Altered	24	Border Collie
18034XD-717-01	Osteosarcoma		11	Male	Altered	38.5	German Shepherd
18034XD-718-01	Malignant Melanoma		4	Male	Altered	18.6	Beagle
18034XD-719-01	Chondrosarcoma		10	Male	Altered	32.2	Rottweiler
18034XD-72-01_S88	Hemangiosarcoma		13	Female	Altered	31	Labrador Retriever
18034XD-720-01	Hemangiosarcoma		8	Female	Altered	55	Bullmastiff
18034XD-721-01	Thyroid Carcinoma		12	Male	Altered	13	Beagle
18034XD-722-01	Hemangiosarcoma		2	Male	Altered	10	Boston Terrier
18034XD-723-01	Osteosarcoma		11	Male	Intact	25	American Pit Bull Terrier
18034XD-725-01	Hemangiosarcoma		6	Male	Intact	45	German Shepherd
18034XD-726-01	Osteosarcoma		6	Female	Altered	54	Rottweiler
18034XD-727-01	Hemangiosarcoma		7	Male	Altered	34.02	Flat-coated Retriever
18034XD-729-01	Hemangiosarcoma		12	Male	Altered	31.2	Labrador Retriever
18034XD-730-01	Hemangiosarcoma		5	Male	Altered	6.1	Havanese
18034XD-731-01	Hemangiosarcoma		11	Female	Altered	10	Mixed Breed
18034XD-732-01	Soft Tissue Sarcoma		11	Female	Altered	19	Pointer
18034XD-733-01	Hemangiosarcoma		1	Female	Altered	26	American Pit Bull Terrier
18034XD-734-01	Hepatocellular Carcinoma		12	Female	Altered	14	Beagle
18034XD-735-01	Carcinoma	Left salivary gland	12	Female	Altered	34.3	Bulldog
18034XD-736-01	Neuroendocrine Carcinoma		11	Male	Altered	30.4	Golden Retriever
18034XD-737-01	Lymphoma	Intestinal T-Cell	7	Female	Altered	19	Chinese Shar-Pei
18034XD-738-01	Soft Tissue Sarcoma		11	Male	Altered	9.5	Parson Russell Terrier
18034XD-739-01	Carcinoma	Right kidney	10	Female	Altered	14.1	Mixed Breed
18034XD-74-01	Hemangiosarcoma		10	Male	Altered	33	Golden Retriever
18034XD-740-01	Neuroendocrine Carcinoma		9	Male	Altered	39.1	Golden Retriever
18034XD-745-01	Soft Tissue Sarcoma		11	Male	Altered	13.83	Pembroke Welsh Corgi
18034XD-747-01	Hemangiosarcoma		10	Male	Altered	19.5	Mixed Breed
18034XD-748-01	Mammary Carcinoma	Intermediate grade carcinoma	9	Female	Altered	6.8	Miniature Schnauzer
18034XD-749-01	Lymphoma	Multicentric B-Cell	7	Female	Altered	4.24	Pomeranian
18034XD-75-01	Lymphoma	Multicentric B-Cell	13	Female	Altered	24	Boxer Mix
18034XD-750-01	Carcinoma	Lymph node	13	Male	Altered	17.8	Shetland Sheepdog
18034XD-751-01	Histiocytic Sarcoma		6	Male	Altered	23.3	American Pit Bull Terrier
18034XD-752-01-A	Soft Tissue Sarcoma		9	Male	Altered	30.9	Collie
18034XD-753-01	Histiocytic Sarcoma		11	Female	Altered	28.8	Golden Retriever
18034XD-754-01	Osteosarcoma		4	Male	Intact	36.3	Doberman Pinscher
18034XD-755-01	Other		13	Female	Altered	3.9	Pekingese
18034XD-756-01	Malignant Melanoma		14	Male	Altered	26.9	Australian Shepherd
18034XD-758-01	Malignant Melanoma		14	Female	Altered	25.3	Doberman Pinscher
18034XD-76-01	Carcinoma	Left Choana	13	Female	Altered	20	Pointer
18034XD-761-01	Malignant Melanoma		9	Female	Altered	41.2	Mixed Breed
18034XD-762-01	Hemangiosarcoma		10	Male	Altered	30.8	German Shepherd
18034XD-763-01	Other		10	Female	Altered	23.6	Labrador Retriever
18034XD-764-01	Osteosarcoma		8	Male	Altered	27.8	Golden Retriever
18034XD-765-01	Osteosarcoma		7	Male	Altered	12.7	Mixed Breed
18034XD-766-01	Pulmonary adenocarcinoma		7	Male	Altered	29.5	Boxer
18034XD-767-01	Hemangiosarcoma		9	Male	Altered	33.5	Golden Retriever
18034XD-768-01	Plasma Cell Tumor		13	Male	Intact	43.8	American Pit Bull Terrier
18034XD-769-01	Hemangiosarcoma		9	Female	Altered	20	Mixed Breed
18034XD-77-01	Anal Sac Carcinoma		9	Male	Altered	25.1	Mixed Breed
18034XD-770-01	Anal Sac Carcinoma		12	Male	Altered	27.1	Golden Retriever
18034XD-771-01	Soft Tissue Sarcoma		10	Female	Altered	37	Golden Retriever
18034XD-772-01	Soft Tissue Sarcoma		12	Male	Altered	28.3	Catahoula Leopard Dog
18034XD-773-01	Carcinoma	Nasal cavity	11	Female	Intact	29.9	Labrador Retriever Mix
18034XD-774-01	Hemangiosarcoma		14	Male	Altered	7.26	Bichon Frise
18034XD-775-01	Lymphoma	Multicentric T-Cell	9	Female	Altered	17.9	Mixed Breed
18034XD-776-01	Anal Sac Carcinoma		12	Male	Altered	6.82	West Highland White Terrier
18034XD-777-01	Carcinoma	Tonsil	11	Female	Altered	37.3	German Shepherd
18034XD-778-01	Soft Tissue Sarcoma		12	Male	Intact	12.4	Shetland Sheepdog
18034XD-779-01	Squamous Cell Carcinoma		10	Male	Altered	17.8	Cocker Spaniel
18034XD-78-01	Soft Tissue Sarcoma		9	Female	Altered	35	Labrador Retriever Mix
18034XD-782-01	Hepatocellular Carcinoma		14	Female	Altered	19.2	Whippet
18034XD-788-01	Hepatocellular Carcinoma		6	Female	Altered	34.1	Bernese Mountain Dog
18034XD-80-01	Pancreatic Carcinoma		4	Female	Altered	3	Chihuahua Mix
18034XD-800-01	Hemangiosarcoma		11	Male	Altered	29.3	Mixed Breed
18034XD-801-01	Carcinoma	Vestibule	9	Female	Altered	36	Labrador Retriever
18034XD-803-01	Hemangiosarcoma		10	Male	Intact	44.6	German Shepherd
18034XD-805-01	Hemangiosarcoma		7	Male	Intact	35	Flat-coated Retriever
18034XD-806-01	Osteosarcoma		10	Male	Altered	33.9	Great Dane
18034XD-81-01	Squamous Cell Carcinoma		6	Female	Altered	23.5	Staffordshire Bull Terrier Mix
18034XD-812-01	Mammary Carcinoma	Intermediate grade ductal carcinoma	12	Female	Altered	32.36	Mixed Breed
18034XD-815-01	Malignant Melanoma		13	Male	Altered	44.3	Golden Retriever
18034XD-816-01	Carcinoma	Gastric mucosa	6	Male	Altered	7.5	Miniature Pinscher
18034XD-817-01	Anal Sac Carcinoma		10	Male	Altered	59.27	Golden Retriever
18034XD-818-01	Hemangiosarcoma		12	Female	Altered	30.9	Mixed Breed
18034XD-819-01	Neuroendocrine Carcinoma		12	Male	Altered	31.9	Mixed Breed
18034XD-822-01	Malignant Melanoma		11	Female	Intact	26.9	Golden Retriever Mix
18034XD-823-01	Hemangiosarcoma		8	Male	Intact	34	Labrador Retriever Mix
18034XD-824-01	Urothelial Carcinoma		13	Male	Altered	36	Siberian Husky
18034XD-826-01	Soft Tissue Sarcoma		10	Male	Altered	44.4	Labrador Retriever
18034XD-828-01	Histiocytic Sarcoma		6	Female	Altered	38.1	Rottweiler
18034XD-829-01	Hemangiosarcoma		12	Male	Altered	9.06	Miniature Schnauzer
18034XD-83-01	Hemangiosarcoma		12	Male	Intact	12.6	Labrador Retriever Mix
18034XD-830-01	Hemangiosarcoma		11	Male	Altered	29.3	Golden Retriever
18034XD-832-01	Soft Tissue Sarcoma		12	Male	Altered	29.6	Golden Retriever
18034XD-85-01	Anal Sac Carcinoma		15	Female	Altered	2	Maltese
18034XD-86-01	Mammary Carcinoma	High grade carcinoma	13	Female	Altered	30.8	Chow Chow Mix
18034XD-87-01	Thyroid Carcinoma		8	Female	Altered	31	Mixed Breed
18034XD-88-01	Other		6	Male	Altered	9	Poodle Mix
18034XD-89-01	Lymphoma	Multicentric B-Cell	12	Female	Altered	6	Jack Russell Terrier
18034XD-90-01	Hemangiosarcoma		10	Female	Altered	19	Mixed Breed
18034XD-92-01	Soft Tissue Sarcoma		13	Female	Altered	24	American Pit Bull Terrier Mix
18034XD-93-01	Mast Cell Tumor	High grade, Grade III	10	Male	Altered	38	Labrador Retriever Mix
18034XD-94-01	Soft Tissue Sarcoma		9	Male	Altered	9	Cocker Spaniel Mix
18034XD-95-01	Osteosarcoma		14	Female	Altered	31	Golden Retriever
18034XD-96-01	Hemangiosarcoma		13	Male	Altered	17	Bedlington Terrier
18034XD-97-01	Osteosarcoma		12	Male	Altered	36	Labrador Retriever
18034XD-98-01	Soft Tissue Sarcoma		8	Male	Altered	26	Labrador Retriever Mix
18034XD-99-01	Soft Tissue Sarcoma		10	Female	Altered	30	Greyhound
