# Supplementary material for: Shared hotspot mutations in oncogenes position dogs as an unparalleled comparative model for precision therapeutics
Source: Sci Rep. 2023 Jul 6;13:10935. doi: 10.1038/s41598-023-37505-2 (PMC10325973; doi:10.1038/s41598-023-37505-2)
Supplement: Supplementary file 2 — Supplementary Table S2. [file 41598_2023_37505_MOESM2_ESM.xlsx]

## Sheet: Table_S2-1 (Tumor)
Table S2-1. Mutations identified across 671 dogs, allele frequency, change type, germline and somatic classification (for figure 7 each canine mutation was corrected using a different transcript to better match the corresponding human mutation, while in supplement tables the the longest canine transcript for each gene was chosen).
Case Number	Tumor Type for Analysis	Gene	Chromosome	Position	Ref	Alt	Nucleotide Change	Amino Acid Change	Alt Depth	Depth	Allele Frequency	Ensembl ID	Change Type	Classification
18034XD-193-01	Thyroid Carcinoma	ROS1	chr1	57556519	A	G	T6829C	C2277R	215	383	0.561358	ENSCAFT00000001427	nonsynonymous SNV	Germline(UCSC);Germline(PON);Germline(dbSNP);Germline(Literature1);Germline(Literature2)
18034XD-193-01	Thyroid Carcinoma	ROS1	chr1	57556384	G	C	C6964G	P2322A	227	408	0.556373	ENSCAFT00000001427	nonsynonymous SNV	Germline(UCSC);Germline(PON);Germline(dbSNP);Germline(Literature1);Germline(Literature2)
18034XD-193-01	Thyroid Carcinoma	NTRK1	chr7	41148019	-	C	1237_1238insG	Q413fs	53	53	1	ENSCAFT00000072804	frameshift insertion	Germline(UCSC);Germline(PON);Germline(dbSNP);Germline(Literature1);Germline(Literature2)
18034XD-193-01	Thyroid Carcinoma	NTRK1	chr7	41150437	A	G	T749C	I250T	277	277	1	ENSCAFT00000072804	nonsynonymous SNV	Germline(UCSC);Germline(PON);Germline(dbSNP);Germline(Literature1);Germline(Literature2)
18034XD-193-01	Thyroid Carcinoma	NTRK1	chr7	41150467	G	T	C719A	P240Q	180	180	1	ENSCAFT00000072804	nonsynonymous SNV	Germline(UCSC);Germline(PON);Germline(dbSNP);Germline(Literature1);Germline(Literature2)
18034XD-193-01	Thyroid Carcinoma	NTRK1	chr7	41148024	T	-	1233delA	K411fs	49	49	1	ENSCAFT00000072804	frameshift deletion	Germline(PON);Germline(dbSNP);Germline(Literature1);Germline(Literature2)
18034XD-193-01	Thyroid Carcinoma	JAK3	chr20	45054061	A	G	A268G	M90V	465	465	1	ENSCAFT00000024100	nonsynonymous SNV	Germline(UCSC);Germline(PON);Germline(dbSNP);Germline(Literature1);Germline(Literature2)
18034XD-193-01	Thyroid Carcinoma	ERBB2	chr9	22763465	G	T	C2689A	L897I	506	506	1	ENSCAFT00000025936	nonsynonymous SNV	Germline(UCSC);Germline(PON);Germline(dbSNP);Germline(Literature1);Germline(Literature2)
18034XD-193-01	Thyroid Carcinoma	BRCA2	chr25	7735412	-	TTT	9995_9996insAAA	M3332delinsIK	190	414	0.458937	ENSCAFT00000010309	nonframeshift insertion	Germline(UCSC);Germline(PON);Germline(dbSNP);Germline(Literature1);Germline(Literature2)
18034XD-193-01	Thyroid Carcinoma	BRCA2	chr25	7775268	G	A	C2183T	A728V	279	279	1	ENSCAFT00000010309	nonsynonymous SNV	Germline(UCSC);Germline(PON);Germline(dbSNP);Germline(Literature1);Germline(Literature2)
18034XD-193-01	Thyroid Carcinoma	BRCA2	chr25	7777441	A	C	T1158G	C386W	150	291	0.515464	ENSCAFT00000010309	nonsynonymous SNV	Germline(UCSC);Germline(PON);Germline(dbSNP);Germline(Literature1);Germline(Literature2)
18034XD-193-01	Thyroid Carcinoma	BRCA2	chr25	7775229	T	C	A2222G	N741S	297	297	1	ENSCAFT00000010309	nonsynonymous SNV	Germline(UCSC);Germline(PON);Germline(dbSNP);Germline(Literature1);Germline(Literature2)
18034XD-193-01	Thyroid Carcinoma	BRCA2	chr25	7775307	G	T	C2144A	P715Q	251	251	1	ENSCAFT00000010309	nonsynonymous SNV	Germline(UCSC);Germline(PON);Germline(dbSNP);Germline(Literature1);Germline(Literature2)
18034XD-193-01	Thyroid Carcinoma	BRCA2	chr25	7775050	T	G	A2401C	K801Q	170	307	0.553746	ENSCAFT00000010309	nonsynonymous SNV	Germline(UCSC);Germline(PON);Germline(dbSNP);Germline(Literature1);Germline(Literature2)
18034XD-193-01	Thyroid Carcinoma	BRCA2	chr25	7768691	AAC	-	6918_6920del	2306_2307del	54	115	0.469565	ENSCAFT00000010309	nonframeshift deletion	Germline(UCSC);Germline(PON);Germline(dbSNP);Germline(Literature1);Germline(Literature2)
18034XD-193-01	Thyroid Carcinoma	ARID1A	chr2	73337323	A	C	T4681G	L1561V	191	195	0.979487	ENSCAFT00000019631	nonsynonymous SNV	Germline(UCSC);Germline(PON);Germline(dbSNP);Germline(Literature1);Germline(Literature2)
18034XD-193-01	Thyroid Carcinoma	ARID1A	chr2	73334527	T	C	A5287G	R1763G	457	457	1	ENSCAFT00000019631	nonsynonymous SNV	Germline(UCSC);Germline(PON);Germline(dbSNP);Germline(Literature1);Germline(Literature2)
18034XD-193-01	Thyroid Carcinoma	ARID1A	chr2	73334526	C	T	G5288A	R1763K	459	459	1	ENSCAFT00000019631	nonsynonymous SNV	Germline(UCSC);Germline(PON);Germline(dbSNP);Germline(Literature1);Germline(Literature2)
18034XD-193-01	Thyroid Carcinoma	ARID1A	chr2	73337275	T	-	4729delA	S1577fs	206	206	1	ENSCAFT00000019631	frameshift deletion	Germline(UCSC);Germline(PON);Germline(dbSNP);Germline(Literature1);Germline(Literature2)
18034XD-193-01	Thyroid Carcinoma	ARID1A	chr2	73337280	-	G	4723dupC	R1575fs	196	198	0.989899	ENSCAFT00000019631	frameshift insertion	Germline(UCSC);Germline(PON);Germline(dbSNP);Germline(Literature1);Germline(Literature2)
18034XD-193-01	Thyroid Carcinoma	ARID1A	chr2	73334447	C	A	G5367T	L1789F	442	442	1	ENSCAFT00000019631	nonsynonymous SNV	Germline(UCSC);Germline(PON);Germline(dbSNP);Germline(Literature1);Germline(Literature2)
18034XD-193-01	Thyroid Carcinoma	ARID1A	chr2	73334442	G	C	C5372G	A1791G	430	430	1	ENSCAFT00000019631	nonsynonymous SNV	Germline(UCSC);Germline(PON);Germline(dbSNP);Germline(Literature1);Germline(Literature2)
18034XD-193-01	Thyroid Carcinoma	FAT1	chr16	44131494	T	C	T3091C	S1031P	354	426	0.830986	ENSCAFT00000011726	nonsynonymous SNV	Germline(UCSC);Germline(PON);Germline(dbSNP);Germline(Literature1);Germline(Literature2)
18034XD-193-01	Thyroid Carcinoma	FAT1	chr16	44209737	G	A	G4912A	V1638I	122	157	0.77707	ENSCAFT00000011726	nonsynonymous SNV	Germline(UCSC);Germline(PON);Germline(dbSNP);Germline(Literature1);Germline(Literature2)
18034XD-193-01	Thyroid Carcinoma	KMT2C	chr16	16002353	A	G	T7870C	S2624P	208	208	1	ENSCAFT00000007959	nonsynonymous SNV	Germline(UCSC);Germline(PON);Germline(dbSNP);Germline(Literature1);Germline(Literature2)
18034XD-193-01	Thyroid Carcinoma	KMT2C	chr16	16002352	G	T	C7871A	S2624X	205	205	1	ENSCAFT00000007959	stopgain	Germline(UCSC);Germline(PON);Germline(dbSNP);Germline(Literature1);Germline(Literature2)
18034XD-193-01	Thyroid Carcinoma	KMT2C	chr16	16002298	-	T	7924dupA	T2642fs	124	124	1	ENSCAFT00000007959	frameshift insertion	Germline(PON);Germline(dbSNP);Germline(Literature1);Germline(Literature2)
18034XD-193-01	Thyroid Carcinoma	KMT2C	chr16	16002301	-	T	7921dupA	R2641fs	125	125	1	ENSCAFT00000007959	frameshift insertion	Germline(UCSC);Germline(PON);Germline(dbSNP);Germline(Literature1);Germline(Literature2)
18034XD-193-01	Thyroid Carcinoma	MTOR	chr2	84833218	A	G	A158G	H53R	20	22	0.909091	ENSCAFT00000064130	nonsynonymous SNV	Germline(PON);Germline(dbSNP);Germline(Literature1);Germline(Literature2)
18034XD-193-01	Thyroid Carcinoma	VEGFA	chr12	12208579	-	AG	114_115insAG	G38fs	75	224	0.334821	ENSCAFT00000049819	frameshift insertion	Germline(UCSC);Germline(Literature1);Germline(Literature2)
18034XD-193-01	Thyroid Carcinoma	VEGFA	chr12	12209094	T	C	T629C	V210A	20	20	1	ENSCAFT00000049819	nonsynonymous SNV	Germline(UCSC);Germline(PON);Germline(dbSNP);Germline(Literature1);Germline(Literature2)
18034XD-193-01	Thyroid Carcinoma	CREBBP	chr6	37533052	G	A	G6205A	G2069S	306	590	0.518644	ENSCAFT00000044601	nonsynonymous SNV	Germline(PON);Germline(dbSNP);Germline(Literature1);Germline(Literature2)
18034XD-193-01	Thyroid Carcinoma	PDGFRB	chr4	58960338	-	TGA	3086_3087insTGA	A1029delinsAD	262	557	0.470377	ENSCAFT00000000773	nonframeshift insertion	Germline(UCSC);Germline(PON);Germline(dbSNP);Germline(Literature1);Germline(Literature2)
18034XD-193-01	Thyroid Carcinoma	PDGFRB	chr4	58943645	G	A	G22A	G8S	272	530	0.513208	ENSCAFT00000000773	nonsynonymous SNV	Germline(UCSC);Germline(PON);Germline(dbSNP);Germline(Literature1);Germline(Literature2)
18034XD-193-01	Thyroid Carcinoma	ATM	chr5	24251038	T	A	A3431T	H1144L	21	136	0.154412	ENSCAFT00000048574	nonsynonymous SNV	Germline(UCSC);Germline(PON);Germline(dbSNP);Germline(Literature1);Germline(Literature2)
18034XD-193-01	Thyroid Carcinoma	ATM	chr5	24226831	A	G	T5267C	M1756T	143	143	1	ENSCAFT00000048574	nonsynonymous SNV	Germline(UCSC);Germline(PON);Germline(dbSNP);Germline(Literature1);Germline(Literature2)
18034XD-193-01	Thyroid Carcinoma	ABL1	chr9	53121246	T	C	A2653G	S885G	202	364	0.554945	ENSCAFT00000031723	nonsynonymous SNV	Germline(UCSC);Germline(PON);Germline(dbSNP);Germline(Literature1);Germline(Literature2)
18034XD-193-01	Thyroid Carcinoma	ABL1	chr9	53121365	G	T	C2534A	P845H	225	434	0.518433	ENSCAFT00000031723	nonsynonymous SNV	Germline(UCSC);Germline(PON);Germline(dbSNP);Germline(Literature1);Germline(Literature2)
18034XD-193-01	Thyroid Carcinoma	CDK6	chr14	18419551	-	C	190dupG	V64fs	46	46	1	ENSCAFT00000003170	frameshift insertion	Germline(UCSC);Germline(PON);Germline(dbSNP);Germline(Literature1);Germline(Literature2)
18034XD-193-01	Thyroid Carcinoma	CDK6	chr14	18419562	GG	-	179_180del	P60fs	61	61	1	ENSCAFT00000003170	frameshift deletion	Germline(UCSC);Germline(PON);Germline(dbSNP);Germline(Literature1);Germline(Literature2)
18034XD-193-01	Thyroid Carcinoma	CDK6	chr14	18419556	-	C	185dupG	S62fs	53	53	1	ENSCAFT00000003170	frameshift insertion	Germline(PON);Germline(dbSNP);Germline(Literature1);Germline(Literature2)
18034XD-193-01	Thyroid Carcinoma	TERT	chr34	11306448	-	G	3260dupG	S1087fs	57	57	1	ENSCAFT00000079350	frameshift insertion	Germline(PON);Germline(dbSNP);Germline(Literature1);Germline(Literature2)
18034XD-193-01	Thyroid Carcinoma	TERT	chr34	11306417	-	G	3229dupG	S1076fs	86	86	1	ENSCAFT00000079350	frameshift insertion	Germline(UCSC);Germline(PON);Germline(dbSNP);Germline(Literature1);Germline(Literature2)
18034XD-193-01	Thyroid Carcinoma	TERT	chr34	11306436	G	T	G3247T	G1083W	63	63	1	ENSCAFT00000079350	nonsynonymous SNV	Germline(UCSC);Germline(PON);Germline(dbSNP);Germline(Literature1);Germline(Literature2)
18034XD-193-01	Thyroid Carcinoma	TERT	chr34	11290210	G	A	G1438A	V480M	149	471	0.316348	ENSCAFT00000079350	nonsynonymous SNV	Germline(UCSC);Germline(PON);Germline(dbSNP);Germline(Literature1);Germline(Literature2)
18034XD-193-01	Thyroid Carcinoma	TERT	chr34	11306452	G	-	3263delG	R1088fs	47	47	1	ENSCAFT00000079350	frameshift deletion	Germline(UCSC);Germline(PON);Germline(dbSNP);Germline(Literature1);Germline(Literature2)
18034XD-193-01	Thyroid Carcinoma	TERT	chr34	11306951	A	G	A3762G	X1254W	128	207	0.618357	ENSCAFT00000079350	stoploss	Germline(UCSC);Germline(PON);Germline(dbSNP);Germline(Literature1);Germline(Literature2)
18034XD-193-01	Thyroid Carcinoma	TERT	chr34	11305722	G	A	G3079A	A1027T	371	587	0.632027	ENSCAFT00000079350	nonsynonymous SNV	Germline(UCSC);Germline(PON);Germline(dbSNP);Germline(Literature1);Germline(Literature2)
18034XD-193-01	Thyroid Carcinoma	TERT	chr34	11306544	-	G	3356dupG	W1119fs	13	13	1	ENSCAFT00000079350	frameshift insertion	Germline(UCSC);Germline(PON);Germline(dbSNP);Germline(Literature1);Germline(Literature2)
18034XD-193-01	Thyroid Carcinoma	TERT	chr34	11289751	C	T	C979T	P327S	136	435	0.312644	ENSCAFT00000079350	nonsynonymous SNV	Germline(UCSC);Germline(PON);Germline(dbSNP);Germline(Literature1);Germline(Literature2)
18034XD-193-01	Thyroid Carcinoma	KMT2D	chr27	5525884	C	T	C2467T	R823C	16	17	0.941176	ENSCAFT00000081492	nonsynonymous SNV	Germline(UCSC);Germline(PON);Germline(dbSNP);Germline(Literature1)
18034XD-193-01	Thyroid Carcinoma	KMT2D	chr27	5526102	CCTGTCCCCCGGGCCTGAGGAGCCGCG	-	2685_2711del	895_904del	18	79	0.227848	ENSCAFT00000081492	nonframeshift deletion	Germline(PON);Germline(dbSNP);Germline(Literature1);Germline(Literature2)
18034XD-193-01	Thyroid Carcinoma	KMT2D	chr27	5526002	-	A	2585_2586insA	P862fs	53	60	0.883333	ENSCAFT00000081492	frameshift insertion	Germline(PON);Germline(dbSNP);Germline(Literature1);Germline(Literature2)
18034XD-193-01	Thyroid Carcinoma	KMT2D	chr27	5526005	C	-	2588delC	A863fs	62	62	1	ENSCAFT00000081492	frameshift deletion	Germline(PON);Germline(dbSNP);Germline(Literature1);Germline(Literature2)
18034XD-193-01	Thyroid Carcinoma	KMT2D	chr27	5525951	A	G	A2534G	Q845R	37	37	1	ENSCAFT00000081492	nonsynonymous SNV	Germline(UCSC);Germline(PON);Germline(dbSNP);Germline(Literature1)
18034XD-193-01	Thyroid Carcinoma	PTPRT	chr24	30238706	C	A	G2029T	A677S	254	502	0.505976	ENSCAFT00000068588	nonsynonymous SNV	Germline(UCSC);Germline(PON);Germline(dbSNP);Germline(Literature1);Germline(Literature2)
18034XD-193-01	Thyroid Carcinoma	NOTCH1	chr9	49014770	G	C	G6103C	V2035L	304	609	0.499179	ENSCAFT00000031242	nonsynonymous SNV	Germline(UCSC);Germline(Literature1)
18034XD-14-01	Squamous Cell Carcinoma	JAK3	chr20	45054061	A	G	A268G	M90V	105	105	1	ENSCAFT00000024100	nonsynonymous SNV	Germline(UCSC);Germline(PON);Germline(dbSNP);Germline(Literature1);Germline(Literature2)
18034XD-14-01	Squamous Cell Carcinoma	JAK1	chr5	45397577	A	G	A2045G	K682R	64	95	0.673684	ENSCAFT00000049356	nonsynonymous SNV	Germline(UCSC);Germline(PON);Germline(dbSNP);Germline(Literature1);Germline(Literature2)
18034XD-14-01	Squamous Cell Carcinoma	VEGFA	chr12	12208579	-	AG	114_115insAG	G38fs	69	150	0.46	ENSCAFT00000049819	frameshift insertion	Germline(UCSC);Germline(Literature1);Germline(Literature2)
18034XD-14-01	Squamous Cell Carcinoma	HDAC1	chr2	68929151	C	A	G20T	G7V	140	159	0.880503	ENSCAFT00000044286	nonsynonymous SNV	Germline(UCSC);Germline(PON);Germline(dbSNP);Germline(Literature1);Germline(Literature2)
18034XD-14-01	Squamous Cell Carcinoma	ROS1	chr1	57556569	G	A	C6779T	T2260M	217	217	1	ENSCAFT00000001427	nonsynonymous SNV	Germline(UCSC);Germline(PON);Germline(dbSNP);Germline(Literature1);Germline(Literature2)
18034XD-14-01	Squamous Cell Carcinoma	ROS1	chr1	57590849	T	C	A5476G	I1826V	195	195	1	ENSCAFT00000001427	nonsynonymous SNV	Germline(UCSC);Germline(PON);Germline(dbSNP);Germline(Literature1);Germline(Literature2)
18034XD-14-01	Squamous Cell Carcinoma	ARID1A	chr2	73337323	A	C	T4681G	L1561V	158	158	1	ENSCAFT00000019631	nonsynonymous SNV	Germline(UCSC);Germline(PON);Germline(dbSNP);Germline(Literature1);Germline(Literature2)
18034XD-14-01	Squamous Cell Carcinoma	ARID1A	chr2	73334527	T	C	A5287G	R1763G	558	558	1	ENSCAFT00000019631	nonsynonymous SNV	Germline(UCSC);Germline(PON);Germline(dbSNP);Germline(Literature1);Germline(Literature2)
18034XD-14-01	Squamous Cell Carcinoma	ARID1A	chr2	73334526	C	T	G5288A	R1763K	561	561	1	ENSCAFT00000019631	nonsynonymous SNV	Germline(UCSC);Germline(PON);Germline(dbSNP);Germline(Literature1);Germline(Literature2)
18034XD-14-01	Squamous Cell Carcinoma	ARID1A	chr2	73337275	T	-	4729delA	S1577fs	191	191	1	ENSCAFT00000019631	frameshift deletion	Germline(UCSC);Germline(PON);Germline(dbSNP);Germline(Literature1);Germline(Literature2)
18034XD-14-01	Squamous Cell Carcinoma	ARID1A	chr2	73337280	-	G	4723dupC	R1575fs	187	187	1	ENSCAFT00000019631	frameshift insertion	Germline(UCSC);Germline(PON);Germline(dbSNP);Germline(Literature1);Germline(Literature2)
18034XD-14-01	Squamous Cell Carcinoma	ARID1A	chr2	73334447	C	A	G5367T	L1789F	672	672	1	ENSCAFT00000019631	nonsynonymous SNV	Germline(UCSC);Germline(PON);Germline(dbSNP);Germline(Literature1);Germline(Literature2)
18034XD-14-01	Squamous Cell Carcinoma	ARID1A	chr2	73334442	G	C	C5372G	A1791G	668	668	1	ENSCAFT00000019631	nonsynonymous SNV	Germline(UCSC);Germline(PON);Germline(dbSNP);Germline(Literature1);Germline(Literature2)
18034XD-14-01	Squamous Cell Carcinoma	FLT3	chr25	11626082	C	T	C401T	T134I	8	43	0.186047	ENSCAFT00000065386	nonsynonymous SNV	Germline(UCSC);Germline(PON);Germline(dbSNP);Germline(Literature1);Germline(Literature2)
18034XD-14-01	Squamous Cell Carcinoma	PDGFRB	chr4	58960338	-	TGA	3086_3087insTGA	A1029delinsAD	78	78	1	ENSCAFT00000000773	nonframeshift insertion	Germline(UCSC);Germline(PON);Germline(dbSNP);Germline(Literature1);Germline(Literature2)
18034XD-14-01	Squamous Cell Carcinoma	PDGFRB	chr4	58943645	G	A	G22A	G8S	195	195	1	ENSCAFT00000000773	nonsynonymous SNV	Germline(UCSC);Germline(PON);Germline(dbSNP);Germline(Literature1);Germline(Literature2)
18034XD-14-01	Squamous Cell Carcinoma	ATM	chr5	24251038	T	A	A3431T	H1144L	22	39	0.564103	ENSCAFT00000048574	nonsynonymous SNV	Germline(UCSC);Germline(PON);Germline(dbSNP);Germline(Literature1);Germline(Literature2)
18034XD-14-01	Squamous Cell Carcinoma	ATM	chr5	24226831	A	G	T5267C	M1756T	58	58	1	ENSCAFT00000048574	nonsynonymous SNV	Germline(UCSC);Germline(PON);Germline(dbSNP);Germline(Literature1);Germline(Literature2)
18034XD-14-01	Squamous Cell Carcinoma	FBXW7	chr15	50189453	GAAT	-	2110_2113del	I704fs	292	546	0.534799	ENSCAFT00000012962	frameshift deletion	Somatic(Cosmic;n<5)
18034XD-14-01	Squamous Cell Carcinoma	NOTCH1	chr9	49014770	G	C	G6103C	V2035L	162	162	1	ENSCAFT00000031242	nonsynonymous SNV	Germline(UCSC);Germline(Literature1)
18034XD-14-01	Squamous Cell Carcinoma	NOTCH1	chr9	49009470	G	A	G4367A	S1456N	138	427	0.323185	ENSCAFT00000031242	nonsynonymous SNV	Germline(UCSC);Germline(PON);Germline(dbSNP);Germline(Literature1);Germline(Literature2)
18034XD-14-01	Squamous Cell Carcinoma	JAK2	chr1	93423884	C	G	C3347G	P1116R	50	106	0.471698	ENSCAFT00000089120	nonsynonymous SNV	Germline(UCSC);Germline(PON);Germline(dbSNP);Germline(Literature1);Germline(Literature2)
18034XD-14-01	Squamous Cell Carcinoma	ERBB2	chr9	22763465	G	T	C2689A	L897I	121	121	1	ENSCAFT00000025936	nonsynonymous SNV	Germline(UCSC);Germline(PON);Germline(dbSNP);Germline(Literature1);Germline(Literature2)
18034XD-14-01	Squamous Cell Carcinoma	BRCA2	chr25	7735412	-	TTT	9995_9996insAAA	M3332delinsIK	207	410	0.504878	ENSCAFT00000010309	nonframeshift insertion	Germline(UCSC);Germline(PON);Germline(dbSNP);Germline(Literature1);Germline(Literature2)
18034XD-14-01	Squamous Cell Carcinoma	BRCA2	chr25	7775268	G	A	C2183T	A728V	176	176	1	ENSCAFT00000010309	nonsynonymous SNV	Germline(UCSC);Germline(PON);Germline(dbSNP);Germline(Literature1);Germline(Literature2)
18034XD-14-01	Squamous Cell Carcinoma	BRCA2	chr25	7777441	A	C	T1158G	C386W	205	378	0.542328	ENSCAFT00000010309	nonsynonymous SNV	Germline(UCSC);Germline(PON);Germline(dbSNP);Germline(Literature1);Germline(Literature2)
18034XD-14-01	Squamous Cell Carcinoma	BRCA2	chr25	7775229	T	C	A2222G	N741S	199	199	1	ENSCAFT00000010309	nonsynonymous SNV	Germline(UCSC);Germline(PON);Germline(dbSNP);Germline(Literature1);Germline(Literature2)
18034XD-14-01	Squamous Cell Carcinoma	BRCA2	chr25	7775307	G	T	C2144A	P715Q	154	154	1	ENSCAFT00000010309	nonsynonymous SNV	Germline(UCSC);Germline(PON);Germline(dbSNP);Germline(Literature1);Germline(Literature2)
18034XD-14-01	Squamous Cell Carcinoma	BRCA2	chr25	7775050	T	G	A2401C	K801Q	123	258	0.476744	ENSCAFT00000010309	nonsynonymous SNV	Germline(UCSC);Germline(PON);Germline(dbSNP);Germline(Literature1);Germline(Literature2)
18034XD-14-01	Squamous Cell Carcinoma	BRCA2	chr25	7768691	AAC	-	6918_6920del	2306_2307del	10	26	0.384615	ENSCAFT00000010309	nonframeshift deletion	Germline(UCSC);Germline(PON);Germline(dbSNP);Germline(Literature1);Germline(Literature2)
18034XD-14-01	Squamous Cell Carcinoma	TP53	chr5	32564057	G	-	536delC	P179fs	102	184	0.554348	ENSCAFT00000081814	frameshift deletion	Somatic(Cosmic;n<5)
18034XD-14-01	Squamous Cell Carcinoma	TERT	chr34	11306448	-	G	3260dupG	S1087fs	19	19	1	ENSCAFT00000079350	frameshift insertion	Germline(PON);Germline(dbSNP);Germline(Literature1);Germline(Literature2)
18034XD-14-01	Squamous Cell Carcinoma	TERT	chr34	11306417	-	G	3229dupG	S1076fs	23	23	1	ENSCAFT00000079350	frameshift insertion	Germline(UCSC);Germline(PON);Germline(dbSNP);Germline(Literature1);Germline(Literature2)
18034XD-14-01	Squamous Cell Carcinoma	TERT	chr34	11306436	G	T	G3247T	G1083W	20	20	1	ENSCAFT00000079350	nonsynonymous SNV	Germline(UCSC);Germline(PON);Germline(dbSNP);Germline(Literature1);Germline(Literature2)
18034XD-14-01	Squamous Cell Carcinoma	TERT	chr34	11290210	G	A	G1438A	V480M	106	204	0.519608	ENSCAFT00000079350	nonsynonymous SNV	Germline(UCSC);Germline(PON);Germline(dbSNP);Germline(Literature1);Germline(Literature2)
18034XD-14-01	Squamous Cell Carcinoma	TERT	chr34	11306452	G	-	3263delG	R1088fs	19	19	1	ENSCAFT00000079350	frameshift deletion	Germline(UCSC);Germline(PON);Germline(dbSNP);Germline(Literature1);Germline(Literature2)
18034XD-14-01	Squamous Cell Carcinoma	TERT	chr34	11306951	A	G	A3762G	X1254W	91	206	0.441748	ENSCAFT00000079350	stoploss	Germline(UCSC);Germline(PON);Germline(dbSNP);Germline(Literature1);Germline(Literature2)
18034XD-14-01	Squamous Cell Carcinoma	TERT	chr34	11305722	G	A	G3079A	A1027T	45	105	0.428571	ENSCAFT00000079350	nonsynonymous SNV	Germline(UCSC);Germline(PON);Germline(dbSNP);Germline(Literature1);Germline(Literature2)
18034XD-14-01	Squamous Cell Carcinoma	TERT	chr34	11289751	C	T	C979T	P327S	163	390	0.417949	ENSCAFT00000079350	nonsynonymous SNV	Germline(UCSC);Germline(PON);Germline(dbSNP);Germline(Literature1);Germline(Literature2)
18034XD-14-01	Squamous Cell Carcinoma	KMT2C	chr16	16002353	A	G	T7870C	S2624P	107	107	1	ENSCAFT00000007959	nonsynonymous SNV	Germline(UCSC);Germline(PON);Germline(dbSNP);Germline(Literature1);Germline(Literature2)
18034XD-14-01	Squamous Cell Carcinoma	KMT2C	chr16	16002352	G	T	C7871A	S2624X	106	106	1	ENSCAFT00000007959	stopgain	Germline(UCSC);Germline(PON);Germline(dbSNP);Germline(Literature1);Germline(Literature2)
18034XD-14-01	Squamous Cell Carcinoma	KMT2C	chr16	16002298	-	T	7924dupA	T2642fs	67	67	1	ENSCAFT00000007959	frameshift insertion	Germline(PON);Germline(dbSNP);Germline(Literature1);Germline(Literature2)
18034XD-14-01	Squamous Cell Carcinoma	KMT2C	chr16	16002301	-	T	7921dupA	R2641fs	69	69	1	ENSCAFT00000007959	frameshift insertion	Germline(UCSC);Germline(PON);Germline(dbSNP);Germline(Literature1);Germline(Literature2)
18034XD-14-01	Squamous Cell Carcinoma	KMT2C	chr16	16006719	C	A	G5274T	Q1758H	118	234	0.504274	ENSCAFT00000007959	nonsynonymous SNV	Somatic(Cosmic;n<5)
18034XD-14-01	Squamous Cell Carcinoma	KMT2D	chr27	5526002	-	A	2585_2586insA	P862fs	11	11	1	ENSCAFT00000081492	frameshift insertion	Germline(PON);Germline(dbSNP);Germline(Literature1);Germline(Literature2)
18034XD-14-01	Squamous Cell Carcinoma	KMT2D	chr27	5526005	C	-	2588delC	A863fs	11	11	1	ENSCAFT00000081492	frameshift deletion	Germline(PON);Germline(dbSNP);Germline(Literature1);Germline(Literature2)
18034XD-14-01	Squamous Cell Carcinoma	NTRK1	chr7	41150437	A	G	T749C	I250T	64	64	1	ENSCAFT00000072804	nonsynonymous SNV	Germline(UCSC);Germline(PON);Germline(dbSNP);Germline(Literature1);Germline(Literature2)
18034XD-14-01	Squamous Cell Carcinoma	NTRK1	chr7	41150467	G	T	C719A	P240Q	42	42	1	ENSCAFT00000072804	nonsynonymous SNV	Germline(UCSC);Germline(PON);Germline(dbSNP);Germline(Literature1);Germline(Literature2)
18034XD-14-01	Squamous Cell Carcinoma	NTRK1	chr7	41152766	C	T	G659A	R220Q	230	233	0.987124	ENSCAFT00000072804	nonsynonymous SNV	Germline(UCSC);Germline(PON);Germline(dbSNP);Germline(Literature1);Germline(Literature2)
18034XD-14-01	Squamous Cell Carcinoma	FAT1	chr16	44131494	T	C	T3091C	S1031P	208	273	0.761905	ENSCAFT00000011726	nonsynonymous SNV	Germline(UCSC);Germline(PON);Germline(dbSNP);Germline(Literature1);Germline(Literature2)
18034XD-14-01	Squamous Cell Carcinoma	FAT1	chr16	44209737	G	A	G4912A	V1638I	81	106	0.764151	ENSCAFT00000011726	nonsynonymous SNV	Germline(UCSC);Germline(PON);Germline(dbSNP);Germline(Literature1);Germline(Literature2)
18034XD-14-01	Squamous Cell Carcinoma	FAT1	chr16	44128488	A	C	A85C	K29Q	166	218	0.761468	ENSCAFT00000011726	nonsynonymous SNV	Germline(UCSC);Germline(PON);Germline(dbSNP);Germline(Literature1);Germline(Literature2)
18034XD-14-01	Squamous Cell Carcinoma	PTPRT	chr24	30238706	C	A	G2029T	A677S	117	254	0.46063	ENSCAFT00000068588	nonsynonymous SNV	Germline(UCSC);Germline(PON);Germline(dbSNP);Germline(Literature1);Germline(Literature2)
18034XD-96-01	Hemangiosarcoma	JAK3	chr20	45054061	A	G	A268G	M90V	1101	1101	1	ENSCAFT00000024100	nonsynonymous SNV	Germline(UCSC);Germline(PON);Germline(dbSNP);Germline(Literature1);Germline(Literature2)
18034XD-96-01	Hemangiosarcoma	ROS1	chr1	57669050	G	T	C167A	P56Q	281	281	1	ENSCAFT00000001427	nonsynonymous SNV	Germline(UCSC);Germline(PON);Germline(dbSNP);Germline(Literature1);Germline(Literature2)
18034XD-96-01	Hemangiosarcoma	ROS1	chr1	57581060	G	T	C6037A	L2013M	424	424	1	ENSCAFT00000001427	nonsynonymous SNV	Germline(UCSC);Germline(PON);Germline(dbSNP);Germline(Literature1);Germline(Literature2)
18034XD-96-01	Hemangiosarcoma	ARID1A	chr2	73337323	A	C	T4681G	L1561V	734	753	0.974768	ENSCAFT00000019631	nonsynonymous SNV	Germline(UCSC);Germline(PON);Germline(dbSNP);Germline(Literature1);Germline(Literature2)
18034XD-96-01	Hemangiosarcoma	ARID1A	chr2	73334527	T	C	A5287G	R1763G	1427	1427	1	ENSCAFT00000019631	nonsynonymous SNV	Germline(UCSC);Germline(PON);Germline(dbSNP);Germline(Literature1);Germline(Literature2)
18034XD-96-01	Hemangiosarcoma	ARID1A	chr2	73334526	C	T	G5288A	R1763K	1438	1438	1	ENSCAFT00000019631	nonsynonymous SNV	Germline(UCSC);Germline(PON);Germline(dbSNP);Germline(Literature1);Germline(Literature2)
18034XD-96-01	Hemangiosarcoma	ARID1A	chr2	73337275	T	-	4729delA	S1577fs	765	769	0.994798	ENSCAFT00000019631	frameshift deletion	Germline(UCSC);Germline(PON);Germline(dbSNP);Germline(Literature1);Germline(Literature2)
18034XD-96-01	Hemangiosarcoma	ARID1A	chr2	73337280	-	G	4723dupC	R1575fs	758	759	0.998682	ENSCAFT00000019631	frameshift insertion	Germline(UCSC);Germline(PON);Germline(dbSNP);Germline(Literature1);Germline(Literature2)
18034XD-96-01	Hemangiosarcoma	ARID1A	chr2	73334447	C	A	G5367T	L1789F	1516	1516	1	ENSCAFT00000019631	nonsynonymous SNV	Germline(UCSC);Germline(PON);Germline(dbSNP);Germline(Literature1);Germline(Literature2)
18034XD-96-01	Hemangiosarcoma	ARID1A	chr2	73334442	G	C	C5372G	A1791G	1472	1473	0.999321	ENSCAFT00000019631	nonsynonymous SNV	Germline(UCSC);Germline(PON);Germline(dbSNP);Germline(Literature1);Germline(Literature2)
18034XD-96-01	Hemangiosarcoma	KMT2C	chr16	16002353	A	G	T7870C	S2624P	784	784	1	ENSCAFT00000007959	nonsynonymous SNV	Germline(UCSC);Germline(PON);Germline(dbSNP);Germline(Literature1);Germline(Literature2)
18034XD-96-01	Hemangiosarcoma	KMT2C	chr16	16002352	G	T	C7871A	S2624X	779	779	1	ENSCAFT00000007959	stopgain	Germline(UCSC);Germline(PON);Germline(dbSNP);Germline(Literature1);Germline(Literature2)
18034XD-96-01	Hemangiosarcoma	KMT2C	chr16	16002298	-	T	7924dupA	T2642fs	639	639	1	ENSCAFT00000007959	frameshift insertion	Germline(PON);Germline(dbSNP);Germline(Literature1);Germline(Literature2)
18034XD-96-01	Hemangiosarcoma	KMT2C	chr16	16002301	-	T	7921dupA	R2641fs	651	651	1	ENSCAFT00000007959	frameshift insertion	Germline(UCSC);Germline(PON);Germline(dbSNP);Germline(Literature1);Germline(Literature2)
18034XD-96-01	Hemangiosarcoma	PDGFRB	chr4	58943645	G	A	G22A	G8S	833	833	1	ENSCAFT00000000773	nonsynonymous SNV	Germline(UCSC);Germline(PON);Germline(dbSNP);Germline(Literature1);Germline(Literature2)
18034XD-96-01	Hemangiosarcoma	ATM	chr5	24251038	T	A	A3431T	H1144L	389	389	1	ENSCAFT00000048574	nonsynonymous SNV	Germline(UCSC);Germline(PON);Germline(dbSNP);Germline(Literature1);Germline(Literature2)
18034XD-96-01	Hemangiosarcoma	ATM	chr5	24226831	A	G	T5267C	M1756T	400	400	1	ENSCAFT00000048574	nonsynonymous SNV	Germline(UCSC);Germline(PON);Germline(dbSNP);Germline(Literature1);Germline(Literature2)
18034XD-96-01	Hemangiosarcoma	FLT3	chr25	11626082	C	T	C401T	T134I	499	499	1	ENSCAFT00000065386	nonsynonymous SNV	Germline(UCSC);Germline(PON);Germline(dbSNP);Germline(Literature1);Germline(Literature2)
18034XD-96-01	Hemangiosarcoma	CDK6	chr14	18419551	-	C	190dupG	V64fs	99	99	1	ENSCAFT00000003170	frameshift insertion	Germline(UCSC);Germline(PON);Germline(dbSNP);Germline(Literature1);Germline(Literature2)
18034XD-96-01	Hemangiosarcoma	CDK6	chr14	18419562	GG	-	179_180del	P60fs	143	143	1	ENSCAFT00000003170	frameshift deletion	Germline(UCSC);Germline(PON);Germline(dbSNP);Germline(Literature1);Germline(Literature2)
18034XD-96-01	Hemangiosarcoma	CDK6	chr14	18419556	-	C	185dupG	S62fs	110	110	1	ENSCAFT00000003170	frameshift insertion	Germline(PON);Germline(dbSNP);Germline(Literature1);Germline(Literature2)
18034XD-96-01	Hemangiosarcoma	RB1	chr22	3140050	AT	-	1541_1542del	N514fs	58	322	0.180124	ENSCAFT00000082390	frameshift deletion	Somatic(Cosmic;n<5)
18034XD-96-01	Hemangiosarcoma	ERBB2	chr9	22763465	G	T	C2689A	L897I	804	804	1	ENSCAFT00000025936	nonsynonymous SNV	Germline(UCSC);Germline(PON);Germline(dbSNP);Germline(Literature1);Germline(Literature2)
18034XD-96-01	Hemangiosarcoma	BRCA2	chr25	7735412	-	TTT	9995_9996insAAA	M3332delinsIK	1043	1046	0.997132	ENSCAFT00000010309	nonframeshift insertion	Germline(UCSC);Germline(PON);Germline(dbSNP);Germline(Literature1);Germline(Literature2)
18034XD-96-01	Hemangiosarcoma	BRCA2	chr25	7775268	G	A	C2183T	A728V	504	505	0.99802	ENSCAFT00000010309	nonsynonymous SNV	Germline(UCSC);Germline(PON);Germline(dbSNP);Germline(Literature1);Germline(Literature2)
18034XD-96-01	Hemangiosarcoma	BRCA2	chr25	7787056	T	C	A428G	H143R	48	48	1	ENSCAFT00000010309	nonsynonymous SNV	Germline(UCSC);Germline(PON);Germline(dbSNP);Germline(Literature1);Germline(Literature2)
18034XD-96-01	Hemangiosarcoma	BRCA2	chr25	7777441	A	C	T1158G	C386W	823	823	1	ENSCAFT00000010309	nonsynonymous SNV	Germline(UCSC);Germline(PON);Germline(dbSNP);Germline(Literature1);Germline(Literature2)
18034XD-96-01	Hemangiosarcoma	BRCA2	chr25	7773147	T	C	A4304G	K1435R	526	526	1	ENSCAFT00000010309	nonsynonymous SNV	Germline(UCSC);Germline(PON);Germline(dbSNP);Germline(Literature1);Germline(Literature2)
18034XD-96-01	Hemangiosarcoma	BRCA2	chr25	7775229	T	C	A2222G	N741S	514	514	1	ENSCAFT00000010309	nonsynonymous SNV	Germline(UCSC);Germline(PON);Germline(dbSNP);Germline(Literature1);Germline(Literature2)
18034XD-96-01	Hemangiosarcoma	BRCA2	chr25	7775307	G	T	C2144A	P715Q	449	451	0.995565	ENSCAFT00000010309	nonsynonymous SNV	Germline(UCSC);Germline(PON);Germline(dbSNP);Germline(Literature1);Germline(Literature2)
18034XD-96-01	Hemangiosarcoma	TP53	chr5	32564060	G	C	C533G	S178C	244	791	0.30847	ENSCAFT00000081814	nonsynonymous SNV	Somatic(Cosmic;n<5)
18034XD-96-01	Hemangiosarcoma	KDR	chr13	47466462	G	A	C1781T	A594V	721	2308	0.312392	ENSCAFT00000003300	nonsynonymous SNV	Germline(UCSC);Germline(PON);Germline(dbSNP);Germline(Literature1);Germline(Literature2)
18034XD-96-01	Hemangiosarcoma	TERT	chr34	11306448	-	G	3260dupG	S1087fs	228	228	1	ENSCAFT00000079350	frameshift insertion	Germline(PON);Germline(dbSNP);Germline(Literature1);Germline(Literature2)
18034XD-96-01	Hemangiosarcoma	TERT	chr34	11306417	-	G	3229dupG	S1076fs	253	253	1	ENSCAFT00000079350	frameshift insertion	Germline(UCSC);Germline(PON);Germline(dbSNP);Germline(Literature1);Germline(Literature2)
18034XD-96-01	Hemangiosarcoma	TERT	chr34	11306436	G	T	G3247T	G1083W	232	232	1	ENSCAFT00000079350	nonsynonymous SNV	Germline(UCSC);Germline(PON);Germline(dbSNP);Germline(Literature1);Germline(Literature2)
18034XD-96-01	Hemangiosarcoma	TERT	chr34	11306452	G	-	3263delG	R1088fs	220	220	1	ENSCAFT00000079350	frameshift deletion	Germline(UCSC);Germline(PON);Germline(dbSNP);Germline(Literature1);Germline(Literature2)
18034XD-96-01	Hemangiosarcoma	TERT	chr34	11306667	G	T	G3478T	A1160S	21	45	0.466667	ENSCAFT00000079350	nonsynonymous SNV	Germline(UCSC);Germline(PON);Germline(dbSNP);Germline(Literature1);Germline(Literature2)
18034XD-96-01	Hemangiosarcoma	TERT	chr34	11305722	G	A	G3079A	A1027T	480	1089	0.440771	ENSCAFT00000079350	nonsynonymous SNV	Germline(UCSC);Germline(PON);Germline(dbSNP);Germline(Literature1);Germline(Literature2)
18034XD-96-01	Hemangiosarcoma	TERT	chr34	11306544	-	G	3356dupG	W1119fs	72	72	1	ENSCAFT00000079350	frameshift insertion	Germline(UCSC);Germline(PON);Germline(dbSNP);Germline(Literature1);Germline(Literature2)
18034XD-96-01	Hemangiosarcoma	TERT	chr34	11306951	A	G	A3762G	X1254W	221	488	0.452869	ENSCAFT00000079350	stoploss	Germline(UCSC);Germline(PON);Germline(dbSNP);Germline(Literature1);Germline(Literature2)
18034XD-96-01	Hemangiosarcoma	KMT2D	chr27	5553345	C	-	17236delC	P5746fs	1457	1461	0.997262	ENSCAFT00000081492	frameshift deletion	Germline(UCSC);Germline(PON);Germline(dbSNP);Germline(Literature1);Germline(Literature2)
18034XD-96-01	Hemangiosarcoma	KMT2D	chr27	5543233	-	CAG	12267_12268insCAG	L4089delinsLQ	655	730	0.89726	ENSCAFT00000081492	nonframeshift insertion	Germline(UCSC)
18034XD-96-01	Hemangiosarcoma	KMT2D	chr27	5526002	-	A	2585_2586insA	P862fs	34	34	1	ENSCAFT00000081492	frameshift insertion	Germline(PON);Germline(dbSNP);Germline(Literature1);Germline(Literature2)
18034XD-96-01	Hemangiosarcoma	KMT2D	chr27	5526386	T	C	T2969C	L990S	1086	1800	0.603333	ENSCAFT00000081492	nonsynonymous SNV	Germline(UCSC);Germline(PON);Germline(dbSNP);Germline(Literature1);Germline(Literature2)
18034XD-96-01	Hemangiosarcoma	KMT2D	chr27	5525951	A	G	A2534G	Q845R	16	16	1	ENSCAFT00000081492	nonsynonymous SNV	Germline(UCSC);Germline(PON);Germline(dbSNP);Germline(Literature1)
18034XD-96-01	Hemangiosarcoma	KMT2D	chr27	5525884	C	T	C2467T	R823C	20	21	0.952381	ENSCAFT00000081492	nonsynonymous SNV	Germline(UCSC);Germline(PON);Germline(dbSNP);Germline(Literature1)
18034XD-96-01	Hemangiosarcoma	KMT2D	chr27	5526005	C	-	2588delC	A863fs	36	36	1	ENSCAFT00000081492	frameshift deletion	Germline(PON);Germline(dbSNP);Germline(Literature1);Germline(Literature2)
18034XD-96-01	Hemangiosarcoma	KMT2D	chr27	5525293	G	A	G1876A	V626M	679	1666	0.407563	ENSCAFT00000081492	nonsynonymous SNV	Germline(UCSC);Germline(PON);Germline(dbSNP);Germline(Literature1);Germline(Literature2)
18034XD-96-01	Hemangiosarcoma	BCL2	chr1	13734658	-	GCCC	155_156insGCCC	Q52fs	51	51	1	ENSCAFT00000000118	frameshift insertion	Germline(Literature1);Germline(Literature2)
18034XD-96-01	Hemangiosarcoma	NTRK1	chr7	41148019	-	C	1237_1238insG	Q413fs	148	148	1	ENSCAFT00000072804	frameshift insertion	Germline(UCSC);Germline(PON);Germline(dbSNP);Germline(Literature1);Germline(Literature2)
18034XD-96-01	Hemangiosarcoma	NTRK1	chr7	41150437	A	G	T749C	I250T	564	564	1	ENSCAFT00000072804	nonsynonymous SNV	Germline(UCSC);Germline(PON);Germline(dbSNP);Germline(Literature1);Germline(Literature2)
18034XD-96-01	Hemangiosarcoma	NTRK1	chr7	41150467	G	T	C719A	P240Q	393	393	1	ENSCAFT00000072804	nonsynonymous SNV	Germline(UCSC);Germline(PON);Germline(dbSNP);Germline(Literature1);Germline(Literature2)
18034XD-96-01	Hemangiosarcoma	NTRK1	chr7	41148024	T	-	1233delA	K411fs	137	137	1	ENSCAFT00000072804	frameshift deletion	Germline(PON);Germline(dbSNP);Germline(Literature1);Germline(Literature2)
18034XD-96-01	Hemangiosarcoma	FAT1	chr16	44131494	T	C	T3091C	S1031P	511	1072	0.476679	ENSCAFT00000011726	nonsynonymous SNV	Germline(UCSC);Germline(PON);Germline(dbSNP);Germline(Literature1);Germline(Literature2)
18034XD-96-01	Hemangiosarcoma	FAT1	chr16	44221118	G	A	G10112A	S3371N	762	1570	0.48535	ENSCAFT00000011726	nonsynonymous SNV	Germline(PON);Germline(dbSNP);Germline(Literature1);Germline(Literature2)
18034XD-96-01	Hemangiosarcoma	FAT1	chr16	44209885	C	T	C5060T	S1687F	360	724	0.497238	ENSCAFT00000011726	nonsynonymous SNV	Germline(PON);Germline(dbSNP);Germline(Literature1);Germline(Literature2)
18034XD-96-01	Hemangiosarcoma	FAT1	chr16	44225599	G	A	G11194A	V3732I	649	1267	0.512234	ENSCAFT00000011726	nonsynonymous SNV	Germline(PON);Germline(dbSNP);Germline(Literature1);Germline(Literature2)
18034XD-96-01	Hemangiosarcoma	FAT1	chr16	44209737	G	A	G4912A	V1638I	480	480	1	ENSCAFT00000011726	nonsynonymous SNV	Germline(UCSC);Germline(PON);Germline(dbSNP);Germline(Literature1);Germline(Literature2)
18034XD-96-01	Hemangiosarcoma	FAT1	chr16	44128488	A	C	A85C	K29Q	494	1013	0.48766	ENSCAFT00000011726	nonsynonymous SNV	Germline(UCSC);Germline(PON);Germline(dbSNP);Germline(Literature1);Germline(Literature2)
18034XD-149-01	Osteosarcoma	JAK3	chr20	45054061	A	G	A268G	M90V	840	840	1	ENSCAFT00000024100	nonsynonymous SNV	Germline(UCSC);Germline(PON);Germline(dbSNP);Germline(Literature1);Germline(Literature2)
18034XD-149-01	Osteosarcoma	VEGFA	chr12	12208579	-	AG	114_115insAG	G38fs	143	686	0.208455	ENSCAFT00000049819	frameshift insertion	Germline(UCSC);Germline(Literature1);Germline(Literature2)
18034XD-149-01	Osteosarcoma	VEGFA	chr12	12209094	T	C	T629C	V210A	42	42	1	ENSCAFT00000049819	nonsynonymous SNV	Germline(UCSC);Germline(PON);Germline(dbSNP);Germline(Literature1);Germline(Literature2)
18034XD-149-01	Osteosarcoma	RET	chr28	3974169	C	T	G502A	D168N	733	1191	0.615449	ENSCAFT00000081402	nonsynonymous SNV	Germline(UCSC);Germline(PON);Germline(dbSNP);Germline(Literature1);Germline(Literature2)
18034XD-149-01	Osteosarcoma	ROS1	chr1	57556569	G	A	C6779T	T2260M	748	1220	0.613115	ENSCAFT00000001427	nonsynonymous SNV	Germline(UCSC);Germline(PON);Germline(dbSNP);Germline(Literature1);Germline(Literature2)
18034XD-149-01	Osteosarcoma	ROS1	chr1	57590849	T	C	A5476G	I1826V	857	1455	0.589003	ENSCAFT00000001427	nonsynonymous SNV	Germline(UCSC);Germline(PON);Germline(dbSNP);Germline(Literature1);Germline(Literature2)
18034XD-149-01	Osteosarcoma	ARID1A	chr2	73337323	A	C	T4681G	L1561V	469	475	0.987368	ENSCAFT00000019631	nonsynonymous SNV	Germline(UCSC);Germline(PON);Germline(dbSNP);Germline(Literature1);Germline(Literature2)
18034XD-149-01	Osteosarcoma	ARID1A	chr2	73334527	T	C	A5287G	R1763G	1432	1434	0.998605	ENSCAFT00000019631	nonsynonymous SNV	Germline(UCSC);Germline(PON);Germline(dbSNP);Germline(Literature1);Germline(Literature2)
18034XD-149-01	Osteosarcoma	ARID1A	chr2	73334526	C	T	G5288A	R1763K	1431	1431	1	ENSCAFT00000019631	nonsynonymous SNV	Germline(UCSC);Germline(PON);Germline(dbSNP);Germline(Literature1);Germline(Literature2)
18034XD-149-01	Osteosarcoma	ARID1A	chr2	73337275	T	-	4729delA	S1577fs	460	461	0.997831	ENSCAFT00000019631	frameshift deletion	Germline(UCSC);Germline(PON);Germline(dbSNP);Germline(Literature1);Germline(Literature2)
18034XD-149-01	Osteosarcoma	ARID1A	chr2	73337280	-	G	4723dupC	R1575fs	462	462	1	ENSCAFT00000019631	frameshift insertion	Germline(UCSC);Germline(PON);Germline(dbSNP);Germline(Literature1);Germline(Literature2)
18034XD-149-01	Osteosarcoma	ARID1A	chr2	73334447	C	A	G5367T	L1789F	1478	1480	0.998649	ENSCAFT00000019631	nonsynonymous SNV	Germline(UCSC);Germline(PON);Germline(dbSNP);Germline(Literature1);Germline(Literature2)
18034XD-149-01	Osteosarcoma	ARID1A	chr2	73334442	G	C	C5372G	A1791G	1452	1454	0.998624	ENSCAFT00000019631	nonsynonymous SNV	Germline(UCSC);Germline(PON);Germline(dbSNP);Germline(Literature1);Germline(Literature2)
18034XD-149-01	Osteosarcoma	FLT3	chr25	11651237	A	G	A2075G	H692R	635	797	0.796738	ENSCAFT00000065386	nonsynonymous SNV	Germline(UCSC);Germline(PON);Germline(dbSNP);Germline(Literature1);Germline(Literature2)
18034XD-149-01	Osteosarcoma	PDGFRB	chr4	58960338	-	TGA	3086_3087insTGA	A1029delinsAD	737	737	1	ENSCAFT00000000773	nonframeshift insertion	Germline(UCSC);Germline(PON);Germline(dbSNP);Germline(Literature1);Germline(Literature2)
18034XD-149-01	Osteosarcoma	PDGFRB	chr4	58943645	G	A	G22A	G8S	732	732	1	ENSCAFT00000000773	nonsynonymous SNV	Germline(UCSC);Germline(PON);Germline(dbSNP);Germline(Literature1);Germline(Literature2)
18034XD-149-01	Osteosarcoma	PDGFRA	chr13	46748482	G	A	G1688A	R563K	490	1626	0.301353	ENSCAFT00000066115	nonsynonymous SNV	Germline(UCSC);Germline(PON);Germline(dbSNP);Germline(Literature1);Germline(Literature2)
18034XD-149-01	Osteosarcoma	ATM	chr5	24251038	T	A	A3431T	H1144L	323	661	0.488654	ENSCAFT00000048574	nonsynonymous SNV	Germline(UCSC);Germline(PON);Germline(dbSNP);Germline(Literature1);Germline(Literature2)
18034XD-149-01	Osteosarcoma	ATM	chr5	24226831	A	G	T5267C	M1756T	316	660	0.478788	ENSCAFT00000048574	nonsynonymous SNV	Germline(UCSC);Germline(PON);Germline(dbSNP);Germline(Literature1);Germline(Literature2)
18034XD-149-01	Osteosarcoma	CDK6	chr14	18419551	-	C	190dupG	V64fs	79	79	1	ENSCAFT00000003170	frameshift insertion	Germline(UCSC);Germline(PON);Germline(dbSNP);Germline(Literature1);Germline(Literature2)
18034XD-149-01	Osteosarcoma	CDK6	chr14	18419562	GG	-	179_180del	P60fs	94	94	1	ENSCAFT00000003170	frameshift deletion	Germline(UCSC);Germline(PON);Germline(dbSNP);Germline(Literature1);Germline(Literature2)
18034XD-149-01	Osteosarcoma	CDK6	chr14	18419556	-	C	185dupG	S62fs	85	85	1	ENSCAFT00000003170	frameshift insertion	Germline(PON);Germline(dbSNP);Germline(Literature1);Germline(Literature2)
18034XD-149-01	Osteosarcoma	NOTCH1	chr9	49014770	G	C	G6103C	V2035L	237	501	0.473054	ENSCAFT00000031242	nonsynonymous SNV	Germline(UCSC);Germline(Literature1)
18034XD-149-01	Osteosarcoma	ERBB2	chr9	22763465	G	T	C2689A	L897I	615	615	1	ENSCAFT00000025936	nonsynonymous SNV	Germline(UCSC);Germline(PON);Germline(dbSNP);Germline(Literature1);Germline(Literature2)
18034XD-149-01	Osteosarcoma	BRCA2	chr25	7787802	A	G	T308C	I103T	792	952	0.831933	ENSCAFT00000010309	nonsynonymous SNV	Germline(UCSC);Germline(PON);Germline(dbSNP);Germline(Literature1);Germline(Literature2)
18034XD-149-01	Osteosarcoma	BRCA2	chr25	7773178	T	G	A4273C	T1425P	817	974	0.838809	ENSCAFT00000010309	nonsynonymous SNV	Germline(UCSC);Germline(PON);Germline(dbSNP);Germline(Literature1);Germline(Literature2)
18034XD-149-01	Osteosarcoma	BRCA2	chr25	7735412	-	TTT	9995_9996insAAA	M3332delinsIK	1310	1310	1	ENSCAFT00000010309	nonframeshift insertion	Germline(UCSC);Germline(PON);Germline(dbSNP);Germline(Literature1);Germline(Literature2)
18034XD-149-01	Osteosarcoma	BRCA2	chr25	7775268	G	A	C2183T	A728V	891	891	1	ENSCAFT00000010309	nonsynonymous SNV	Germline(UCSC);Germline(PON);Germline(dbSNP);Germline(Literature1);Germline(Literature2)
18034XD-149-01	Osteosarcoma	BRCA2	chr25	7787056	T	C	A428G	H143R	15	75	0.2	ENSCAFT00000010309	nonsynonymous SNV	Germline(UCSC);Germline(PON);Germline(dbSNP);Germline(Literature1);Germline(Literature2)
18034XD-149-01	Osteosarcoma	BRCA2	chr25	7777441	A	C	T1158G	C386W	1131	1131	1	ENSCAFT00000010309	nonsynonymous SNV	Germline(UCSC);Germline(PON);Germline(dbSNP);Germline(Literature1);Germline(Literature2)
18034XD-149-01	Osteosarcoma	BRCA2	chr25	7773147	T	C	A4304G	K1435R	152	978	0.155419	ENSCAFT00000010309	nonsynonymous SNV	Germline(UCSC);Germline(PON);Germline(dbSNP);Germline(Literature1);Germline(Literature2)
18034XD-149-01	Osteosarcoma	BRCA2	chr25	7775229	T	C	A2222G	N741S	916	916	1	ENSCAFT00000010309	nonsynonymous SNV	Germline(UCSC);Germline(PON);Germline(dbSNP);Germline(Literature1);Germline(Literature2)
18034XD-149-01	Osteosarcoma	BRCA2	chr25	7775307	G	T	C2144A	P715Q	897	897	1	ENSCAFT00000010309	nonsynonymous SNV	Germline(UCSC);Germline(PON);Germline(dbSNP);Germline(Literature1);Germline(Literature2)
18034XD-149-01	Osteosarcoma	RAF1	chr20	5971553	C	T	C1745T	S582L	327	687	0.475983	ENSCAFT00000092937	nonsynonymous SNV	Germline(UCSC);Germline(PON);Germline(dbSNP);Germline(Literature1);Germline(Literature2)
18034XD-149-01	Osteosarcoma	TERT	chr34	11306448	-	G	3260dupG	S1087fs	193	193	1	ENSCAFT00000079350	frameshift insertion	Germline(PON);Germline(dbSNP);Germline(Literature1);Germline(Literature2)
18034XD-149-01	Osteosarcoma	TERT	chr34	11306417	-	G	3229dupG	S1076fs	221	221	1	ENSCAFT00000079350	frameshift insertion	Germline(UCSC);Germline(PON);Germline(dbSNP);Germline(Literature1);Germline(Literature2)
18034XD-149-01	Osteosarcoma	TERT	chr34	11306436	G	T	G3247T	G1083W	197	197	1	ENSCAFT00000079350	nonsynonymous SNV	Germline(UCSC);Germline(PON);Germline(dbSNP);Germline(Literature1);Germline(Literature2)
18034XD-149-01	Osteosarcoma	TERT	chr34	11306452	G	-	3263delG	R1088fs	182	183	0.994536	ENSCAFT00000079350	frameshift deletion	Germline(UCSC);Germline(PON);Germline(dbSNP);Germline(Literature1);Germline(Literature2)
18034XD-149-01	Osteosarcoma	TERT	chr34	11306667	G	T	G3478T	A1160S	32	33	0.969697	ENSCAFT00000079350	nonsynonymous SNV	Germline(UCSC);Germline(PON);Germline(dbSNP);Germline(Literature1);Germline(Literature2)
18034XD-149-01	Osteosarcoma	TERT	chr34	11305722	G	A	G3079A	A1027T	1175	1177	0.998301	ENSCAFT00000079350	nonsynonymous SNV	Germline(UCSC);Germline(PON);Germline(dbSNP);Germline(Literature1);Germline(Literature2)
18034XD-149-01	Osteosarcoma	TERT	chr34	11306544	-	G	3356dupG	W1119fs	64	64	1	ENSCAFT00000079350	frameshift insertion	Germline(UCSC);Germline(PON);Germline(dbSNP);Germline(Literature1);Germline(Literature2)
18034XD-149-01	Osteosarcoma	TERT	chr34	11306951	A	G	A3762G	X1254W	423	423	1	ENSCAFT00000079350	stoploss	Germline(UCSC);Germline(PON);Germline(dbSNP);Germline(Literature1);Germline(Literature2)
18034XD-149-01	Osteosarcoma	KMT2C	chr16	16002353	A	G	T7870C	S2624P	612	612	1	ENSCAFT00000007959	nonsynonymous SNV	Germline(UCSC);Germline(PON);Germline(dbSNP);Germline(Literature1);Germline(Literature2)
18034XD-149-01	Osteosarcoma	KMT2C	chr16	16002352	G	T	C7871A	S2624X	609	609	1	ENSCAFT00000007959	stopgain	Germline(UCSC);Germline(PON);Germline(dbSNP);Germline(Literature1);Germline(Literature2)
18034XD-149-01	Osteosarcoma	KMT2C	chr16	16002298	-	T	7924dupA	T2642fs	508	508	1	ENSCAFT00000007959	frameshift insertion	Germline(PON);Germline(dbSNP);Germline(Literature1);Germline(Literature2)
18034XD-149-01	Osteosarcoma	KMT2C	chr16	16002301	-	T	7921dupA	R2641fs	509	509	1	ENSCAFT00000007959	frameshift insertion	Germline(UCSC);Germline(PON);Germline(dbSNP);Germline(Literature1);Germline(Literature2)
18034XD-149-01	Osteosarcoma	KMT2D	chr27	5553345	C	-	17236delC	P5746fs	490	958	0.511482	ENSCAFT00000081492	frameshift deletion	Germline(UCSC);Germline(PON);Germline(dbSNP);Germline(Literature1);Germline(Literature2)
18034XD-149-01	Osteosarcoma	KMT2D	chr27	5543405	CAGCAGCAGCAGCAATTT	-	12439_12456del	4147_4152del	95	260	0.365385	ENSCAFT00000081492	nonframeshift deletion	Germline(PON);Germline(dbSNP);Germline(Literature1);Germline(Literature2)
18034XD-149-01	Osteosarcoma	KMT2D	chr27	5543233	-	CAG	12267_12268insCAG	L4089delinsLQ	110	267	0.411985	ENSCAFT00000081492	nonframeshift insertion	Germline(UCSC)
18034XD-149-01	Osteosarcoma	KMT2D	chr27	5526002	-	A	2585_2586insA	P862fs	27	27	1	ENSCAFT00000081492	frameshift insertion	Germline(PON);Germline(dbSNP);Germline(Literature1);Germline(Literature2)
18034XD-149-01	Osteosarcoma	KMT2D	chr27	5526005	C	-	2588delC	A863fs	27	27	1	ENSCAFT00000081492	frameshift deletion	Germline(PON);Germline(dbSNP);Germline(Literature1);Germline(Literature2)
18034XD-149-01	Osteosarcoma	KMT2D	chr27	5525951	A	G	A2534G	Q845R	12	12	1	ENSCAFT00000081492	nonsynonymous SNV	Germline(UCSC);Germline(PON);Germline(dbSNP);Germline(Literature1)
18034XD-149-01	Osteosarcoma	KMT2D	chr27	5525884	C	T	C2467T	R823C	12	13	0.923077	ENSCAFT00000081492	nonsynonymous SNV	Germline(UCSC);Germline(PON);Germline(dbSNP);Germline(Literature1)
18034XD-149-01	Osteosarcoma	KMT2D	chr27	5525293	G	A	G1876A	V626M	565	1168	0.483733	ENSCAFT00000081492	nonsynonymous SNV	Germline(UCSC);Germline(PON);Germline(dbSNP);Germline(Literature1);Germline(Literature2)
18034XD-149-01	Osteosarcoma	KMT2D	chr27	5526102	CCTGTCCCCCGGGCCTGAGGAGCCGCG	-	2685_2711del	895_904del	83	92	0.902174	ENSCAFT00000081492	nonframeshift deletion	Germline(PON);Germline(dbSNP);Germline(Literature1);Germline(Literature2)
18034XD-149-01	Osteosarcoma	NTRK1	chr7	41148019	-	C	1237_1238insG	Q413fs	67	67	1	ENSCAFT00000072804	frameshift insertion	Germline(UCSC);Germline(PON);Germline(dbSNP);Germline(Literature1);Germline(Literature2)
18034XD-149-01	Osteosarcoma	NTRK1	chr7	41150437	A	G	T749C	I250T	382	382	1	ENSCAFT00000072804	nonsynonymous SNV	Germline(UCSC);Germline(PON);Germline(dbSNP);Germline(Literature1);Germline(Literature2)
18034XD-149-01	Osteosarcoma	NTRK1	chr7	41150467	G	T	C719A	P240Q	256	256	1	ENSCAFT00000072804	nonsynonymous SNV	Germline(UCSC);Germline(PON);Germline(dbSNP);Germline(Literature1);Germline(Literature2)
18034XD-149-01	Osteosarcoma	NTRK1	chr7	41142519	GGCAGGGCCGG	-	2519_2529del	P840fs	18	90	0.2	ENSCAFT00000072804	frameshift deletion	Germline(UCSC);Germline(Literature1)
18034XD-149-01	Osteosarcoma	NTRK1	chr7	41148024	T	-	1233delA	K411fs	64	64	1	ENSCAFT00000072804	frameshift deletion	Germline(PON);Germline(dbSNP);Germline(Literature1);Germline(Literature2)
18034XD-149-01	Osteosarcoma	FAT1	chr16	44131494	T	C	T3091C	S1031P	1015	1017	0.998033	ENSCAFT00000011726	nonsynonymous SNV	Germline(UCSC);Germline(PON);Germline(dbSNP);Germline(Literature1);Germline(Literature2)
18034XD-149-01	Osteosarcoma	FAT1	chr16	44128488	A	C	A85C	K29Q	873	874	0.998856	ENSCAFT00000011726	nonsynonymous SNV	Germline(UCSC);Germline(PON);Germline(dbSNP);Germline(Literature1);Germline(Literature2)
18034XD-149-01	Osteosarcoma	PTPRT	chr24	30238706	C	A	G2029T	A677S	533	1163	0.458298	ENSCAFT00000068588	nonsynonymous SNV	Germline(UCSC);Germline(PON);Germline(dbSNP);Germline(Literature1);Germline(Literature2)
18034XD-422	Hemangiosarcoma	ROS1	chr1	57669050	G	T	C167A	P56Q	157	314	0.5	ENSCAFT00000001427	nonsynonymous SNV	Germline(UCSC);Germline(PON);Germline(dbSNP);Germline(Literature1);Germline(Literature2)
18034XD-422	Hemangiosarcoma	ROS1	chr1	57598731	C	T	G4817A	R1606H	482	982	0.490835	ENSCAFT00000001427	nonsynonymous SNV	Germline(UCSC);Germline(PON);Germline(dbSNP);Germline(Literature1);Germline(Literature2)
18034XD-422	Hemangiosarcoma	ROS1	chr1	57556519	A	G	T6829C	C2277R	412	878	0.469248	ENSCAFT00000001427	nonsynonymous SNV	Germline(UCSC);Germline(PON);Germline(dbSNP);Germline(Literature1);Germline(Literature2)
18034XD-422	Hemangiosarcoma	ROS1	chr1	57590849	T	C	A5476G	I1826V	813	813	1	ENSCAFT00000001427	nonsynonymous SNV	Germline(UCSC);Germline(PON);Germline(dbSNP);Germline(Literature1);Germline(Literature2)
18034XD-422	Hemangiosarcoma	ROS1	chr1	57556384	G	C	C6964G	P2322A	528	1018	0.518664	ENSCAFT00000001427	nonsynonymous SNV	Germline(UCSC);Germline(PON);Germline(dbSNP);Germline(Literature1);Germline(Literature2)
18034XD-422	Hemangiosarcoma	NTRK1	chr7	41142513	GGCTGAGGCAG	-	2525_2535del	P842fs	122	122	1	ENSCAFT00000072804	frameshift deletion	Germline(UCSC);Germline(PON);Germline(dbSNP);Germline(Literature1);Germline(Literature2)
18034XD-422	Hemangiosarcoma	NTRK1	chr7	41148024	T	-	1233delA	K411fs	90	90	1	ENSCAFT00000072804	frameshift deletion	Germline(PON);Germline(dbSNP);Germline(Literature1);Germline(Literature2)
18034XD-422	Hemangiosarcoma	NTRK1	chr7	41150437	A	G	T749C	I250T	442	442	1	ENSCAFT00000072804	nonsynonymous SNV	Germline(UCSC);Germline(PON);Germline(dbSNP);Germline(Literature1);Germline(Literature2)
18034XD-422	Hemangiosarcoma	NTRK1	chr7	41148019	-	C	1237_1238insG	Q413fs	95	95	1	ENSCAFT00000072804	frameshift insertion	Germline(UCSC);Germline(PON);Germline(dbSNP);Germline(Literature1);Germline(Literature2)
18034XD-422	Hemangiosarcoma	NTRK1	chr7	41150467	G	T	C719A	P240Q	247	247	1	ENSCAFT00000072804	nonsynonymous SNV	Germline(UCSC);Germline(PON);Germline(dbSNP);Germline(Literature1);Germline(Literature2)
18034XD-422	Hemangiosarcoma	NTRK1	chr7	41152766	C	T	G659A	R220Q	1156	1156	1	ENSCAFT00000072804	nonsynonymous SNV	Germline(UCSC);Germline(PON);Germline(dbSNP);Germline(Literature1);Germline(Literature2)
18034XD-422	Hemangiosarcoma	ERBB2	chr9	22763465	G	T	C2689A	L897I	832	833	0.9988	ENSCAFT00000025936	nonsynonymous SNV	Germline(UCSC);Germline(PON);Germline(dbSNP);Germline(Literature1);Germline(Literature2)
18034XD-422	Hemangiosarcoma	BRCA2	chr25	7735412	-	TTT	9995_9996insAAA	M3332delinsIK	1011	1011	1	ENSCAFT00000010309	nonframeshift insertion	Germline(UCSC);Germline(PON);Germline(dbSNP);Germline(Literature1);Germline(Literature2)
18034XD-422	Hemangiosarcoma	BRCA2	chr25	7775268	G	A	C2183T	A728V	887	887	1	ENSCAFT00000010309	nonsynonymous SNV	Germline(UCSC);Germline(PON);Germline(dbSNP);Germline(Literature1);Germline(Literature2)
18034XD-422	Hemangiosarcoma	BRCA2	chr25	7787056	T	C	A428G	H143R	56	56	1	ENSCAFT00000010309	nonsynonymous SNV	Germline(UCSC);Germline(PON);Germline(dbSNP);Germline(Literature1);Germline(Literature2)
18034XD-422	Hemangiosarcoma	BRCA2	chr25	7777441	A	C	T1158G	C386W	834	835	0.998802	ENSCAFT00000010309	nonsynonymous SNV	Germline(UCSC);Germline(PON);Germline(dbSNP);Germline(Literature1);Germline(Literature2)
18034XD-422	Hemangiosarcoma	BRCA2	chr25	7773147	T	C	A4304G	K1435R	921	921	1	ENSCAFT00000010309	nonsynonymous SNV	Germline(UCSC);Germline(PON);Germline(dbSNP);Germline(Literature1);Germline(Literature2)
18034XD-422	Hemangiosarcoma	BRCA2	chr25	7775229	T	C	A2222G	N741S	865	865	1	ENSCAFT00000010309	nonsynonymous SNV	Germline(UCSC);Germline(PON);Germline(dbSNP);Germline(Literature1);Germline(Literature2)
18034XD-422	Hemangiosarcoma	BRCA2	chr25	7775307	G	T	C2144A	P715Q	850	850	1	ENSCAFT00000010309	nonsynonymous SNV	Germline(UCSC);Germline(PON);Germline(dbSNP);Germline(Literature1);Germline(Literature2)
18034XD-422	Hemangiosarcoma	ARID1A	chr2	73334527	T	C	A5287G	R1763G	1267	1267	1	ENSCAFT00000019631	nonsynonymous SNV	Germline(UCSC);Germline(PON);Germline(dbSNP);Germline(Literature1);Germline(Literature2)
18034XD-422	Hemangiosarcoma	ARID1A	chr2	73334526	C	T	G5288A	R1763K	1262	1262	1	ENSCAFT00000019631	nonsynonymous SNV	Germline(UCSC);Germline(PON);Germline(dbSNP);Germline(Literature1);Germline(Literature2)
18034XD-422	Hemangiosarcoma	ARID1A	chr2	73337275	T	-	4729delA	S1577fs	611	611	1	ENSCAFT00000019631	frameshift deletion	Germline(UCSC);Germline(PON);Germline(dbSNP);Germline(Literature1);Germline(Literature2)
18034XD-422	Hemangiosarcoma	ARID1A	chr2	73337280	-	G	4723dupC	R1575fs	553	558	0.991039	ENSCAFT00000019631	frameshift insertion	Germline(UCSC);Germline(PON);Germline(dbSNP);Germline(Literature1);Germline(Literature2)
18034XD-422	Hemangiosarcoma	ARID1A	chr2	73334447	C	A	G5367T	L1789F	1394	1399	0.996426	ENSCAFT00000019631	nonsynonymous SNV	Germline(UCSC);Germline(PON);Germline(dbSNP);Germline(Literature1);Germline(Literature2)
18034XD-422	Hemangiosarcoma	ARID1A	chr2	73334442	G	C	C5372G	A1791G	1393	1393	1	ENSCAFT00000019631	nonsynonymous SNV	Germline(UCSC);Germline(PON);Germline(dbSNP);Germline(Literature1);Germline(Literature2)
18034XD-422	Hemangiosarcoma	FAT1	chr16	44129370	G	A	G967A	V323I	970	971	0.99897	ENSCAFT00000011726	nonsynonymous SNV	Germline(UCSC);Germline(PON);Germline(dbSNP);Germline(Literature1);Germline(Literature2)
18034XD-422	Hemangiosarcoma	FAT1	chr16	44131494	T	C	T3091C	S1031P	857	858	0.998834	ENSCAFT00000011726	nonsynonymous SNV	Germline(UCSC);Germline(PON);Germline(dbSNP);Germline(Literature1);Germline(Literature2)
18034XD-422	Hemangiosarcoma	FAT1	chr16	44209737	G	A	G4912A	V1638I	493	493	1	ENSCAFT00000011726	nonsynonymous SNV	Germline(UCSC);Germline(PON);Germline(dbSNP);Germline(Literature1);Germline(Literature2)
18034XD-422	Hemangiosarcoma	FAT1	chr16	44128488	A	C	A85C	K29Q	812	812	1	ENSCAFT00000011726	nonsynonymous SNV	Germline(UCSC);Germline(PON);Germline(dbSNP);Germline(Literature1);Germline(Literature2)
18034XD-422	Hemangiosarcoma	FAT1	chr16	44213381	C	G	C8556G	I2852M	736	737	0.998643	ENSCAFT00000011726	nonsynonymous SNV	Germline(UCSC);Germline(PON);Germline(dbSNP);Germline(Literature1);Germline(Literature2)
18034XD-422	Hemangiosarcoma	KMT2D	chr27	5526044	C	T	C2627T	P876L	35	77	0.454545	ENSCAFT00000081492	nonsynonymous SNV	Germline(UCSC);Germline(PON);Germline(dbSNP);Germline(Literature1);Germline(Literature2)
18034XD-422	Hemangiosarcoma	KMT2D	chr27	5526002	-	A	2585_2586insA	P862fs	46	49	0.938776	ENSCAFT00000081492	frameshift insertion	Germline(PON);Germline(dbSNP);Germline(Literature1);Germline(Literature2)
18034XD-422	Hemangiosarcoma	KMT2D	chr27	5526005	C	-	2588delC	A863fs	53	53	1	ENSCAFT00000081492	frameshift deletion	Germline(PON);Germline(dbSNP);Germline(Literature1);Germline(Literature2)
18034XD-422	Hemangiosarcoma	KMT2D	chr27	5525951	A	G	A2534G	Q845R	39	39	1	ENSCAFT00000081492	nonsynonymous SNV	Germline(UCSC);Germline(PON);Germline(dbSNP);Germline(Literature1)
18034XD-422	Hemangiosarcoma	KMT2D	chr27	5525884	C	T	C2467T	R823C	35	36	0.972222	ENSCAFT00000081492	nonsynonymous SNV	Germline(UCSC);Germline(PON);Germline(dbSNP);Germline(Literature1)
18034XD-422	Hemangiosarcoma	KMT2D	chr27	5526102	CCTGTCCCCCGGGCCTGAGGAGCCGCG	-	2685_2711del	895_904del	62	158	0.392405	ENSCAFT00000081492	nonframeshift deletion	Germline(PON);Germline(dbSNP);Germline(Literature1);Germline(Literature2)
18034XD-422	Hemangiosarcoma	FLT3	chr25	11651237	A	G	A2075G	H692R	521	521	1	ENSCAFT00000065386	nonsynonymous SNV	Germline(UCSC);Germline(PON);Germline(dbSNP);Germline(Literature1);Germline(Literature2)
18034XD-422	Hemangiosarcoma	JAK2	chr1	93423884	C	G	C3347G	P1116R	372	769	0.483745	ENSCAFT00000089120	nonsynonymous SNV	Germline(UCSC);Germline(PON);Germline(dbSNP);Germline(Literature1);Germline(Literature2)
18034XD-422	Hemangiosarcoma	JAK3	chr20	45064008	C	T	C2773T	R925C	153	303	0.50495	ENSCAFT00000024100	nonsynonymous SNV	Germline(PON);Germline(dbSNP);Germline(Literature1);Germline(Literature2)
18034XD-422	Hemangiosarcoma	JAK3	chr20	45054061	A	G	A268G	M90V	1253	1253	1	ENSCAFT00000024100	nonsynonymous SNV	Germline(UCSC);Germline(PON);Germline(dbSNP);Germline(Literature1);Germline(Literature2)
18034XD-422	Hemangiosarcoma	VEGFA	chr12	12208579	-	AG	114_115insAG	G38fs	162	430	0.376744	ENSCAFT00000049819	frameshift insertion	Germline(UCSC);Germline(Literature1);Germline(Literature2)
18034XD-422	Hemangiosarcoma	ATM	chr5	24251038	T	A	A3431T	H1144L	550	550	1	ENSCAFT00000048574	nonsynonymous SNV	Germline(UCSC);Germline(PON);Germline(dbSNP);Germline(Literature1);Germline(Literature2)
18034XD-422	Hemangiosarcoma	ATM	chr5	24226831	A	G	T5267C	M1756T	740	740	1	ENSCAFT00000048574	nonsynonymous SNV	Germline(UCSC);Germline(PON);Germline(dbSNP);Germline(Literature1);Germline(Literature2)
18034XD-422	Hemangiosarcoma	MTOR	chr2	84833218	A	G	A158G	H53R	18	37	0.486486	ENSCAFT00000064130	nonsynonymous SNV	Germline(PON);Germline(dbSNP);Germline(Literature1);Germline(Literature2)
18034XD-422	Hemangiosarcoma	CDK6	chr14	18419551	-	C	190dupG	V64fs	74	74	1	ENSCAFT00000003170	frameshift insertion	Germline(UCSC);Germline(PON);Germline(dbSNP);Germline(Literature1);Germline(Literature2)
18034XD-422	Hemangiosarcoma	CDK6	chr14	18419562	GG	-	179_180del	P60fs	115	115	1	ENSCAFT00000003170	frameshift deletion	Germline(UCSC);Germline(PON);Germline(dbSNP);Germline(Literature1);Germline(Literature2)
18034XD-422	Hemangiosarcoma	CDK6	chr14	18419556	-	C	185dupG	S62fs	94	94	1	ENSCAFT00000003170	frameshift insertion	Germline(PON);Germline(dbSNP);Germline(Literature1);Germline(Literature2)
18034XD-422	Hemangiosarcoma	TERT	chr34	11306448	-	G	3260dupG	S1087fs	220	220	1	ENSCAFT00000079350	frameshift insertion	Germline(PON);Germline(dbSNP);Germline(Literature1);Germline(Literature2)
18034XD-422	Hemangiosarcoma	TERT	chr34	11306417	-	G	3229dupG	S1076fs	288	288	1	ENSCAFT00000079350	frameshift insertion	Germline(UCSC);Germline(PON);Germline(dbSNP);Germline(Literature1);Germline(Literature2)
18034XD-422	Hemangiosarcoma	TERT	chr34	11306436	G	T	G3247T	G1083W	247	247	1	ENSCAFT00000079350	nonsynonymous SNV	Germline(UCSC);Germline(PON);Germline(dbSNP);Germline(Literature1);Germline(Literature2)
18034XD-422	Hemangiosarcoma	TERT	chr34	11290210	G	A	G1438A	V480M	339	953	0.355719	ENSCAFT00000079350	nonsynonymous SNV	Germline(UCSC);Germline(PON);Germline(dbSNP);Germline(Literature1);Germline(Literature2)
18034XD-422	Hemangiosarcoma	TERT	chr34	11306452	G	-	3263delG	R1088fs	225	225	1	ENSCAFT00000079350	frameshift deletion	Germline(UCSC);Germline(PON);Germline(dbSNP);Germline(Literature1);Germline(Literature2)
18034XD-422	Hemangiosarcoma	TERT	chr34	11306951	A	G	A3762G	X1254W	261	738	0.353659	ENSCAFT00000079350	stoploss	Germline(UCSC);Germline(PON);Germline(dbSNP);Germline(Literature1);Germline(Literature2)
18034XD-422	Hemangiosarcoma	TERT	chr34	11305722	G	A	G3079A	A1027T	490	1433	0.34194	ENSCAFT00000079350	nonsynonymous SNV	Germline(UCSC);Germline(PON);Germline(dbSNP);Germline(Literature1);Germline(Literature2)
18034XD-422	Hemangiosarcoma	TERT	chr34	11306544	-	G	3356dupG	W1119fs	40	40	1	ENSCAFT00000079350	frameshift insertion	Germline(UCSC);Germline(PON);Germline(dbSNP);Germline(Literature1);Germline(Literature2)
18034XD-422	Hemangiosarcoma	TERT	chr34	11289751	C	T	C979T	P327S	345	988	0.34919	ENSCAFT00000079350	nonsynonymous SNV	Germline(UCSC);Germline(PON);Germline(dbSNP);Germline(Literature1);Germline(Literature2)
18034XD-422	Hemangiosarcoma	KMT2C	chr16	16006797	CTG	-	5194_5196del	1732_1732del	375	974	0.38501	ENSCAFT00000007959	nonframeshift deletion	Germline(UCSC)
18034XD-422	Hemangiosarcoma	KMT2C	chr16	15988800	-	TTG	11225_11226insCAA	K3742delinsNK	805	805	1	ENSCAFT00000007959	nonframeshift insertion	Germline(UCSC);Germline(PON);Germline(dbSNP);Germline(Literature1);Germline(Literature2)
18034XD-422	Hemangiosarcoma	KMT2C	chr16	16002301	-	T	7921dupA	R2641fs	285	285	1	ENSCAFT00000007959	frameshift insertion	Germline(UCSC);Germline(PON);Germline(dbSNP);Germline(Literature1);Germline(Literature2)
18034XD-422	Hemangiosarcoma	KMT2C	chr16	15990391	TGC	-	9633_9635del	3211_3212del	416	660	0.630303	ENSCAFT00000007959	nonframeshift deletion	Germline(UCSC)
18034XD-422	Hemangiosarcoma	KMT2C	chr16	16002353	A	G	T7870C	S2624P	474	474	1	ENSCAFT00000007959	nonsynonymous SNV	Germline(UCSC);Germline(PON);Germline(dbSNP);Germline(Literature1);Germline(Literature2)
18034XD-422	Hemangiosarcoma	KMT2C	chr16	16002352	G	T	C7871A	S2624X	467	467	1	ENSCAFT00000007959	stopgain	Germline(UCSC);Germline(PON);Germline(dbSNP);Germline(Literature1);Germline(Literature2)
18034XD-422	Hemangiosarcoma	KMT2C	chr16	16002298	-	T	7924dupA	T2642fs	273	273	1	ENSCAFT00000007959	frameshift insertion	Germline(PON);Germline(dbSNP);Germline(Literature1);Germline(Literature2)
18034XD-422	Hemangiosarcoma	KMT2C	chr16	15965987	C	T	G14249A	R4750H	375	624	0.600962	ENSCAFT00000007959	nonsynonymous SNV	Germline(UCSC);Germline(PON);Germline(dbSNP);Germline(Literature1);Germline(Literature2)
18034XD-422	Hemangiosarcoma	ABL1	chr9	53121246	T	C	A2653G	S885G	348	710	0.490141	ENSCAFT00000031723	nonsynonymous SNV	Germline(UCSC);Germline(PON);Germline(dbSNP);Germline(Literature1);Germline(Literature2)
18034XD-422	Hemangiosarcoma	ABL1	chr9	53121365	G	T	C2534A	P845H	495	984	0.503049	ENSCAFT00000031723	nonsynonymous SNV	Germline(UCSC);Germline(PON);Germline(dbSNP);Germline(Literature1);Germline(Literature2)
18034XD-422	Hemangiosarcoma	NOTCH1	chr9	49014770	G	A	G6103A	V2035I	392	392	1	ENSCAFT00000031242	nonsynonymous SNV	Germline(UCSC);Germline(PON);Germline(dbSNP);Germline(Literature2)
18034XD-100-01	Lymphoma	JAK2	chr1	93423884	C	G	C3347G	P1116R	591	1179	0.501272	ENSCAFT00000089120	nonsynonymous SNV	Germline(UCSC);Germline(PON);Germline(dbSNP);Germline(Literature1);Germline(Literature2)
18034XD-100-01	Lymphoma	JAK3	chr20	45054061	A	G	A268G	M90V	1246	1247	0.999198	ENSCAFT00000024100	nonsynonymous SNV	Germline(UCSC);Germline(PON);Germline(dbSNP);Germline(Literature1);Germline(Literature2)
18034XD-100-01	Lymphoma	JAK1	chr5	45397577	A	G	A2045G	K682R	770	1630	0.472393	ENSCAFT00000049356	nonsynonymous SNV	Germline(UCSC);Germline(PON);Germline(dbSNP);Germline(Literature1);Germline(Literature2)
18034XD-100-01	Lymphoma	VEGFA	chr12	12209094	T	C	T629C	V210A	6	11	0.545455	ENSCAFT00000049819	nonsynonymous SNV	Germline(UCSC);Germline(PON);Germline(dbSNP);Germline(Literature1);Germline(Literature2)
18034XD-100-01	Lymphoma	ROS1	chr1	57598731	C	T	G4817A	R1606H	665	1370	0.485401	ENSCAFT00000001427	nonsynonymous SNV	Germline(UCSC);Germline(PON);Germline(dbSNP);Germline(Literature1);Germline(Literature2)
18034XD-100-01	Lymphoma	ROS1	chr1	57590849	T	C	A5476G	I1826V	697	1425	0.489123	ENSCAFT00000001427	nonsynonymous SNV	Germline(UCSC);Germline(PON);Germline(dbSNP);Germline(Literature1);Germline(Literature2)
18034XD-100-01	Lymphoma	ROS1	chr1	57581060	G	T	C6037A	L2013M	526	1038	0.506744	ENSCAFT00000001427	nonsynonymous SNV	Germline(UCSC);Germline(PON);Germline(dbSNP);Germline(Literature1);Germline(Literature2)
18034XD-100-01	Lymphoma	ARID1A	chr2	73334527	T	C	A5287G	R1763G	1708	1708	1	ENSCAFT00000019631	nonsynonymous SNV	Germline(UCSC);Germline(PON);Germline(dbSNP);Germline(Literature1);Germline(Literature2)
18034XD-100-01	Lymphoma	ARID1A	chr2	73334526	C	T	G5288A	R1763K	1708	1708	1	ENSCAFT00000019631	nonsynonymous SNV	Germline(UCSC);Germline(PON);Germline(dbSNP);Germline(Literature1);Germline(Literature2)
18034XD-100-01	Lymphoma	ARID1A	chr2	73337275	T	-	4729delA	S1577fs	627	627	1	ENSCAFT00000019631	frameshift deletion	Germline(UCSC);Germline(PON);Germline(dbSNP);Germline(Literature1);Germline(Literature2)
18034XD-100-01	Lymphoma	ARID1A	chr2	73337280	-	G	4723dupC	R1575fs	628	628	1	ENSCAFT00000019631	frameshift insertion	Germline(UCSC);Germline(PON);Germline(dbSNP);Germline(Literature1);Germline(Literature2)
18034XD-100-01	Lymphoma	ARID1A	chr2	73334447	C	A	G5367T	L1789F	1928	1928	1	ENSCAFT00000019631	nonsynonymous SNV	Germline(UCSC);Germline(PON);Germline(dbSNP);Germline(Literature1);Germline(Literature2)
18034XD-100-01	Lymphoma	ARID1A	chr2	73334442	G	C	C5372G	A1791G	1884	1884	1	ENSCAFT00000019631	nonsynonymous SNV	Germline(UCSC);Germline(PON);Germline(dbSNP);Germline(Literature1);Germline(Literature2)
18034XD-100-01	Lymphoma	KMT2C	chr16	15990390	-	TGC	9635_9636insGCA	Q3212delinsQQ	328	708	0.463277	ENSCAFT00000007959	nonframeshift insertion	Germline(VAFdist;n>=5)
18034XD-100-01	Lymphoma	KMT2C	chr16	16002352	G	T	C7871A	S2624X	1190	1190	1	ENSCAFT00000007959	stopgain	Germline(UCSC);Germline(PON);Germline(dbSNP);Germline(Literature1);Germline(Literature2)
18034XD-100-01	Lymphoma	KMT2C	chr16	16002298	-	T	7924dupA	T2642fs	853	853	1	ENSCAFT00000007959	frameshift insertion	Germline(PON);Germline(dbSNP);Germline(Literature1);Germline(Literature2)
18034XD-100-01	Lymphoma	KMT2C	chr16	16002301	-	T	7921dupA	R2641fs	844	847	0.996458	ENSCAFT00000007959	frameshift insertion	Germline(UCSC);Germline(PON);Germline(dbSNP);Germline(Literature1);Germline(Literature2)
18034XD-100-01	Lymphoma	KMT2C	chr16	16002353	A	G	T7870C	S2624P	1210	1210	1	ENSCAFT00000007959	nonsynonymous SNV	Germline(UCSC);Germline(PON);Germline(dbSNP);Germline(Literature1);Germline(Literature2)
18034XD-100-01	Lymphoma	HDAC1	chr2	68929151	C	A	G20T	G7V	396	758	0.522427	ENSCAFT00000044286	nonsynonymous SNV	Germline(UCSC);Germline(PON);Germline(dbSNP);Germline(Literature1);Germline(Literature2)
18034XD-100-01	Lymphoma	PDGFRA	chr13	46748482	G	A	G1688A	R563K	496	1421	0.34905	ENSCAFT00000066115	nonsynonymous SNV	Germline(UCSC);Germline(PON);Germline(dbSNP);Germline(Literature1);Germline(Literature2)
18034XD-100-01	Lymphoma	ATM	chr5	24251038	T	A	A3431T	H1144L	1058	1058	1	ENSCAFT00000048574	nonsynonymous SNV	Germline(UCSC);Germline(PON);Germline(dbSNP);Germline(Literature1);Germline(Literature2)
18034XD-100-01	Lymphoma	ATM	chr5	24226831	A	G	T5267C	M1756T	1177	1177	1	ENSCAFT00000048574	nonsynonymous SNV	Germline(UCSC);Germline(PON);Germline(dbSNP);Germline(Literature1);Germline(Literature2)
18034XD-100-01	Lymphoma	CDK6	chr14	18419551	-	C	190dupG	V64fs	92	92	1	ENSCAFT00000003170	frameshift insertion	Germline(UCSC);Germline(PON);Germline(dbSNP);Germline(Literature1);Germline(Literature2)
18034XD-100-01	Lymphoma	CDK6	chr14	18419562	GG	-	179_180del	P60fs	122	122	1	ENSCAFT00000003170	frameshift deletion	Germline(UCSC);Germline(PON);Germline(dbSNP);Germline(Literature1);Germline(Literature2)
18034XD-100-01	Lymphoma	CDK6	chr14	18419556	-	C	185dupG	S62fs	104	104	1	ENSCAFT00000003170	frameshift insertion	Germline(PON);Germline(dbSNP);Germline(Literature1);Germline(Literature2)
18034XD-100-01	Lymphoma	ERBB2	chr9	22763465	G	T	C2689A	L897I	804	805	0.998758	ENSCAFT00000025936	nonsynonymous SNV	Germline(UCSC);Germline(PON);Germline(dbSNP);Germline(Literature1);Germline(Literature2)
18034XD-100-01	Lymphoma	NOTCH1	chr9	49014770	G	A	G6103A	V2035I	304	587	0.517888	ENSCAFT00000031242	nonsynonymous SNV	Germline(UCSC);Germline(PON);Germline(dbSNP);Germline(Literature2)
18034XD-100-01	Lymphoma	BRCA1	chr9	19986007	G	A	G1799A	G600D	655	1349	0.485545	ENSCAFT00000065506	nonsynonymous SNV	Germline(UCSC);Germline(PON);Germline(dbSNP);Germline(Literature1);Germline(Literature2)
18034XD-100-01	Lymphoma	BRCA1	chr9	19985052	G	A	G844A	G282S	668	1365	0.489377	ENSCAFT00000065506	nonsynonymous SNV	Germline(UCSC);Germline(PON);Germline(dbSNP);Germline(Literature1);Germline(Literature2)
18034XD-100-01	Lymphoma	BRCA2	chr25	7787056	T	C	A428G	H143R	116	116	1	ENSCAFT00000010309	nonsynonymous SNV	Germline(UCSC);Germline(PON);Germline(dbSNP);Germline(Literature1);Germline(Literature2)
18034XD-100-01	Lymphoma	BRCA2	chr25	7735412	-	TTT	9995_9996insAAA	M3332delinsIK	1647	1647	1	ENSCAFT00000010309	nonframeshift insertion	Germline(UCSC);Germline(PON);Germline(dbSNP);Germline(Literature1);Germline(Literature2)
18034XD-100-01	Lymphoma	BRCA2	chr25	7775268	G	A	C2183T	A728V	1387	1387	1	ENSCAFT00000010309	nonsynonymous SNV	Germline(UCSC);Germline(PON);Germline(dbSNP);Germline(Literature1);Germline(Literature2)
18034XD-100-01	Lymphoma	BRCA2	chr25	7770789	G	A	C6662T	P2221L	789	1550	0.509032	ENSCAFT00000010309	nonsynonymous SNV	Germline(UCSC);Germline(PON);Germline(dbSNP);Germline(Literature1);Germline(Literature2)
18034XD-100-01	Lymphoma	BRCA2	chr25	7777441	A	C	T1158G	C386W	1589	1590	0.999371	ENSCAFT00000010309	nonsynonymous SNV	Germline(UCSC);Germline(PON);Germline(dbSNP);Germline(Literature1);Germline(Literature2)
18034XD-100-01	Lymphoma	BRCA2	chr25	7773147	T	C	A4304G	K1435R	1719	1719	1	ENSCAFT00000010309	nonsynonymous SNV	Germline(UCSC);Germline(PON);Germline(dbSNP);Germline(Literature1);Germline(Literature2)
18034XD-100-01	Lymphoma	BRCA2	chr25	7775229	T	C	A2222G	N741S	1422	1422	1	ENSCAFT00000010309	nonsynonymous SNV	Germline(UCSC);Germline(PON);Germline(dbSNP);Germline(Literature1);Germline(Literature2)
18034XD-100-01	Lymphoma	BRCA2	chr25	7775307	G	T	C2144A	P715Q	1320	1324	0.996979	ENSCAFT00000010309	nonsynonymous SNV	Germline(UCSC);Germline(PON);Germline(dbSNP);Germline(Literature1);Germline(Literature2)
18034XD-100-01	Lymphoma	IDH1	chr37	16519844	C	T	G523A	G175S	468	983	0.476094	ENSCAFT00000021588	nonsynonymous SNV	Germline(UCSC);Germline(PON);Germline(dbSNP);Germline(Literature1);Germline(Literature2)
18034XD-100-01	Lymphoma	KIT	chr13	47144480	C	T	C107T	P36L	1355	2222	0.609811	ENSCAFT00000003274	nonsynonymous SNV	Germline(PON);Germline(dbSNP);Germline(Literature1);Germline(Literature2)
18034XD-100-01	Lymphoma	KIT	chr13	47160989	A	G	A1187G	Q396R	893	1406	0.635135	ENSCAFT00000003274	nonsynonymous SNV	Germline(PON);Germline(dbSNP);Germline(Literature1);Germline(Literature2)
18034XD-100-01	Lymphoma	FLT3	chr25	11626082	C	T	C401T	T134I	295	734	0.401907	ENSCAFT00000065386	nonsynonymous SNV	Germline(UCSC);Germline(PON);Germline(dbSNP);Germline(Literature1);Germline(Literature2)
18034XD-100-01	Lymphoma	FLT3	chr25	11651237	A	G	A2075G	H692R	566	1078	0.525046	ENSCAFT00000065386	nonsynonymous SNV	Germline(UCSC);Germline(PON);Germline(dbSNP);Germline(Literature1);Germline(Literature2)
18034XD-100-01	Lymphoma	TP53	chr5	32563779	G	A	C733T	H245Y	222	1148	0.19338	ENSCAFT00000081814	nonsynonymous SNV	Somatic(Cosmic;n<5);Somatic(cBioPortal;n<5)
18034XD-100-01	Lymphoma	RAF1	chr20	5971505	A	G	A1697G	Q566R	528	1078	0.489796	ENSCAFT00000092937	nonsynonymous SNV	Germline(UCSC);Germline(PON);Germline(dbSNP);Germline(Literature1);Germline(Literature2)
18034XD-100-01	Lymphoma	TERT	chr34	11306448	-	G	3260dupG	S1087fs	102	102	1	ENSCAFT00000079350	frameshift insertion	Germline(PON);Germline(dbSNP);Germline(Literature1);Germline(Literature2)
18034XD-100-01	Lymphoma	TERT	chr34	11306417	-	G	3229dupG	S1076fs	137	137	1	ENSCAFT00000079350	frameshift insertion	Germline(UCSC);Germline(PON);Germline(dbSNP);Germline(Literature1);Germline(Literature2)
18034XD-100-01	Lymphoma	TERT	chr34	11306436	G	T	G3247T	G1083W	118	118	1	ENSCAFT00000079350	nonsynonymous SNV	Germline(UCSC);Germline(PON);Germline(dbSNP);Germline(Literature1);Germline(Literature2)
18034XD-100-01	Lymphoma	TERT	chr34	11306452	G	-	3263delG	R1088fs	101	101	1	ENSCAFT00000079350	frameshift deletion	Germline(UCSC);Germline(PON);Germline(dbSNP);Germline(Literature1);Germline(Literature2)
18034XD-100-01	Lymphoma	TERT	chr34	11305722	G	A	G3079A	A1027T	378	845	0.447337	ENSCAFT00000079350	nonsynonymous SNV	Germline(UCSC);Germline(PON);Germline(dbSNP);Germline(Literature1);Germline(Literature2)
18034XD-100-01	Lymphoma	TERT	chr34	11306544	-	G	3356dupG	W1119fs	22	23	0.956522	ENSCAFT00000079350	frameshift insertion	Germline(UCSC);Germline(PON);Germline(dbSNP);Germline(Literature1);Germline(Literature2)
18034XD-100-01	Lymphoma	TERT	chr34	11306951	A	G	A3762G	X1254W	156	315	0.495238	ENSCAFT00000079350	stoploss	Germline(UCSC);Germline(PON);Germline(dbSNP);Germline(Literature1);Germline(Literature2)
18034XD-100-01	Lymphoma	KMT2D	chr27	5553345	C	-	17236delC	P5746fs	602	1195	0.503766	ENSCAFT00000081492	frameshift deletion	Germline(UCSC);Germline(PON);Germline(dbSNP);Germline(Literature1);Germline(Literature2)
18034XD-100-01	Lymphoma	KMT2D	chr27	5543405	CAGCAGCAGCAGCAATTT	-	12439_12456del	4147_4152del	94	351	0.267806	ENSCAFT00000081492	nonframeshift deletion	Germline(PON);Germline(dbSNP);Germline(Literature1);Germline(Literature2)
18034XD-100-01	Lymphoma	KMT2D	chr27	5543233	-	CAG	12267_12268insCAG	L4089delinsLQ	168	387	0.434109	ENSCAFT00000081492	nonframeshift insertion	Germline(UCSC)
18034XD-100-01	Lymphoma	KMT2D	chr27	5526002	-	A	2585_2586insA	P862fs	24	24	1	ENSCAFT00000081492	frameshift insertion	Germline(PON);Germline(dbSNP);Germline(Literature1);Germline(Literature2)
18034XD-100-01	Lymphoma	KMT2D	chr27	5526005	C	-	2588delC	A863fs	24	24	1	ENSCAFT00000081492	frameshift deletion	Germline(PON);Germline(dbSNP);Germline(Literature1);Germline(Literature2)
18034XD-100-01	Lymphoma	KMT2D	chr27	5525951	A	G	A2534G	Q845R	13	13	1	ENSCAFT00000081492	nonsynonymous SNV	Germline(UCSC);Germline(PON);Germline(dbSNP);Germline(Literature1)
18034XD-100-01	Lymphoma	KMT2D	chr27	5525884	C	T	C2467T	R823C	12	15	0.8	ENSCAFT00000081492	nonsynonymous SNV	Germline(UCSC);Germline(PON);Germline(dbSNP);Germline(Literature1)
18034XD-100-01	Lymphoma	KMT2D	chr27	5525293	G	A	G1876A	V626M	604	1270	0.475591	ENSCAFT00000081492	nonsynonymous SNV	Germline(UCSC);Germline(PON);Germline(dbSNP);Germline(Literature1);Germline(Literature2)
18034XD-100-01	Lymphoma	KMT2D	chr27	5526102	CCTGTCCCCCGGGCCTGAGGAGCCGCG	-	2685_2711del	895_904del	43	51	0.843137	ENSCAFT00000081492	nonframeshift deletion	Germline(PON);Germline(dbSNP);Germline(Literature1);Germline(Literature2)
18034XD-100-01	Lymphoma	NTRK1	chr7	41148019	-	C	1237_1238insG	Q413fs	70	70	1	ENSCAFT00000072804	frameshift insertion	Germline(UCSC);Germline(PON);Germline(dbSNP);Germline(Literature1);Germline(Literature2)
18034XD-100-01	Lymphoma	NTRK1	chr7	41150437	A	G	T749C	I250T	503	503	1	ENSCAFT00000072804	nonsynonymous SNV	Germline(UCSC);Germline(PON);Germline(dbSNP);Germline(Literature1);Germline(Literature2)
18034XD-100-01	Lymphoma	NTRK1	chr7	41150467	G	T	C719A	P240Q	313	313	1	ENSCAFT00000072804	nonsynonymous SNV	Germline(UCSC);Germline(PON);Germline(dbSNP);Germline(Literature1);Germline(Literature2)
18034XD-100-01	Lymphoma	NTRK1	chr7	41142519	GGCAGGGCCGG	-	2519_2529del	P840fs	22	80	0.275	ENSCAFT00000072804	frameshift deletion	Germline(UCSC);Germline(Literature1)
18034XD-100-01	Lymphoma	NTRK1	chr7	41148024	T	-	1233delA	K411fs	63	63	1	ENSCAFT00000072804	frameshift deletion	Germline(PON);Germline(dbSNP);Germline(Literature1);Germline(Literature2)
18034XD-100-01	Lymphoma	NTRK3	chr3	51435753	C	T	G242A	S81N	304	670	0.453731	ENSCAFT00000091613	nonsynonymous SNV	Germline(UCSC);Germline(PON);Germline(dbSNP);Germline(Literature1);Germline(Literature2)
18034XD-100-01	Lymphoma	FAT1	chr16	44131494	T	C	T3091C	S1031P	672	1379	0.48731	ENSCAFT00000011726	nonsynonymous SNV	Germline(UCSC);Germline(PON);Germline(dbSNP);Germline(Literature1);Germline(Literature2)
18034XD-100-01	Lymphoma	FAT1	chr16	44129952	G	A	G1549A	G517S	880	1837	0.479042	ENSCAFT00000011726	nonsynonymous SNV	Germline(PON);Germline(dbSNP);Germline(Literature1);Germline(Literature2)
18034XD-100-01	Lymphoma	FAT1	chr16	44210956	G	A	G6131A	R2044H	1008	2127	0.473907	ENSCAFT00000011726	nonsynonymous SNV	Germline(UCSC);Germline(PON);Germline(dbSNP);Germline(Literature1);Germline(Literature2)
18034XD-100-01	Lymphoma	FAT1	chr16	44199382	A	G	A4313G	K1438R	594	1256	0.47293	ENSCAFT00000011726	nonsynonymous SNV	Germline(UCSC);Germline(PON);Germline(dbSNP);Germline(Literature1);Germline(Literature2)
18034XD-100-01	Lymphoma	PTPRT	chr24	30238706	C	A	G2029T	A677S	1154	1154	1	ENSCAFT00000068588	nonsynonymous SNV	Germline(UCSC);Germline(PON);Germline(dbSNP);Germline(Literature1);Germline(Literature2)
18034XD-357-01	Mesothelioma	PDGFRA	chr13	46748482	G	A	G1688A	R563K	125	339	0.368732	ENSCAFT00000066115	nonsynonymous SNV	Germline(UCSC);Germline(PON);Germline(dbSNP);Germline(Literature1);Germline(Literature2)
18034XD-357-01	Mesothelioma	ATRX	chrX	59989105	G	A	C1850T	S617F	174	175	0.994286	ENSCAFT00000027324	nonsynonymous SNV	Germline(PON);Germline(dbSNP);Germline(Literature1);Germline(Literature2)
18034XD-357-01	Mesothelioma	ATRX	chrX	59987504	C	G	G3451C	V1151L	208	208	1	ENSCAFT00000027324	nonsynonymous SNV	Germline(PON);Germline(dbSNP);Germline(Literature1);Germline(Literature2)
18034XD-357-01	Mesothelioma	ROS1	chr1	57590849	T	C	A5476G	I1826V	132	266	0.496241	ENSCAFT00000001427	nonsynonymous SNV	Germline(UCSC);Germline(PON);Germline(dbSNP);Germline(Literature1);Germline(Literature2)
18034XD-357-01	Mesothelioma	ROS1	chr1	57653398	T	C	A397G	I133V	115	231	0.497835	ENSCAFT00000001427	nonsynonymous SNV	Germline(UCSC);Germline(PON);Germline(dbSNP);Germline(Literature1);Germline(Literature2)
18034XD-357-01	Mesothelioma	ROS1	chr1	57581060	G	T	C6037A	L2013M	144	287	0.501742	ENSCAFT00000001427	nonsynonymous SNV	Germline(UCSC);Germline(PON);Germline(dbSNP);Germline(Literature1);Germline(Literature2)
18034XD-357-01	Mesothelioma	NTRK1	chr7	41142513	GGCTGAGGCAG	-	2525_2535del	P842fs	109	298	0.365772	ENSCAFT00000072804	frameshift deletion	Germline(UCSC);Germline(PON);Germline(dbSNP);Germline(Literature1);Germline(Literature2)
18034XD-357-01	Mesothelioma	NTRK1	chr7	41148024	T	-	1233delA	K411fs	46	46	1	ENSCAFT00000072804	frameshift deletion	Germline(PON);Germline(dbSNP);Germline(Literature1);Germline(Literature2)
18034XD-357-01	Mesothelioma	NTRK1	chr7	41150437	A	G	T749C	I250T	210	210	1	ENSCAFT00000072804	nonsynonymous SNV	Germline(UCSC);Germline(PON);Germline(dbSNP);Germline(Literature1);Germline(Literature2)
18034XD-357-01	Mesothelioma	NTRK1	chr7	41148019	-	C	1237_1238insG	Q413fs	47	47	1	ENSCAFT00000072804	frameshift insertion	Germline(UCSC);Germline(PON);Germline(dbSNP);Germline(Literature1);Germline(Literature2)
18034XD-357-01	Mesothelioma	NTRK1	chr7	41150467	G	T	C719A	P240Q	140	140	1	ENSCAFT00000072804	nonsynonymous SNV	Germline(UCSC);Germline(PON);Germline(dbSNP);Germline(Literature1);Germline(Literature2)
18034XD-357-01	Mesothelioma	NTRK1	chr7	41152766	C	T	G659A	R220Q	358	620	0.577419	ENSCAFT00000072804	nonsynonymous SNV	Germline(UCSC);Germline(PON);Germline(dbSNP);Germline(Literature1);Germline(Literature2)
18034XD-357-01	Mesothelioma	NTRK3	chr3	51435753	C	T	G242A	S81N	128	145	0.882759	ENSCAFT00000091613	nonsynonymous SNV	Germline(UCSC);Germline(PON);Germline(dbSNP);Germline(Literature1);Germline(Literature2)
18034XD-357-01	Mesothelioma	JAK3	chr20	45054061	A	G	A268G	M90V	277	278	0.996403	ENSCAFT00000024100	nonsynonymous SNV	Germline(UCSC);Germline(PON);Germline(dbSNP);Germline(Literature1);Germline(Literature2)
18034XD-357-01	Mesothelioma	ERBB2	chr9	22763465	G	T	C2689A	L897I	324	325	0.996923	ENSCAFT00000025936	nonsynonymous SNV	Germline(UCSC);Germline(PON);Germline(dbSNP);Germline(Literature1);Germline(Literature2)
18034XD-357-01	Mesothelioma	BRCA2	chr25	7735412	-	TTT	9995_9996insAAA	M3332delinsIK	185	404	0.457921	ENSCAFT00000010309	nonframeshift insertion	Germline(UCSC);Germline(PON);Germline(dbSNP);Germline(Literature1);Germline(Literature2)
18034XD-357-01	Mesothelioma	BRCA2	chr25	7775268	G	A	C2183T	A728V	337	337	1	ENSCAFT00000010309	nonsynonymous SNV	Germline(UCSC);Germline(PON);Germline(dbSNP);Germline(Literature1);Germline(Literature2)
18034XD-357-01	Mesothelioma	BRCA2	chr25	7787056	T	C	A428G	H143R	17	32	0.53125	ENSCAFT00000010309	nonsynonymous SNV	Germline(UCSC);Germline(PON);Germline(dbSNP);Germline(Literature1);Germline(Literature2)
18034XD-357-01	Mesothelioma	BRCA2	chr25	7777441	A	C	T1158G	C386W	202	397	0.508816	ENSCAFT00000010309	nonsynonymous SNV	Germline(UCSC);Germline(PON);Germline(dbSNP);Germline(Literature1);Germline(Literature2)
18034XD-357-01	Mesothelioma	BRCA2	chr25	7773147	T	C	A4304G	K1435R	207	433	0.47806	ENSCAFT00000010309	nonsynonymous SNV	Germline(UCSC);Germline(PON);Germline(dbSNP);Germline(Literature1);Germline(Literature2)
18034XD-357-01	Mesothelioma	BRCA2	chr25	7775229	T	C	A2222G	N741S	354	354	1	ENSCAFT00000010309	nonsynonymous SNV	Germline(UCSC);Germline(PON);Germline(dbSNP);Germline(Literature1);Germline(Literature2)
18034XD-357-01	Mesothelioma	BRCA2	chr25	7775307	G	T	C2144A	P715Q	327	328	0.996951	ENSCAFT00000010309	nonsynonymous SNV	Germline(UCSC);Germline(PON);Germline(dbSNP);Germline(Literature1);Germline(Literature2)
18034XD-357-01	Mesothelioma	SETD2	chr20	41713513	A	T	A3803T	Y1268F	186	212	0.877358	ENSCAFT00000021260	nonsynonymous SNV	Germline(UCSC);Germline(PON);Germline(dbSNP);Germline(Literature1);Germline(Literature2)
18034XD-357-01	Mesothelioma	ARID1A	chr2	73337323	A	C	T4681G	L1561V	287	290	0.989655	ENSCAFT00000019631	nonsynonymous SNV	Germline(UCSC);Germline(PON);Germline(dbSNP);Germline(Literature1);Germline(Literature2)
18034XD-357-01	Mesothelioma	ARID1A	chr2	73334527	T	C	A5287G	R1763G	551	552	0.998188	ENSCAFT00000019631	nonsynonymous SNV	Germline(UCSC);Germline(PON);Germline(dbSNP);Germline(Literature1);Germline(Literature2)
18034XD-357-01	Mesothelioma	ARID1A	chr2	73334526	C	T	G5288A	R1763K	551	552	0.998188	ENSCAFT00000019631	nonsynonymous SNV	Germline(UCSC);Germline(PON);Germline(dbSNP);Germline(Literature1);Germline(Literature2)
18034XD-357-01	Mesothelioma	ARID1A	chr2	73337275	T	-	4729delA	S1577fs	291	291	1	ENSCAFT00000019631	frameshift deletion	Germline(UCSC);Germline(PON);Germline(dbSNP);Germline(Literature1);Germline(Literature2)
18034XD-357-01	Mesothelioma	ARID1A	chr2	73337280	-	G	4723dupC	R1575fs	286	286	1	ENSCAFT00000019631	frameshift insertion	Germline(UCSC);Germline(PON);Germline(dbSNP);Germline(Literature1);Germline(Literature2)
18034XD-357-01	Mesothelioma	ARID1A	chr2	73334447	C	A	G5367T	L1789F	598	598	1	ENSCAFT00000019631	nonsynonymous SNV	Germline(UCSC);Germline(PON);Germline(dbSNP);Germline(Literature1);Germline(Literature2)
18034XD-357-01	Mesothelioma	ARID1A	chr2	73334442	G	C	C5372G	A1791G	576	576	1	ENSCAFT00000019631	nonsynonymous SNV	Germline(UCSC);Germline(PON);Germline(dbSNP);Germline(Literature1);Germline(Literature2)
18034XD-357-01	Mesothelioma	FAT1	chr16	44131494	T	C	T3091C	S1031P	213	214	0.995327	ENSCAFT00000011726	nonsynonymous SNV	Germline(UCSC);Germline(PON);Germline(dbSNP);Germline(Literature1);Germline(Literature2)
18034XD-357-01	Mesothelioma	FAT1	chr16	44196418	T	C	T3824C	I1275T	203	240	0.845833	ENSCAFT00000011726	nonsynonymous SNV	Germline(UCSC);Germline(PON);Germline(dbSNP);Germline(Literature1);Germline(Literature2)
18034XD-357-01	Mesothelioma	FAT1	chr16	44128488	A	C	A85C	K29Q	225	225	1	ENSCAFT00000011726	nonsynonymous SNV	Germline(UCSC);Germline(PON);Germline(dbSNP);Germline(Literature1);Germline(Literature2)
18034XD-357-01	Mesothelioma	FAT1	chr16	44128936	T	C	T533C	I178T	221	255	0.866667	ENSCAFT00000011726	nonsynonymous SNV	Germline(UCSC);Germline(PON);Germline(dbSNP);Germline(Literature1);Germline(Literature2)
18034XD-357-01	Mesothelioma	ABL1	chr9	53121246	T	C	A2653G	S885G	255	559	0.456172	ENSCAFT00000031723	nonsynonymous SNV	Germline(UCSC);Germline(PON);Germline(dbSNP);Germline(Literature1);Germline(Literature2)
18034XD-357-01	Mesothelioma	ABL1	chr9	53121365	G	T	C2534A	P845H	296	614	0.482085	ENSCAFT00000031723	nonsynonymous SNV	Germline(UCSC);Germline(PON);Germline(dbSNP);Germline(Literature1);Germline(Literature2)
18034XD-357-01	Mesothelioma	VEGFA	chr12	12208579	-	AG	114_115insAG	G38fs	253	543	0.46593	ENSCAFT00000049819	frameshift insertion	Germline(UCSC);Germline(Literature1);Germline(Literature2)
18034XD-357-01	Mesothelioma	VEGFA	chr12	12209094	T	C	T629C	V210A	25	57	0.438596	ENSCAFT00000049819	nonsynonymous SNV	Germline(UCSC);Germline(PON);Germline(dbSNP);Germline(Literature1);Germline(Literature2)
18034XD-357-01	Mesothelioma	ATM	chr5	24251038	T	A	A3431T	H1144L	29	157	0.184713	ENSCAFT00000048574	nonsynonymous SNV	Germline(UCSC);Germline(PON);Germline(dbSNP);Germline(Literature1);Germline(Literature2)
18034XD-357-01	Mesothelioma	ATM	chr5	24226831	A	G	T5267C	M1756T	132	132	1	ENSCAFT00000048574	nonsynonymous SNV	Germline(UCSC);Germline(PON);Germline(dbSNP);Germline(Literature1);Germline(Literature2)
18034XD-357-01	Mesothelioma	KMT2D	chr27	5553345	C	-	17236delC	P5746fs	375	708	0.529661	ENSCAFT00000081492	frameshift deletion	Germline(UCSC);Germline(PON);Germline(dbSNP);Germline(Literature1);Germline(Literature2)
18034XD-357-01	Mesothelioma	KMT2D	chr27	5526236	GCCTGTCCCCTCGACCTGAGGAACCGT	-	2819_2845del	940_949del	199	540	0.368519	ENSCAFT00000081492	nonframeshift deletion	Germline(Literature1);Germline(Literature2)
18034XD-357-01	Mesothelioma	KMT2D	chr27	5543233	-	CAG	12267_12268insCAG	L4089delinsLQ	294	602	0.488372	ENSCAFT00000081492	nonframeshift insertion	Germline(UCSC)
18034XD-357-01	Mesothelioma	KMT2D	chr27	5526002	-	A	2585_2586insA	P862fs	105	112	0.9375	ENSCAFT00000081492	frameshift insertion	Germline(PON);Germline(dbSNP);Germline(Literature1);Germline(Literature2)
18034XD-357-01	Mesothelioma	KMT2D	chr27	5526005	C	-	2588delC	A863fs	120	120	1	ENSCAFT00000081492	frameshift deletion	Germline(PON);Germline(dbSNP);Germline(Literature1);Germline(Literature2)
18034XD-357-01	Mesothelioma	KMT2D	chr27	5525951	A	G	A2534G	Q845R	68	68	1	ENSCAFT00000081492	nonsynonymous SNV	Germline(UCSC);Germline(PON);Germline(dbSNP);Germline(Literature1)
18034XD-357-01	Mesothelioma	KMT2D	chr27	5525293	G	A	G1876A	V626M	552	1059	0.521246	ENSCAFT00000081492	nonsynonymous SNV	Germline(UCSC);Germline(PON);Germline(dbSNP);Germline(Literature1);Germline(Literature2)
18034XD-357-01	Mesothelioma	KMT2D	chr27	5526102	CCTGTCCCCCGGGCCTGAGGAGCCGCG	-	2685_2711del	895_904del	215	229	0.938865	ENSCAFT00000081492	nonframeshift deletion	Germline(PON);Germline(dbSNP);Germline(Literature1);Germline(Literature2)
18034XD-357-01	Mesothelioma	CDK6	chr14	18419551	-	C	190dupG	V64fs	110	110	1	ENSCAFT00000003170	frameshift insertion	Germline(UCSC);Germline(PON);Germline(dbSNP);Germline(Literature1);Germline(Literature2)
18034XD-357-01	Mesothelioma	CDK6	chr14	18419562	GG	-	179_180del	P60fs	132	132	1	ENSCAFT00000003170	frameshift deletion	Germline(UCSC);Germline(PON);Germline(dbSNP);Germline(Literature1);Germline(Literature2)
18034XD-357-01	Mesothelioma	CDK6	chr14	18419556	-	C	185dupG	S62fs	120	120	1	ENSCAFT00000003170	frameshift insertion	Germline(PON);Germline(dbSNP);Germline(Literature1);Germline(Literature2)
18034XD-357-01	Mesothelioma	TERT	chr34	11306448	-	G	3260dupG	S1087fs	137	137	1	ENSCAFT00000079350	frameshift insertion	Germline(PON);Germline(dbSNP);Germline(Literature1);Germline(Literature2)
18034XD-357-01	Mesothelioma	TERT	chr34	11306417	-	G	3229dupG	S1076fs	147	147	1	ENSCAFT00000079350	frameshift insertion	Germline(UCSC);Germline(PON);Germline(dbSNP);Germline(Literature1);Germline(Literature2)
18034XD-357-01	Mesothelioma	TERT	chr34	11306436	G	T	G3247T	G1083W	143	143	1	ENSCAFT00000079350	nonsynonymous SNV	Germline(UCSC);Germline(PON);Germline(dbSNP);Germline(Literature1);Germline(Literature2)
18034XD-357-01	Mesothelioma	TERT	chr34	11290210	G	A	G1438A	V480M	301	617	0.487844	ENSCAFT00000079350	nonsynonymous SNV	Germline(UCSC);Germline(PON);Germline(dbSNP);Germline(Literature1);Germline(Literature2)
18034XD-357-01	Mesothelioma	TERT	chr34	11306452	G	-	3263delG	R1088fs	123	123	1	ENSCAFT00000079350	frameshift deletion	Germline(UCSC);Germline(PON);Germline(dbSNP);Germline(Literature1);Germline(Literature2)
18034XD-357-01	Mesothelioma	TERT	chr34	11306951	A	G	A3762G	X1254W	171	380	0.45	ENSCAFT00000079350	stoploss	Germline(UCSC);Germline(PON);Germline(dbSNP);Germline(Literature1);Germline(Literature2)
18034XD-357-01	Mesothelioma	TERT	chr34	11306667	G	T	G3478T	A1160S	11	26	0.423077	ENSCAFT00000079350	nonsynonymous SNV	Germline(UCSC);Germline(PON);Germline(dbSNP);Germline(Literature1);Germline(Literature2)
18034XD-357-01	Mesothelioma	TERT	chr34	11305722	G	A	G3079A	A1027T	258	550	0.469091	ENSCAFT00000079350	nonsynonymous SNV	Germline(UCSC);Germline(PON);Germline(dbSNP);Germline(Literature1);Germline(Literature2)
18034XD-357-01	Mesothelioma	TERT	chr34	11306544	-	G	3356dupG	W1119fs	54	54	1	ENSCAFT00000079350	frameshift insertion	Germline(UCSC);Germline(PON);Germline(dbSNP);Germline(Literature1);Germline(Literature2)
18034XD-357-01	Mesothelioma	TERT	chr34	11289751	C	T	C979T	P327S	549	1133	0.484554	ENSCAFT00000079350	nonsynonymous SNV	Germline(UCSC);Germline(PON);Germline(dbSNP);Germline(Literature1);Germline(Literature2)
18034XD-357-01	Mesothelioma	IDH1	chr37	16519844	C	T	G523A	G175S	141	168	0.839286	ENSCAFT00000021588	nonsynonymous SNV	Germline(UCSC);Germline(PON);Germline(dbSNP);Germline(Literature1);Germline(Literature2)
18034XD-357-01	Mesothelioma	KMT2C	chr16	16002353	A	G	T7870C	S2624P	151	151	1	ENSCAFT00000007959	nonsynonymous SNV	Germline(UCSC);Germline(PON);Germline(dbSNP);Germline(Literature1);Germline(Literature2)
18034XD-357-01	Mesothelioma	KMT2C	chr16	16002352	G	T	C7871A	S2624X	149	149	1	ENSCAFT00000007959	stopgain	Germline(UCSC);Germline(PON);Germline(dbSNP);Germline(Literature1);Germline(Literature2)
18034XD-357-01	Mesothelioma	KMT2C	chr16	16002298	-	T	7924dupA	T2642fs	122	122	1	ENSCAFT00000007959	frameshift insertion	Germline(PON);Germline(dbSNP);Germline(Literature1);Germline(Literature2)
18034XD-357-01	Mesothelioma	KMT2C	chr16	16002301	-	T	7921dupA	R2641fs	127	127	1	ENSCAFT00000007959	frameshift insertion	Germline(UCSC);Germline(PON);Germline(dbSNP);Germline(Literature1);Germline(Literature2)
18034XD-357-01	Mesothelioma	NOTCH1	chr9	49014770	G	A	G6103A	V2035I	219	220	0.995455	ENSCAFT00000031242	nonsynonymous SNV	Germline(UCSC);Germline(PON);Germline(dbSNP);Germline(Literature2)
18034XD-803-01	Hemangiosarcoma	ROS1	chr1	57669050	G	T	C167A	P56Q	223	223	1	ENSCAFT00000001427	nonsynonymous SNV	Germline(UCSC);Germline(PON);Germline(dbSNP);Germline(Literature1);Germline(Literature2)
18034XD-803-01	Hemangiosarcoma	ROS1	chr1	57556519	A	G	T6829C	C2277R	515	1003	0.51346	ENSCAFT00000001427	nonsynonymous SNV	Germline(UCSC);Germline(PON);Germline(dbSNP);Germline(Literature1);Germline(Literature2)
18034XD-803-01	Hemangiosarcoma	ROS1	chr1	57590849	T	C	A5476G	I1826V	353	753	0.468792	ENSCAFT00000001427	nonsynonymous SNV	Germline(UCSC);Germline(PON);Germline(dbSNP);Germline(Literature1);Germline(Literature2)
18034XD-803-01	Hemangiosarcoma	ROS1	chr1	57581060	G	T	C6037A	L2013M	340	686	0.495627	ENSCAFT00000001427	nonsynonymous SNV	Germline(UCSC);Germline(PON);Germline(dbSNP);Germline(Literature1);Germline(Literature2)
18034XD-803-01	Hemangiosarcoma	ROS1	chr1	57556384	G	C	C6964G	P2322A	474	1002	0.473054	ENSCAFT00000001427	nonsynonymous SNV	Germline(UCSC);Germline(PON);Germline(dbSNP);Germline(Literature1);Germline(Literature2)
18034XD-803-01	Hemangiosarcoma	NTRK1	chr7	41148019	-	C	1237_1238insG	Q413fs	34	34	1	ENSCAFT00000072804	frameshift insertion	Germline(UCSC);Germline(PON);Germline(dbSNP);Germline(Literature1);Germline(Literature2)
18034XD-803-01	Hemangiosarcoma	NTRK1	chr7	41150437	A	G	T749C	I250T	202	202	1	ENSCAFT00000072804	nonsynonymous SNV	Germline(UCSC);Germline(PON);Germline(dbSNP);Germline(Literature1);Germline(Literature2)
18034XD-803-01	Hemangiosarcoma	NTRK1	chr7	41150467	G	T	C719A	P240Q	101	101	1	ENSCAFT00000072804	nonsynonymous SNV	Germline(UCSC);Germline(PON);Germline(dbSNP);Germline(Literature1);Germline(Literature2)
18034XD-803-01	Hemangiosarcoma	NTRK1	chr7	41142519	GGCAGGGCCGG	-	2519_2529del	P840fs	12	60	0.2	ENSCAFT00000072804	frameshift deletion	Germline(UCSC);Germline(Literature1)
18034XD-803-01	Hemangiosarcoma	NTRK1	chr7	41148024	T	-	1233delA	K411fs	31	31	1	ENSCAFT00000072804	frameshift deletion	Germline(PON);Germline(dbSNP);Germline(Literature1);Germline(Literature2)
18034XD-803-01	Hemangiosarcoma	ERBB2	chr9	22763465	G	T	C2689A	L897I	330	330	1	ENSCAFT00000025936	nonsynonymous SNV	Germline(UCSC);Germline(PON);Germline(dbSNP);Germline(Literature1);Germline(Literature2)
18034XD-803-01	Hemangiosarcoma	BRCA2	chr25	7787056	T	C	A428G	H143R	12	18	0.666667	ENSCAFT00000010309	nonsynonymous SNV	Germline(UCSC);Germline(PON);Germline(dbSNP);Germline(Literature1);Germline(Literature2)
18034XD-803-01	Hemangiosarcoma	BRCA2	chr25	7735412	-	TTT	9995_9996insAAA	M3332delinsIK	389	801	0.485643	ENSCAFT00000010309	nonframeshift insertion	Germline(UCSC);Germline(PON);Germline(dbSNP);Germline(Literature1);Germline(Literature2)
18034XD-803-01	Hemangiosarcoma	BRCA2	chr25	7775268	G	A	C2183T	A728V	774	774	1	ENSCAFT00000010309	nonsynonymous SNV	Germline(UCSC);Germline(PON);Germline(dbSNP);Germline(Literature1);Germline(Literature2)
18034XD-803-01	Hemangiosarcoma	BRCA2	chr25	7770789	G	A	C6662T	P2221L	488	1006	0.485089	ENSCAFT00000010309	nonsynonymous SNV	Germline(UCSC);Germline(PON);Germline(dbSNP);Germline(Literature1);Germline(Literature2)
18034XD-803-01	Hemangiosarcoma	BRCA2	chr25	7777441	A	C	T1158G	C386W	416	839	0.495828	ENSCAFT00000010309	nonsynonymous SNV	Germline(UCSC);Germline(PON);Germline(dbSNP);Germline(Literature1);Germline(Literature2)
18034XD-803-01	Hemangiosarcoma	BRCA2	chr25	7773147	T	C	A4304G	K1435R	475	924	0.514069	ENSCAFT00000010309	nonsynonymous SNV	Germline(UCSC);Germline(PON);Germline(dbSNP);Germline(Literature1);Germline(Literature2)
18034XD-803-01	Hemangiosarcoma	BRCA2	chr25	7775229	T	C	A2222G	N741S	819	819	1	ENSCAFT00000010309	nonsynonymous SNV	Germline(UCSC);Germline(PON);Germline(dbSNP);Germline(Literature1);Germline(Literature2)
18034XD-803-01	Hemangiosarcoma	BRCA2	chr25	7775307	G	T	C2144A	P715Q	822	823	0.998785	ENSCAFT00000010309	nonsynonymous SNV	Germline(UCSC);Germline(PON);Germline(dbSNP);Germline(Literature1);Germline(Literature2)
18034XD-803-01	Hemangiosarcoma	ARID1A	chr2	73337323	A	C	T4681G	L1561V	179	183	0.978142	ENSCAFT00000019631	nonsynonymous SNV	Germline(UCSC);Germline(PON);Germline(dbSNP);Germline(Literature1);Germline(Literature2)
18034XD-803-01	Hemangiosarcoma	ARID1A	chr2	73334527	T	C	A5287G	R1763G	649	650	0.998462	ENSCAFT00000019631	nonsynonymous SNV	Germline(UCSC);Germline(PON);Germline(dbSNP);Germline(Literature1);Germline(Literature2)
18034XD-803-01	Hemangiosarcoma	ARID1A	chr2	73334526	C	T	G5288A	R1763K	653	654	0.998471	ENSCAFT00000019631	nonsynonymous SNV	Germline(UCSC);Germline(PON);Germline(dbSNP);Germline(Literature1);Germline(Literature2)
18034XD-803-01	Hemangiosarcoma	ARID1A	chr2	73337275	T	-	4729delA	S1577fs	203	203	1	ENSCAFT00000019631	frameshift deletion	Germline(UCSC);Germline(PON);Germline(dbSNP);Germline(Literature1);Germline(Literature2)
18034XD-803-01	Hemangiosarcoma	ARID1A	chr2	73337280	-	G	4723dupC	R1575fs	201	201	1	ENSCAFT00000019631	frameshift insertion	Germline(UCSC);Germline(PON);Germline(dbSNP);Germline(Literature1);Germline(Literature2)
18034XD-803-01	Hemangiosarcoma	ARID1A	chr2	73334447	C	A	G5367T	L1789F	787	787	1	ENSCAFT00000019631	nonsynonymous SNV	Germline(UCSC);Germline(PON);Germline(dbSNP);Germline(Literature1);Germline(Literature2)
18034XD-803-01	Hemangiosarcoma	ARID1A	chr2	73334442	G	C	C5372G	A1791G	774	776	0.997423	ENSCAFT00000019631	nonsynonymous SNV	Germline(UCSC);Germline(PON);Germline(dbSNP);Germline(Literature1);Germline(Literature2)
18034XD-803-01	Hemangiosarcoma	FAT1	chr16	44131494	T	C	T3091C	S1031P	843	843	1	ENSCAFT00000011726	nonsynonymous SNV	Germline(UCSC);Germline(PON);Germline(dbSNP);Germline(Literature1);Germline(Literature2)
18034XD-803-01	Hemangiosarcoma	FAT1	chr16	44221118	G	A	G10112A	S3371N	409	753	0.543161	ENSCAFT00000011726	nonsynonymous SNV	Germline(PON);Germline(dbSNP);Germline(Literature1);Germline(Literature2)
18034XD-803-01	Hemangiosarcoma	FAT1	chr16	44209885	C	T	C5060T	S1687F	540	965	0.559585	ENSCAFT00000011726	nonsynonymous SNV	Germline(PON);Germline(dbSNP);Germline(Literature1);Germline(Literature2)
18034XD-803-01	Hemangiosarcoma	FAT1	chr16	44225599	G	A	G11194A	V3732I	561	974	0.575975	ENSCAFT00000011726	nonsynonymous SNV	Germline(PON);Germline(dbSNP);Germline(Literature1);Germline(Literature2)
18034XD-803-01	Hemangiosarcoma	FAT1	chr16	44209737	G	A	G4912A	V1638I	588	588	1	ENSCAFT00000011726	nonsynonymous SNV	Germline(UCSC);Germline(PON);Germline(dbSNP);Germline(Literature1);Germline(Literature2)
18034XD-803-01	Hemangiosarcoma	FAT1	chr16	44128488	A	C	A85C	K29Q	689	689	1	ENSCAFT00000011726	nonsynonymous SNV	Germline(UCSC);Germline(PON);Germline(dbSNP);Germline(Literature1);Germline(Literature2)
18034XD-803-01	Hemangiosarcoma	JAK3	chr20	45064008	C	T	C2773T	R925C	36	67	0.537313	ENSCAFT00000024100	nonsynonymous SNV	Germline(PON);Germline(dbSNP);Germline(Literature1);Germline(Literature2)
18034XD-803-01	Hemangiosarcoma	JAK3	chr20	45054061	A	G	A268G	M90V	274	594	0.461279	ENSCAFT00000024100	nonsynonymous SNV	Germline(UCSC);Germline(PON);Germline(dbSNP);Germline(Literature1);Germline(Literature2)
18034XD-803-01	Hemangiosarcoma	TP53	chr5	32564661	GATAG	-	430_434del	L144fs	32	258	0.124031	ENSCAFT00000081814	frameshift deletion	Somatic(Cosmic;n<5);Somatic(cBioPortal;n<5)
18034XD-803-01	Hemangiosarcoma	PDGFRB	chr4	58960338	-	TGA	3086_3087insTGA	A1029delinsAD	298	599	0.497496	ENSCAFT00000000773	nonframeshift insertion	Germline(UCSC);Germline(PON);Germline(dbSNP);Germline(Literature1);Germline(Literature2)
18034XD-803-01	Hemangiosarcoma	PDGFRB	chr4	58943645	G	A	G22A	G8S	207	394	0.525381	ENSCAFT00000000773	nonsynonymous SNV	Germline(UCSC);Germline(PON);Germline(dbSNP);Germline(Literature1);Germline(Literature2)
18034XD-803-01	Hemangiosarcoma	ATM	chr5	24251038	T	A	A3431T	H1144L	323	324	0.996914	ENSCAFT00000048574	nonsynonymous SNV	Germline(UCSC);Germline(PON);Germline(dbSNP);Germline(Literature1);Germline(Literature2)
18034XD-803-01	Hemangiosarcoma	ATM	chr5	24226831	A	G	T5267C	M1756T	645	645	1	ENSCAFT00000048574	nonsynonymous SNV	Germline(UCSC);Germline(PON);Germline(dbSNP);Germline(Literature1);Germline(Literature2)
18034XD-803-01	Hemangiosarcoma	RAF1	chr20	5971553	C	T	C1745T	S582L	364	364	1	ENSCAFT00000092937	nonsynonymous SNV	Germline(UCSC);Germline(PON);Germline(dbSNP);Germline(Literature1);Germline(Literature2)
18034XD-803-01	Hemangiosarcoma	MET	chr14	55685472	G	A	G3013A	G1005S	257	560	0.458929	ENSCAFT00000049462	nonsynonymous SNV	Germline(UCSC);Germline(PON);Germline(dbSNP);Germline(Literature1);Germline(Literature2)
18034XD-803-01	Hemangiosarcoma	CDK6	chr14	18419551	-	C	190dupG	V64fs	37	37	1	ENSCAFT00000003170	frameshift insertion	Germline(UCSC);Germline(PON);Germline(dbSNP);Germline(Literature1);Germline(Literature2)
18034XD-803-01	Hemangiosarcoma	CDK6	chr14	18419562	GG	-	179_180del	P60fs	59	59	1	ENSCAFT00000003170	frameshift deletion	Germline(UCSC);Germline(PON);Germline(dbSNP);Germline(Literature1);Germline(Literature2)
18034XD-803-01	Hemangiosarcoma	CDK6	chr14	18419556	-	C	185dupG	S62fs	52	52	1	ENSCAFT00000003170	frameshift insertion	Germline(PON);Germline(dbSNP);Germline(Literature1);Germline(Literature2)
18034XD-803-01	Hemangiosarcoma	TERT	chr34	11306448	-	G	3260dupG	S1087fs	70	70	1	ENSCAFT00000079350	frameshift insertion	Germline(PON);Germline(dbSNP);Germline(Literature1);Germline(Literature2)
18034XD-803-01	Hemangiosarcoma	TERT	chr34	11306417	-	G	3229dupG	S1076fs	85	85	1	ENSCAFT00000079350	frameshift insertion	Germline(UCSC);Germline(PON);Germline(dbSNP);Germline(Literature1);Germline(Literature2)
18034XD-803-01	Hemangiosarcoma	TERT	chr34	11306436	G	T	G3247T	G1083W	74	74	1	ENSCAFT00000079350	nonsynonymous SNV	Germline(UCSC);Germline(PON);Germline(dbSNP);Germline(Literature1);Germline(Literature2)
18034XD-803-01	Hemangiosarcoma	TERT	chr34	11306452	G	-	3263delG	R1088fs	69	69	1	ENSCAFT00000079350	frameshift deletion	Germline(UCSC);Germline(PON);Germline(dbSNP);Germline(Literature1);Germline(Literature2)
18034XD-803-01	Hemangiosarcoma	TERT	chr34	11305722	G	A	G3079A	A1027T	656	658	0.99696	ENSCAFT00000079350	nonsynonymous SNV	Germline(UCSC);Germline(PON);Germline(dbSNP);Germline(Literature1);Germline(Literature2)
18034XD-803-01	Hemangiosarcoma	TERT	chr34	11289602	C	G	C830G	A277G	69	177	0.389831	ENSCAFT00000079350	nonsynonymous SNV	Germline(Literature1);Germline(Literature2)
18034XD-803-01	Hemangiosarcoma	TERT	chr34	11306951	A	G	A3762G	X1254W	198	198	1	ENSCAFT00000079350	stoploss	Germline(UCSC);Germline(PON);Germline(dbSNP);Germline(Literature1);Germline(Literature2)
18034XD-803-01	Hemangiosarcoma	KMT2C	chr16	15988800	-	TTG	11225_11226insCAA	K3742delinsNK	246	664	0.370482	ENSCAFT00000007959	nonframeshift insertion	Germline(UCSC);Germline(PON);Germline(dbSNP);Germline(Literature1);Germline(Literature2)
18034XD-803-01	Hemangiosarcoma	KMT2C	chr16	16002301	-	T	7921dupA	R2641fs	305	305	1	ENSCAFT00000007959	frameshift insertion	Germline(UCSC);Germline(PON);Germline(dbSNP);Germline(Literature1);Germline(Literature2)
18034XD-803-01	Hemangiosarcoma	KMT2C	chr16	15990391	TGC	-	9633_9635del	3211_3212del	155	346	0.447977	ENSCAFT00000007959	nonframeshift deletion	Germline(UCSC)
18034XD-803-01	Hemangiosarcoma	KMT2C	chr16	16002353	A	G	T7870C	S2624P	449	449	1	ENSCAFT00000007959	nonsynonymous SNV	Germline(UCSC);Germline(PON);Germline(dbSNP);Germline(Literature1);Germline(Literature2)
18034XD-803-01	Hemangiosarcoma	KMT2C	chr16	16002352	G	T	C7871A	S2624X	443	443	1	ENSCAFT00000007959	stopgain	Germline(UCSC);Germline(PON);Germline(dbSNP);Germline(Literature1);Germline(Literature2)
18034XD-803-01	Hemangiosarcoma	KMT2C	chr16	16002298	-	T	7924dupA	T2642fs	289	289	1	ENSCAFT00000007959	frameshift insertion	Germline(PON);Germline(dbSNP);Germline(Literature1);Germline(Literature2)
18034XD-803-01	Hemangiosarcoma	KMT2D	chr27	5553345	C	-	17236delC	P5746fs	229	427	0.5363	ENSCAFT00000081492	frameshift deletion	Germline(UCSC);Germline(PON);Germline(dbSNP);Germline(Literature1);Germline(Literature2)
18034XD-803-01	Hemangiosarcoma	KMT2D	chr27	5543233	-	CAG	12267_12268insCAG	L4089delinsLQ	142	309	0.459547	ENSCAFT00000081492	nonframeshift insertion	Germline(UCSC)
18034XD-803-01	Hemangiosarcoma	KMT2D	chr27	5526002	-	A	2585_2586insA	P862fs	23	31	0.741935	ENSCAFT00000081492	frameshift insertion	Germline(PON);Germline(dbSNP);Germline(Literature1);Germline(Literature2)
18034XD-803-01	Hemangiosarcoma	KMT2D	chr27	5526005	C	-	2588delC	A863fs	24	32	0.75	ENSCAFT00000081492	frameshift deletion	Germline(PON);Germline(dbSNP);Germline(Literature1);Germline(Literature2)
18034XD-803-01	Hemangiosarcoma	KMT2D	chr27	5525293	G	A	G1876A	V626M	253	530	0.477358	ENSCAFT00000081492	nonsynonymous SNV	Germline(UCSC);Germline(PON);Germline(dbSNP);Germline(Literature1);Germline(Literature2)
18034XD-803-01	Hemangiosarcoma	KMT2D	chr27	5526102	CCTGTCCCCCGGGCCTGAGGAGCCGCG	-	2685_2711del	895_904del	24	48	0.5	ENSCAFT00000081492	nonframeshift deletion	Germline(PON);Germline(dbSNP);Germline(Literature1);Germline(Literature2)
18034XD-803-01	Hemangiosarcoma	NOTCH1	chr9	49014770	G	A	G6103A	V2035I	395	396	0.997475	ENSCAFT00000031242	nonsynonymous SNV	Germline(UCSC);Germline(PON);Germline(dbSNP);Germline(Literature2)
18034PH-820-01	Hemangiosarcoma	JAK3	chr20	45054061	A	G	A268G	M90V	1979	1979	1	ENSCAFT00000024100	nonsynonymous SNV	Germline(UCSC);Germline(PON);Germline(dbSNP);Germline(Literature1);Germline(Literature2)
18034PH-820-01	Hemangiosarcoma	ROS1	chr1	57669050	G	T	C167A	P56Q	381	821	0.464068	ENSCAFT00000001427	nonsynonymous SNV	Germline(UCSC);Germline(PON);Germline(dbSNP);Germline(Literature1);Germline(Literature2)
18034PH-820-01	Hemangiosarcoma	ROS1	chr1	57556569	G	A	C6779T	T2260M	778	1586	0.490542	ENSCAFT00000001427	nonsynonymous SNV	Germline(UCSC);Germline(PON);Germline(dbSNP);Germline(Literature1);Germline(Literature2)
18034PH-820-01	Hemangiosarcoma	ROS1	chr1	57590849	T	C	A5476G	I1826V	707	1460	0.484247	ENSCAFT00000001427	nonsynonymous SNV	Germline(UCSC);Germline(PON);Germline(dbSNP);Germline(Literature1);Germline(Literature2)
18034PH-820-01	Hemangiosarcoma	TERT	chr34	11306448	-	G	3260dupG	S1087fs	284	284	1	ENSCAFT00000079350	frameshift insertion	Germline(PON);Germline(dbSNP);Germline(Literature1);Germline(Literature2)
18034PH-820-01	Hemangiosarcoma	TERT	chr34	11306417	-	G	3229dupG	S1076fs	337	337	1	ENSCAFT00000079350	frameshift insertion	Germline(UCSC);Germline(PON);Germline(dbSNP);Germline(Literature1);Germline(Literature2)
18034PH-820-01	Hemangiosarcoma	TERT	chr34	11306436	G	T	G3247T	G1083W	292	292	1	ENSCAFT00000079350	nonsynonymous SNV	Germline(UCSC);Germline(PON);Germline(dbSNP);Germline(Literature1);Germline(Literature2)
18034PH-820-01	Hemangiosarcoma	TERT	chr34	11290210	G	A	G1438A	V480M	840	840	1	ENSCAFT00000079350	nonsynonymous SNV	Germline(UCSC);Germline(PON);Germline(dbSNP);Germline(Literature1);Germline(Literature2)
18034PH-820-01	Hemangiosarcoma	TERT	chr34	11306452	G	-	3263delG	R1088fs	253	253	1	ENSCAFT00000079350	frameshift deletion	Germline(UCSC);Germline(PON);Germline(dbSNP);Germline(Literature1);Germline(Literature2)
18034PH-820-01	Hemangiosarcoma	TERT	chr34	11306544	-	G	3356dupG	W1119fs	64	64	1	ENSCAFT00000079350	frameshift insertion	Germline(UCSC);Germline(PON);Germline(dbSNP);Germline(Literature1);Germline(Literature2)
18034PH-820-01	Hemangiosarcoma	TERT	chr34	11289751	C	T	C979T	P327S	1152	1152	1	ENSCAFT00000079350	nonsynonymous SNV	Germline(UCSC);Germline(PON);Germline(dbSNP);Germline(Literature1);Germline(Literature2)
18034PH-820-01	Hemangiosarcoma	ARID1A	chr2	73337323	A	C	T4681G	L1561V	712	715	0.995804	ENSCAFT00000019631	nonsynonymous SNV	Germline(UCSC);Germline(PON);Germline(dbSNP);Germline(Literature1);Germline(Literature2)
18034PH-820-01	Hemangiosarcoma	ARID1A	chr2	73334527	T	C	A5287G	R1763G	1535	1539	0.997401	ENSCAFT00000019631	nonsynonymous SNV	Germline(UCSC);Germline(PON);Germline(dbSNP);Germline(Literature1);Germline(Literature2)
18034PH-820-01	Hemangiosarcoma	ARID1A	chr2	73334526	C	T	G5288A	R1763K	1523	1530	0.995425	ENSCAFT00000019631	nonsynonymous SNV	Germline(UCSC);Germline(PON);Germline(dbSNP);Germline(Literature1);Germline(Literature2)
18034PH-820-01	Hemangiosarcoma	ARID1A	chr2	73337275	T	-	4729delA	S1577fs	799	804	0.993781	ENSCAFT00000019631	frameshift deletion	Germline(UCSC);Germline(PON);Germline(dbSNP);Germline(Literature1);Germline(Literature2)
18034PH-820-01	Hemangiosarcoma	ARID1A	chr2	73337280	-	G	4723dupC	R1575fs	819	819	1	ENSCAFT00000019631	frameshift insertion	Germline(UCSC);Germline(PON);Germline(dbSNP);Germline(Literature1);Germline(Literature2)
18034PH-820-01	Hemangiosarcoma	ARID1A	chr2	73347921	C	T	G2464A	A822T	444	960	0.4625	ENSCAFT00000019631	nonsynonymous SNV	Germline(UCSC);Germline(PON);Germline(dbSNP);Germline(Literature1);Germline(Literature2)
18034PH-820-01	Hemangiosarcoma	ARID1A	chr2	73334447	C	A	G5367T	L1789F	1988	1988	1	ENSCAFT00000019631	nonsynonymous SNV	Germline(UCSC);Germline(PON);Germline(dbSNP);Germline(Literature1);Germline(Literature2)
18034PH-820-01	Hemangiosarcoma	ARID1A	chr2	73334442	G	C	C5372G	A1791G	1928	1933	0.997413	ENSCAFT00000019631	nonsynonymous SNV	Germline(UCSC);Germline(PON);Germline(dbSNP);Germline(Literature1);Germline(Literature2)
18034PH-820-01	Hemangiosarcoma	FLT3	chr25	11626082	C	T	C401T	T134I	409	790	0.517722	ENSCAFT00000065386	nonsynonymous SNV	Germline(UCSC);Germline(PON);Germline(dbSNP);Germline(Literature1);Germline(Literature2)
18034PH-820-01	Hemangiosarcoma	FLT3	chr25	11653224	G	A	G2185A	D729N	211	484	0.43595	ENSCAFT00000065386	nonsynonymous SNV	Germline(PON);Germline(dbSNP);Germline(Literature1);Germline(Literature2)
18034PH-820-01	Hemangiosarcoma	FLT3	chr25	11631034	G	C	G532C	V178L	651	1279	0.508991	ENSCAFT00000065386	nonsynonymous SNV	Germline(PON);Germline(dbSNP);Germline(Literature1);Germline(Literature2)
18034PH-820-01	Hemangiosarcoma	CREBBP	chr6	37533052	G	A	G6205A	G2069S	381	804	0.473881	ENSCAFT00000044601	nonsynonymous SNV	Germline(PON);Germline(dbSNP);Germline(Literature1);Germline(Literature2)
18034PH-820-01	Hemangiosarcoma	PDGFRB	chr4	58960338	-	TGA	3086_3087insTGA	A1029delinsAD	1108	1108	1	ENSCAFT00000000773	nonframeshift insertion	Germline(UCSC);Germline(PON);Germline(dbSNP);Germline(Literature1);Germline(Literature2)
18034PH-820-01	Hemangiosarcoma	PDGFRB	chr4	58943645	G	A	G22A	G8S	948	948	1	ENSCAFT00000000773	nonsynonymous SNV	Germline(UCSC);Germline(PON);Germline(dbSNP);Germline(Literature1);Germline(Literature2)
18034PH-820-01	Hemangiosarcoma	ATM	chr5	24251038	T	A	A3431T	H1144L	452	452	1	ENSCAFT00000048574	nonsynonymous SNV	Germline(UCSC);Germline(PON);Germline(dbSNP);Germline(Literature1);Germline(Literature2)
18034PH-820-01	Hemangiosarcoma	ATM	chr5	24226831	A	G	T5267C	M1756T	1140	1141	0.999124	ENSCAFT00000048574	nonsynonymous SNV	Germline(UCSC);Germline(PON);Germline(dbSNP);Germline(Literature1);Germline(Literature2)
18034PH-820-01	Hemangiosarcoma	CDK6	chr14	18419551	-	C	190dupG	V64fs	214	214	1	ENSCAFT00000003170	frameshift insertion	Germline(UCSC);Germline(PON);Germline(dbSNP);Germline(Literature1);Germline(Literature2)
18034PH-820-01	Hemangiosarcoma	CDK6	chr14	18419562	GG	-	179_180del	P60fs	326	326	1	ENSCAFT00000003170	frameshift deletion	Germline(UCSC);Germline(PON);Germline(dbSNP);Germline(Literature1);Germline(Literature2)
18034PH-820-01	Hemangiosarcoma	CDK6	chr14	18419556	-	C	185dupG	S62fs	282	283	0.996466	ENSCAFT00000003170	frameshift insertion	Germline(PON);Germline(dbSNP);Germline(Literature1);Germline(Literature2)
18034PH-820-01	Hemangiosarcoma	JAK2	chr1	93423884	C	G	C3347G	P1116R	412	829	0.496984	ENSCAFT00000089120	nonsynonymous SNV	Germline(UCSC);Germline(PON);Germline(dbSNP);Germline(Literature1);Germline(Literature2)
18034PH-820-01	Hemangiosarcoma	ERBB2	chr9	22763465	G	T	C2689A	L897I	1250	1250	1	ENSCAFT00000025936	nonsynonymous SNV	Germline(UCSC);Germline(PON);Germline(dbSNP);Germline(Literature1);Germline(Literature2)
18034PH-820-01	Hemangiosarcoma	BRCA2	chr25	7735412	-	TTT	9995_9996insAAA	M3332delinsIK	1505	1506	0.999336	ENSCAFT00000010309	nonframeshift insertion	Germline(UCSC);Germline(PON);Germline(dbSNP);Germline(Literature1);Germline(Literature2)
18034PH-820-01	Hemangiosarcoma	BRCA2	chr25	7775268	G	A	C2183T	A728V	1221	1221	1	ENSCAFT00000010309	nonsynonymous SNV	Germline(UCSC);Germline(PON);Germline(dbSNP);Germline(Literature1);Germline(Literature2)
18034PH-820-01	Hemangiosarcoma	BRCA2	chr25	7777441	A	C	T1158G	C386W	1538	1538	1	ENSCAFT00000010309	nonsynonymous SNV	Germline(UCSC);Germline(PON);Germline(dbSNP);Germline(Literature1);Germline(Literature2)
18034PH-820-01	Hemangiosarcoma	BRCA2	chr25	7775229	T	C	A2222G	N741S	1284	1284	1	ENSCAFT00000010309	nonsynonymous SNV	Germline(UCSC);Germline(PON);Germline(dbSNP);Germline(Literature1);Germline(Literature2)
18034PH-820-01	Hemangiosarcoma	BRCA2	chr25	7775307	G	T	C2144A	P715Q	1230	1230	1	ENSCAFT00000010309	nonsynonymous SNV	Germline(UCSC);Germline(PON);Germline(dbSNP);Germline(Literature1);Germline(Literature2)
18034PH-820-01	Hemangiosarcoma	BRCA2	chr25	7775050	T	G	A2401C	K801Q	1544	1549	0.996772	ENSCAFT00000010309	nonsynonymous SNV	Germline(UCSC);Germline(PON);Germline(dbSNP);Germline(Literature1);Germline(Literature2)
18034PH-820-01	Hemangiosarcoma	BRCA2	chr25	7768691	AAC	-	6918_6920del	2306_2307del	434	434	1	ENSCAFT00000010309	nonframeshift deletion	Germline(UCSC);Germline(PON);Germline(dbSNP);Germline(Literature1);Germline(Literature2)
18034PH-820-01	Hemangiosarcoma	KDR	chr13	47466462	G	A	C1781T	A594V	862	1807	0.477034	ENSCAFT00000003300	nonsynonymous SNV	Germline(UCSC);Germline(PON);Germline(dbSNP);Germline(Literature1);Germline(Literature2)
18034PH-820-01	Hemangiosarcoma	ATRX	chrX	59989105	G	A	C1850T	S617F	789	1821	0.433278	ENSCAFT00000027324	nonsynonymous SNV	Germline(PON);Germline(dbSNP);Germline(Literature1);Germline(Literature2)
18034PH-820-01	Hemangiosarcoma	ATRX	chrX	59987504	C	G	G3451C	V1151L	814	1731	0.470248	ENSCAFT00000027324	nonsynonymous SNV	Germline(PON);Germline(dbSNP);Germline(Literature1);Germline(Literature2)
18034PH-820-01	Hemangiosarcoma	KMT2D	chr27	5526102	CCTGTCCCCCGGGCCTGAGGAGCCGCG	-	2685_2711del	895_904del	60	194	0.309278	ENSCAFT00000081492	nonframeshift deletion	Germline(PON);Germline(dbSNP);Germline(Literature1);Germline(Literature2)
18034PH-820-01	Hemangiosarcoma	KMT2D	chr27	5553345	C	-	17236delC	P5746fs	1025	1782	0.575196	ENSCAFT00000081492	frameshift deletion	Germline(UCSC);Germline(PON);Germline(dbSNP);Germline(Literature1);Germline(Literature2)
18034PH-820-01	Hemangiosarcoma	KMT2D	chr27	5543233	-	CAGCAG	12267_12268insCAGCAG	L4089delinsLQQ	411	805	0.510559	ENSCAFT00000081492	nonframeshift insertion	Germline(VAFdist;n>=5)
18034PH-820-01	Hemangiosarcoma	KMT2D	chr27	5526002	-	A	2585_2586insA	P862fs	100	100	1	ENSCAFT00000081492	frameshift insertion	Germline(PON);Germline(dbSNP);Germline(Literature1);Germline(Literature2)
18034PH-820-01	Hemangiosarcoma	KMT2D	chr27	5526005	C	-	2588delC	A863fs	99	99	1	ENSCAFT00000081492	frameshift deletion	Germline(PON);Germline(dbSNP);Germline(Literature1);Germline(Literature2)
18034PH-820-01	Hemangiosarcoma	KMT2D	chr27	5525951	A	G	A2534G	Q845R	78	78	1	ENSCAFT00000081492	nonsynonymous SNV	Germline(UCSC);Germline(PON);Germline(dbSNP);Germline(Literature1)
18034PH-820-01	Hemangiosarcoma	KMT2D	chr27	5525884	C	T	C2467T	R823C	45	46	0.978261	ENSCAFT00000081492	nonsynonymous SNV	Germline(UCSC);Germline(PON);Germline(dbSNP);Germline(Literature1)
18034PH-820-01	Hemangiosarcoma	KMT2D	chr27	5525293	G	A	G1876A	V626M	1044	1846	0.565547	ENSCAFT00000081492	nonsynonymous SNV	Germline(UCSC);Germline(PON);Germline(dbSNP);Germline(Literature1);Germline(Literature2)
18034PH-820-01	Hemangiosarcoma	KMT2D	chr27	5525654	A	G	A2237G	Q746R	264	615	0.429268	ENSCAFT00000081492	nonsynonymous SNV	Germline(UCSC);Germline(PON);Germline(dbSNP);Germline(Literature1)
18034PH-820-01	Hemangiosarcoma	KMT2D	chr27	5543213	G	A	G12247A	A4083T	449	1053	0.426401	ENSCAFT00000081492	nonsynonymous SNV	Germline(PON);Germline(dbSNP);Germline(Literature1);Germline(Literature2)
18034PH-820-01	Hemangiosarcoma	NTRK1	chr7	41148019	-	C	1237_1238insG	Q413fs	326	330	0.987879	ENSCAFT00000072804	frameshift insertion	Germline(UCSC);Germline(PON);Germline(dbSNP);Germline(Literature1);Germline(Literature2)
18034PH-820-01	Hemangiosarcoma	NTRK1	chr7	41150437	A	G	T749C	I250T	452	452	1	ENSCAFT00000072804	nonsynonymous SNV	Germline(UCSC);Germline(PON);Germline(dbSNP);Germline(Literature1);Germline(Literature2)
18034PH-820-01	Hemangiosarcoma	NTRK1	chr7	41150467	G	T	C719A	P240Q	260	261	0.996169	ENSCAFT00000072804	nonsynonymous SNV	Germline(UCSC);Germline(PON);Germline(dbSNP);Germline(Literature1);Germline(Literature2)
18034PH-820-01	Hemangiosarcoma	NTRK1	chr7	41142519	GGCAGGGCCGG	-	2519_2529del	P840fs	43	110	0.390909	ENSCAFT00000072804	frameshift deletion	Germline(UCSC);Germline(Literature1)
18034PH-820-01	Hemangiosarcoma	NTRK1	chr7	41148024	T	-	1233delA	K411fs	320	322	0.993789	ENSCAFT00000072804	frameshift deletion	Germline(PON);Germline(dbSNP);Germline(Literature1);Germline(Literature2)
18034PH-820-01	Hemangiosarcoma	NTRK3	chr3	51435753	C	T	G242A	S81N	565	1197	0.472013	ENSCAFT00000091613	nonsynonymous SNV	Germline(UCSC);Germline(PON);Germline(dbSNP);Germline(Literature1);Germline(Literature2)
18034PH-820-01	Hemangiosarcoma	FAT1	chr16	44131494	T	C	T3091C	S1031P	1311	1311	1	ENSCAFT00000011726	nonsynonymous SNV	Germline(UCSC);Germline(PON);Germline(dbSNP);Germline(Literature1);Germline(Literature2)
18034PH-820-01	Hemangiosarcoma	FAT1	chr16	44209737	G	A	G4912A	V1638I	927	927	1	ENSCAFT00000011726	nonsynonymous SNV	Germline(UCSC);Germline(PON);Germline(dbSNP);Germline(Literature1);Germline(Literature2)
18034PH-820-01	Hemangiosarcoma	FAT1	chr16	44128488	A	C	A85C	K29Q	1177	1177	1	ENSCAFT00000011726	nonsynonymous SNV	Germline(UCSC);Germline(PON);Germline(dbSNP);Germline(Literature1);Germline(Literature2)
18034PH-820-01	Hemangiosarcoma	ABL1	chr9	53121246	T	C	A2653G	S885G	494	1148	0.430314	ENSCAFT00000031723	nonsynonymous SNV	Germline(UCSC);Germline(PON);Germline(dbSNP);Germline(Literature1);Germline(Literature2)
18034PH-820-01	Hemangiosarcoma	ABL1	chr9	53121365	G	T	C2534A	P845H	622	1351	0.4604	ENSCAFT00000031723	nonsynonymous SNV	Germline(UCSC);Germline(PON);Germline(dbSNP);Germline(Literature1);Germline(Literature2)
18034PH-820-01	Hemangiosarcoma	MET	chr14	55683441	T	A	T2814A	N938K	481	995	0.483417	ENSCAFT00000049462	nonsynonymous SNV	Germline(Literature1);Germline(Literature2)
18034PH-820-01	Hemangiosarcoma	MET	chr14	55671222	A	G	A2097G	I699M	556	1060	0.524528	ENSCAFT00000049462	nonsynonymous SNV	Germline(Literature1);Germline(Literature2)
18034PH-820-01	Hemangiosarcoma	KMT2C	chr16	15988800	-	TTG	11225_11226insCAA	K3742delinsNK	592	935	0.633155	ENSCAFT00000007959	nonframeshift insertion	Germline(UCSC);Germline(PON);Germline(dbSNP);Germline(Literature1);Germline(Literature2)
18034PH-820-01	Hemangiosarcoma	KMT2C	chr16	16002301	-	T	7921dupA	R2641fs	663	663	1	ENSCAFT00000007959	frameshift insertion	Germline(UCSC);Germline(PON);Germline(dbSNP);Germline(Literature1);Germline(Literature2)
18034PH-820-01	Hemangiosarcoma	KMT2C	chr16	15990391	TGCTGC	-	9630_9635del	3210_3212del	450	694	0.648415	ENSCAFT00000007959	nonframeshift deletion	Germline(UCSC)
18034PH-820-01	Hemangiosarcoma	KMT2C	chr16	16002353	A	G	T7870C	S2624P	835	835	1	ENSCAFT00000007959	nonsynonymous SNV	Germline(UCSC);Germline(PON);Germline(dbSNP);Germline(Literature1);Germline(Literature2)
18034PH-820-01	Hemangiosarcoma	KMT2C	chr16	16002352	G	T	C7871A	S2624X	827	829	0.997587	ENSCAFT00000007959	stopgain	Germline(UCSC);Germline(PON);Germline(dbSNP);Germline(Literature1);Germline(Literature2)
18034PH-820-01	Hemangiosarcoma	KMT2C	chr16	16002298	-	T	7924dupA	T2642fs	652	652	1	ENSCAFT00000007959	frameshift insertion	Germline(PON);Germline(dbSNP);Germline(Literature1);Germline(Literature2)
18034PH-820-01	Hemangiosarcoma	PTPRT	chr24	30238706	C	A	G2029T	A677S	1028	2043	0.503182	ENSCAFT00000068588	nonsynonymous SNV	Germline(UCSC);Germline(PON);Germline(dbSNP);Germline(Literature1);Germline(Literature2)
18034XD-263-01	Soft Tissue Sarcoma	PTEN	chr26	37909953	C	G	C860G	S287X	78	356	0.219101	ENSCAFT00000087317	stopgain	Somatic(Cosmic;n<5)
18034XD-263-01	Soft Tissue Sarcoma	JAK2	chr1	93423884	C	G	C3347G	P1116R	949	957	0.991641	ENSCAFT00000089120	nonsynonymous SNV	Germline(UCSC);Germline(PON);Germline(dbSNP);Germline(Literature1);Germline(Literature2)
18034XD-263-01	Soft Tissue Sarcoma	JAK3	chr20	45054061	A	G	A268G	M90V	1235	1237	0.998383	ENSCAFT00000024100	nonsynonymous SNV	Germline(UCSC);Germline(PON);Germline(dbSNP);Germline(Literature1);Germline(Literature2)
18034XD-263-01	Soft Tissue Sarcoma	VEGFA	chr12	12208579	-	AG	114_115insAG	G38fs	69	208	0.331731	ENSCAFT00000049819	frameshift insertion	Germline(UCSC);Germline(Literature1);Germline(Literature2)
18034XD-263-01	Soft Tissue Sarcoma	BRCA2	chr25	7735412	-	TTT	9995_9996insAAA	M3332delinsIK	1517	1517	1	ENSCAFT00000010309	nonframeshift insertion	Germline(UCSC);Germline(PON);Germline(dbSNP);Germline(Literature1);Germline(Literature2)
18034XD-263-01	Soft Tissue Sarcoma	BRCA2	chr25	7775268	G	A	C2183T	A728V	857	857	1	ENSCAFT00000010309	nonsynonymous SNV	Germline(UCSC);Germline(PON);Germline(dbSNP);Germline(Literature1);Germline(Literature2)
18034XD-263-01	Soft Tissue Sarcoma	BRCA2	chr25	7787056	T	C	A428G	H143R	38	79	0.481013	ENSCAFT00000010309	nonsynonymous SNV	Germline(UCSC);Germline(PON);Germline(dbSNP);Germline(Literature1);Germline(Literature2)
18034XD-263-01	Soft Tissue Sarcoma	BRCA2	chr25	7777441	A	C	T1158G	C386W	1185	1185	1	ENSCAFT00000010309	nonsynonymous SNV	Germline(UCSC);Germline(PON);Germline(dbSNP);Germline(Literature1);Germline(Literature2)
18034XD-263-01	Soft Tissue Sarcoma	BRCA2	chr25	7773147	T	C	A4304G	K1435R	543	1064	0.510338	ENSCAFT00000010309	nonsynonymous SNV	Germline(UCSC);Germline(PON);Germline(dbSNP);Germline(Literature1);Germline(Literature2)
18034XD-263-01	Soft Tissue Sarcoma	BRCA2	chr25	7775229	T	C	A2222G	N741S	878	879	0.998862	ENSCAFT00000010309	nonsynonymous SNV	Germline(UCSC);Germline(PON);Germline(dbSNP);Germline(Literature1);Germline(Literature2)
18034XD-263-01	Soft Tissue Sarcoma	BRCA2	chr25	7775307	G	T	C2144A	P715Q	833	833	1	ENSCAFT00000010309	nonsynonymous SNV	Germline(UCSC);Germline(PON);Germline(dbSNP);Germline(Literature1);Germline(Literature2)
18034XD-263-01	Soft Tissue Sarcoma	BRCA2	chr25	7775050	T	G	A2401C	K801Q	473	966	0.489648	ENSCAFT00000010309	nonsynonymous SNV	Germline(UCSC);Germline(PON);Germline(dbSNP);Germline(Literature1);Germline(Literature2)
18034XD-263-01	Soft Tissue Sarcoma	BRCA2	chr25	7768691	AAC	-	6918_6920del	2306_2307del	186	396	0.469697	ENSCAFT00000010309	nonframeshift deletion	Germline(UCSC);Germline(PON);Germline(dbSNP);Germline(Literature1);Germline(Literature2)
18034XD-263-01	Soft Tissue Sarcoma	TERT	chr34	11306448	-	G	3260dupG	S1087fs	292	292	1	ENSCAFT00000079350	frameshift insertion	Germline(PON);Germline(dbSNP);Germline(Literature1);Germline(Literature2)
18034XD-263-01	Soft Tissue Sarcoma	TERT	chr34	11306417	-	G	3229dupG	S1076fs	369	369	1	ENSCAFT00000079350	frameshift insertion	Germline(UCSC);Germline(PON);Germline(dbSNP);Germline(Literature1);Germline(Literature2)
18034XD-263-01	Soft Tissue Sarcoma	TERT	chr34	11306436	G	T	G3247T	G1083W	321	321	1	ENSCAFT00000079350	nonsynonymous SNV	Germline(UCSC);Germline(PON);Germline(dbSNP);Germline(Literature1);Germline(Literature2)
18034XD-263-01	Soft Tissue Sarcoma	TERT	chr34	11290210	G	A	G1438A	V480M	568	1190	0.477311	ENSCAFT00000079350	nonsynonymous SNV	Germline(UCSC);Germline(PON);Germline(dbSNP);Germline(Literature1);Germline(Literature2)
18034XD-263-01	Soft Tissue Sarcoma	TERT	chr34	11306452	G	-	3263delG	R1088fs	262	262	1	ENSCAFT00000079350	frameshift deletion	Germline(UCSC);Germline(PON);Germline(dbSNP);Germline(Literature1);Germline(Literature2)
18034XD-263-01	Soft Tissue Sarcoma	TERT	chr34	11306951	A	G	A3762G	X1254W	334	658	0.507599	ENSCAFT00000079350	stoploss	Germline(UCSC);Germline(PON);Germline(dbSNP);Germline(Literature1);Germline(Literature2)
18034XD-263-01	Soft Tissue Sarcoma	TERT	chr34	11306667	G	T	G3478T	A1160S	11	24	0.458333	ENSCAFT00000079350	nonsynonymous SNV	Germline(UCSC);Germline(PON);Germline(dbSNP);Germline(Literature1);Germline(Literature2)
18034XD-263-01	Soft Tissue Sarcoma	TERT	chr34	11305722	G	A	G3079A	A1027T	579	1138	0.508787	ENSCAFT00000079350	nonsynonymous SNV	Germline(UCSC);Germline(PON);Germline(dbSNP);Germline(Literature1);Germline(Literature2)
18034XD-263-01	Soft Tissue Sarcoma	TERT	chr34	11289751	C	T	C979T	P327S	455	983	0.462869	ENSCAFT00000079350	nonsynonymous SNV	Germline(UCSC);Germline(PON);Germline(dbSNP);Germline(Literature1);Germline(Literature2)
18034XD-263-01	Soft Tissue Sarcoma	ARID1A	chr2	73337323	A	C	T4681G	L1561V	413	413	1	ENSCAFT00000019631	nonsynonymous SNV	Germline(UCSC);Germline(PON);Germline(dbSNP);Germline(Literature1);Germline(Literature2)
18034XD-263-01	Soft Tissue Sarcoma	ARID1A	chr2	73334527	T	C	A5287G	R1763G	1435	1438	0.997914	ENSCAFT00000019631	nonsynonymous SNV	Germline(UCSC);Germline(PON);Germline(dbSNP);Germline(Literature1);Germline(Literature2)
18034XD-263-01	Soft Tissue Sarcoma	ARID1A	chr2	73334526	C	T	G5288A	R1763K	1419	1422	0.99789	ENSCAFT00000019631	nonsynonymous SNV	Germline(UCSC);Germline(PON);Germline(dbSNP);Germline(Literature1);Germline(Literature2)
18034XD-263-01	Soft Tissue Sarcoma	ARID1A	chr2	73337275	T	-	4729delA	S1577fs	453	453	1	ENSCAFT00000019631	frameshift deletion	Germline(UCSC);Germline(PON);Germline(dbSNP);Germline(Literature1);Germline(Literature2)
18034XD-263-01	Soft Tissue Sarcoma	ARID1A	chr2	73337280	-	G	4723dupC	R1575fs	424	428	0.990654	ENSCAFT00000019631	frameshift insertion	Germline(UCSC);Germline(PON);Germline(dbSNP);Germline(Literature1);Germline(Literature2)
18034XD-263-01	Soft Tissue Sarcoma	ARID1A	chr2	73334447	C	A	G5367T	L1789F	1573	1573	1	ENSCAFT00000019631	nonsynonymous SNV	Germline(UCSC);Germline(PON);Germline(dbSNP);Germline(Literature1);Germline(Literature2)
18034XD-263-01	Soft Tissue Sarcoma	ARID1A	chr2	73334442	G	C	C5372G	A1791G	1519	1523	0.997374	ENSCAFT00000019631	nonsynonymous SNV	Germline(UCSC);Germline(PON);Germline(dbSNP);Germline(Literature1);Germline(Literature2)
18034XD-263-01	Soft Tissue Sarcoma	PDGFRA	chr13	46748482	G	A	G1688A	R563K	1077	1077	1	ENSCAFT00000066115	nonsynonymous SNV	Germline(UCSC);Germline(PON);Germline(dbSNP);Germline(Literature1);Germline(Literature2)
18034XD-263-01	Soft Tissue Sarcoma	ATM	chr5	24251038	T	A	A3431T	H1144L	825	827	0.997582	ENSCAFT00000048574	nonsynonymous SNV	Germline(UCSC);Germline(PON);Germline(dbSNP);Germline(Literature1);Germline(Literature2)
18034XD-263-01	Soft Tissue Sarcoma	ATM	chr5	24226831	A	G	T5267C	M1756T	648	648	1	ENSCAFT00000048574	nonsynonymous SNV	Germline(UCSC);Germline(PON);Germline(dbSNP);Germline(Literature1);Germline(Literature2)
18034XD-263-01	Soft Tissue Sarcoma	FLT3	chr25	11626082	C	T	C401T	T134I	270	588	0.459184	ENSCAFT00000065386	nonsynonymous SNV	Germline(UCSC);Germline(PON);Germline(dbSNP);Germline(Literature1);Germline(Literature2)
18034XD-263-01	Soft Tissue Sarcoma	MTOR	chr2	84833218	A	G	A158G	H53R	35	64	0.546875	ENSCAFT00000064130	nonsynonymous SNV	Germline(PON);Germline(dbSNP);Germline(Literature1);Germline(Literature2)
18034XD-263-01	Soft Tissue Sarcoma	CDK6	chr14	18419551	-	C	190dupG	V64fs	98	98	1	ENSCAFT00000003170	frameshift insertion	Germline(UCSC);Germline(PON);Germline(dbSNP);Germline(Literature1);Germline(Literature2)
18034XD-263-01	Soft Tissue Sarcoma	CDK6	chr14	18419562	GG	-	179_180del	P60fs	126	126	1	ENSCAFT00000003170	frameshift deletion	Germline(UCSC);Germline(PON);Germline(dbSNP);Germline(Literature1);Germline(Literature2)
18034XD-263-01	Soft Tissue Sarcoma	CDK6	chr14	18419556	-	C	185dupG	S62fs	103	103	1	ENSCAFT00000003170	frameshift insertion	Germline(PON);Germline(dbSNP);Germline(Literature1);Germline(Literature2)
18034XD-263-01	Soft Tissue Sarcoma	NOTCH1	chr9	49014770	G	A	G6103A	V2035I	497	972	0.511317	ENSCAFT00000031242	nonsynonymous SNV	Germline(UCSC);Germline(PON);Germline(dbSNP);Germline(Literature2)
18034XD-263-01	Soft Tissue Sarcoma	ERBB2	chr9	22763465	G	T	C2689A	L897I	737	737	1	ENSCAFT00000025936	nonsynonymous SNV	Germline(UCSC);Germline(PON);Germline(dbSNP);Germline(Literature1);Germline(Literature2)
18034XD-263-01	Soft Tissue Sarcoma	MET	chr14	55663569	G	A	G1747A	D583N	909	1785	0.509244	ENSCAFT00000049462	nonsynonymous SNV	Germline(UCSC);Germline(PON);Germline(dbSNP);Germline(Literature1);Germline(Literature2)
18034XD-263-01	Soft Tissue Sarcoma	KMT2C	chr16	16006797	CTG	-	5194_5196del	1732_1732del	494	928	0.532328	ENSCAFT00000007959	nonframeshift deletion	Germline(UCSC)
18034XD-263-01	Soft Tissue Sarcoma	KMT2C	chr16	15988800	-	TTG	11225_11226insCAA	K3742delinsNK	545	1175	0.46383	ENSCAFT00000007959	nonframeshift insertion	Germline(UCSC);Germline(PON);Germline(dbSNP);Germline(Literature1);Germline(Literature2)
18034XD-263-01	Soft Tissue Sarcoma	KMT2C	chr16	16002301	-	T	7921dupA	R2641fs	753	753	1	ENSCAFT00000007959	frameshift insertion	Germline(UCSC);Germline(PON);Germline(dbSNP);Germline(Literature1);Germline(Literature2)
18034XD-263-01	Soft Tissue Sarcoma	KMT2C	chr16	16002353	A	G	T7870C	S2624P	933	933	1	ENSCAFT00000007959	nonsynonymous SNV	Germline(UCSC);Germline(PON);Germline(dbSNP);Germline(Literature1);Germline(Literature2)
18034XD-263-01	Soft Tissue Sarcoma	KMT2C	chr16	16002352	G	T	C7871A	S2624X	922	922	1	ENSCAFT00000007959	stopgain	Germline(UCSC);Germline(PON);Germline(dbSNP);Germline(Literature1);Germline(Literature2)
18034XD-263-01	Soft Tissue Sarcoma	KMT2C	chr16	16002298	-	T	7924dupA	T2642fs	729	730	0.99863	ENSCAFT00000007959	frameshift insertion	Germline(PON);Germline(dbSNP);Germline(Literature1);Germline(Literature2)
18034XD-263-01	Soft Tissue Sarcoma	KMT2D	chr27	5543405	CAGCAGCAGCAGCAATTT	-	12439_12456del	4147_4152del	83	96	0.864583	ENSCAFT00000081492	nonframeshift deletion	Germline(PON);Germline(dbSNP);Germline(Literature1);Germline(Literature2)
18034XD-263-01	Soft Tissue Sarcoma	KMT2D	chr27	5526102	CCTGTCCCCCGGGCCTGAGGAGCCGCG	-	2685_2711del	895_904del	61	67	0.910448	ENSCAFT00000081492	nonframeshift deletion	Germline(PON);Germline(dbSNP);Germline(Literature1);Germline(Literature2)
18034XD-263-01	Soft Tissue Sarcoma	KMT2D	chr27	5526002	-	A	2585_2586insA	P862fs	17	17	1	ENSCAFT00000081492	frameshift insertion	Germline(PON);Germline(dbSNP);Germline(Literature1);Germline(Literature2)
18034XD-263-01	Soft Tissue Sarcoma	KMT2D	chr27	5526005	C	-	2588delC	A863fs	17	17	1	ENSCAFT00000081492	frameshift deletion	Germline(PON);Germline(dbSNP);Germline(Literature1);Germline(Literature2)
18034XD-263-01	Soft Tissue Sarcoma	KMT2D	chr27	5543234	CAG	-	12268_12270del	4090_4090del	39	295	0.132203	ENSCAFT00000081492	nonframeshift deletion	Germline(UCSC)
18034XD-263-01	Soft Tissue Sarcoma	NTRK1	chr7	41148019	-	C	1237_1238insG	Q413fs	99	99	1	ENSCAFT00000072804	frameshift insertion	Germline(UCSC);Germline(PON);Germline(dbSNP);Germline(Literature1);Germline(Literature2)
18034XD-263-01	Soft Tissue Sarcoma	NTRK1	chr7	41150437	A	G	T749C	I250T	393	393	1	ENSCAFT00000072804	nonsynonymous SNV	Germline(UCSC);Germline(PON);Germline(dbSNP);Germline(Literature1);Germline(Literature2)
18034XD-263-01	Soft Tissue Sarcoma	NTRK1	chr7	41150467	G	T	C719A	P240Q	251	251	1	ENSCAFT00000072804	nonsynonymous SNV	Germline(UCSC);Germline(PON);Germline(dbSNP);Germline(Literature1);Germline(Literature2)
18034XD-263-01	Soft Tissue Sarcoma	NTRK1	chr7	41148024	T	-	1233delA	K411fs	94	94	1	ENSCAFT00000072804	frameshift deletion	Germline(PON);Germline(dbSNP);Germline(Literature1);Germline(Literature2)
18034XD-263-01	Soft Tissue Sarcoma	FAT1	chr16	44225599	G	A	G11194A	V3732I	908	1007	0.901688	ENSCAFT00000011726	nonsynonymous SNV	Germline(PON);Germline(dbSNP);Germline(Literature1);Germline(Literature2)
18034XD-263-01	Soft Tissue Sarcoma	FAT1	chr16	44209885	C	T	C5060T	S1687F	516	597	0.864322	ENSCAFT00000011726	nonsynonymous SNV	Germline(PON);Germline(dbSNP);Germline(Literature1);Germline(Literature2)
18034XD-263-01	Soft Tissue Sarcoma	FAT1	chr16	44209737	G	A	G4912A	V1638I	402	452	0.889381	ENSCAFT00000011726	nonsynonymous SNV	Germline(UCSC);Germline(PON);Germline(dbSNP);Germline(Literature1);Germline(Literature2)
18034XD-263-01	Soft Tissue Sarcoma	FAT1	chr16	44221118	G	A	G10112A	S3371N	841	980	0.858163	ENSCAFT00000011726	nonsynonymous SNV	Germline(PON);Germline(dbSNP);Germline(Literature1);Germline(Literature2)
18034XD-263-01	Soft Tissue Sarcoma	PTPRT	chr24	30238706	C	A	G2029T	A677S	771	1611	0.478585	ENSCAFT00000068588	nonsynonymous SNV	Germline(UCSC);Germline(PON);Germline(dbSNP);Germline(Literature1);Germline(Literature2)
18034XD-20-01_S1	Soft Tissue Sarcoma	JAK2	chr1	93412680	C	A	C2366A	T789N	220	432	0.509259	ENSCAFT00000089120	nonsynonymous SNV	Germline(UCSC);Germline(PON);Germline(dbSNP);Germline(Literature1);Germline(Literature2)
18034XD-20-01_S1	Soft Tissue Sarcoma	JAK3	chr20	45054061	A	G	A268G	M90V	460	460	1	ENSCAFT00000024100	nonsynonymous SNV	Germline(UCSC);Germline(PON);Germline(dbSNP);Germline(Literature1);Germline(Literature2)
18034XD-20-01_S1	Soft Tissue Sarcoma	JAK1	chr5	45397577	A	G	A2045G	K682R	264	473	0.55814	ENSCAFT00000049356	nonsynonymous SNV	Germline(UCSC);Germline(PON);Germline(dbSNP);Germline(Literature1);Germline(Literature2)
18034XD-20-01_S1	Soft Tissue Sarcoma	ROS1	chr1	57556569	G	A	C6779T	T2260M	213	404	0.527228	ENSCAFT00000001427	nonsynonymous SNV	Germline(UCSC);Germline(PON);Germline(dbSNP);Germline(Literature1);Germline(Literature2)
18034XD-20-01_S1	Soft Tissue Sarcoma	ROS1	chr1	57590849	T	C	A5476G	I1826V	155	328	0.472561	ENSCAFT00000001427	nonsynonymous SNV	Germline(UCSC);Germline(PON);Germline(dbSNP);Germline(Literature1);Germline(Literature2)
18034XD-20-01_S1	Soft Tissue Sarcoma	ROS1	chr1	57581060	G	T	C6037A	L2013M	151	282	0.535461	ENSCAFT00000001427	nonsynonymous SNV	Germline(UCSC);Germline(PON);Germline(dbSNP);Germline(Literature1);Germline(Literature2)
18034XD-20-01_S1	Soft Tissue Sarcoma	ARID1A	chr2	73337323	A	C	T4681G	L1561V	160	160	1	ENSCAFT00000019631	nonsynonymous SNV	Germline(UCSC);Germline(PON);Germline(dbSNP);Germline(Literature1);Germline(Literature2)
18034XD-20-01_S1	Soft Tissue Sarcoma	ARID1A	chr2	73334527	T	C	A5287G	R1763G	712	712	1	ENSCAFT00000019631	nonsynonymous SNV	Germline(UCSC);Germline(PON);Germline(dbSNP);Germline(Literature1);Germline(Literature2)
18034XD-20-01_S1	Soft Tissue Sarcoma	ARID1A	chr2	73334526	C	T	G5288A	R1763K	711	711	1	ENSCAFT00000019631	nonsynonymous SNV	Germline(UCSC);Germline(PON);Germline(dbSNP);Germline(Literature1);Germline(Literature2)
18034XD-20-01_S1	Soft Tissue Sarcoma	ARID1A	chr2	73337275	T	-	4729delA	S1577fs	162	162	1	ENSCAFT00000019631	frameshift deletion	Germline(UCSC);Germline(PON);Germline(dbSNP);Germline(Literature1);Germline(Literature2)
18034XD-20-01_S1	Soft Tissue Sarcoma	ARID1A	chr2	73337280	-	G	4723dupC	R1575fs	162	162	1	ENSCAFT00000019631	frameshift insertion	Germline(UCSC);Germline(PON);Germline(dbSNP);Germline(Literature1);Germline(Literature2)
18034XD-20-01_S1	Soft Tissue Sarcoma	ARID1A	chr2	73334447	C	A	G5367T	L1789F	813	813	1	ENSCAFT00000019631	nonsynonymous SNV	Germline(UCSC);Germline(PON);Germline(dbSNP);Germline(Literature1);Germline(Literature2)
18034XD-20-01_S1	Soft Tissue Sarcoma	ARID1A	chr2	73334442	G	C	C5372G	A1791G	807	807	1	ENSCAFT00000019631	nonsynonymous SNV	Germline(UCSC);Germline(PON);Germline(dbSNP);Germline(Literature1);Germline(Literature2)
18034XD-20-01_S1	Soft Tissue Sarcoma	ATM	chr5	24251038	T	A	A3431T	H1144L	126	126	1	ENSCAFT00000048574	nonsynonymous SNV	Germline(UCSC);Germline(PON);Germline(dbSNP);Germline(Literature1);Germline(Literature2)
18034XD-20-01_S1	Soft Tissue Sarcoma	ATM	chr5	24226831	A	G	T5267C	M1756T	298	298	1	ENSCAFT00000048574	nonsynonymous SNV	Germline(UCSC);Germline(PON);Germline(dbSNP);Germline(Literature1);Germline(Literature2)
18034XD-20-01_S1	Soft Tissue Sarcoma	CDK6	chr14	18419551	-	C	190dupG	V64fs	36	36	1	ENSCAFT00000003170	frameshift insertion	Germline(UCSC);Germline(PON);Germline(dbSNP);Germline(Literature1);Germline(Literature2)
18034XD-20-01_S1	Soft Tissue Sarcoma	CDK6	chr14	18419562	GG	-	179_180del	P60fs	42	42	1	ENSCAFT00000003170	frameshift deletion	Germline(UCSC);Germline(PON);Germline(dbSNP);Germline(Literature1);Germline(Literature2)
18034XD-20-01_S1	Soft Tissue Sarcoma	CDK6	chr14	18419556	-	C	185dupG	S62fs	38	38	1	ENSCAFT00000003170	frameshift insertion	Germline(PON);Germline(dbSNP);Germline(Literature1);Germline(Literature2)
18034XD-20-01_S1	Soft Tissue Sarcoma	NOTCH1	chr9	49014770	G	A	G6103A	V2035I	389	390	0.997436	ENSCAFT00000031242	nonsynonymous SNV	Germline(UCSC);Germline(PON);Germline(dbSNP);Germline(Literature2)
18034XD-20-01_S1	Soft Tissue Sarcoma	ERBB2	chr9	22763465	G	T	C2689A	L897I	389	389	1	ENSCAFT00000025936	nonsynonymous SNV	Germline(UCSC);Germline(PON);Germline(dbSNP);Germline(Literature1);Germline(Literature2)
18034XD-20-01_S1	Soft Tissue Sarcoma	BRCA2	chr25	7770765	C	A	G6686T	C2229F	172	342	0.502924	ENSCAFT00000010309	nonsynonymous SNV	Germline(PON);Germline(dbSNP);Germline(Literature1);Germline(Literature2)
18034XD-20-01_S1	Soft Tissue Sarcoma	BRCA2	chr25	7735412	-	TTT	9995_9996insAAA	M3332delinsIK	246	421	0.584323	ENSCAFT00000010309	nonframeshift insertion	Germline(UCSC);Germline(PON);Germline(dbSNP);Germline(Literature1);Germline(Literature2)
18034XD-20-01_S1	Soft Tissue Sarcoma	BRCA2	chr25	7775268	G	A	C2183T	A728V	325	325	1	ENSCAFT00000010309	nonsynonymous SNV	Germline(UCSC);Germline(PON);Germline(dbSNP);Germline(Literature1);Germline(Literature2)
18034XD-20-01_S1	Soft Tissue Sarcoma	BRCA2	chr25	7787056	T	C	A428G	H143R	14	22	0.636364	ENSCAFT00000010309	nonsynonymous SNV	Germline(UCSC);Germline(PON);Germline(dbSNP);Germline(Literature1);Germline(Literature2)
18034XD-20-01_S1	Soft Tissue Sarcoma	BRCA2	chr25	7777441	A	C	T1158G	C386W	321	671	0.47839	ENSCAFT00000010309	nonsynonymous SNV	Germline(UCSC);Germline(PON);Germline(dbSNP);Germline(Literature1);Germline(Literature2)
18034XD-20-01_S1	Soft Tissue Sarcoma	BRCA2	chr25	7773147	T	C	A4304G	K1435R	166	340	0.488235	ENSCAFT00000010309	nonsynonymous SNV	Germline(UCSC);Germline(PON);Germline(dbSNP);Germline(Literature1);Germline(Literature2)
18034XD-20-01_S1	Soft Tissue Sarcoma	BRCA2	chr25	7775229	T	C	A2222G	N741S	345	345	1	ENSCAFT00000010309	nonsynonymous SNV	Germline(UCSC);Germline(PON);Germline(dbSNP);Germline(Literature1);Germline(Literature2)
18034XD-20-01_S1	Soft Tissue Sarcoma	BRCA2	chr25	7775307	G	T	C2144A	P715Q	316	317	0.996845	ENSCAFT00000010309	nonsynonymous SNV	Germline(UCSC);Germline(PON);Germline(dbSNP);Germline(Literature1);Germline(Literature2)
18034XD-20-01_S1	Soft Tissue Sarcoma	TERT	chr34	11306448	-	G	3260dupG	S1087fs	86	86	1	ENSCAFT00000079350	frameshift insertion	Germline(PON);Germline(dbSNP);Germline(Literature1);Germline(Literature2)
18034XD-20-01_S1	Soft Tissue Sarcoma	TERT	chr34	11306417	-	G	3229dupG	S1076fs	90	90	1	ENSCAFT00000079350	frameshift insertion	Germline(UCSC);Germline(PON);Germline(dbSNP);Germline(Literature1);Germline(Literature2)
18034XD-20-01_S1	Soft Tissue Sarcoma	TERT	chr34	11306436	G	T	G3247T	G1083W	85	85	1	ENSCAFT00000079350	nonsynonymous SNV	Germline(UCSC);Germline(PON);Germline(dbSNP);Germline(Literature1);Germline(Literature2)
18034XD-20-01_S1	Soft Tissue Sarcoma	TERT	chr34	11306452	G	-	3263delG	R1088fs	83	83	1	ENSCAFT00000079350	frameshift deletion	Germline(UCSC);Germline(PON);Germline(dbSNP);Germline(Literature1);Germline(Literature2)
18034XD-20-01_S1	Soft Tissue Sarcoma	TERT	chr34	11306667	G	T	G3478T	A1160S	32	32	1	ENSCAFT00000079350	nonsynonymous SNV	Germline(UCSC);Germline(PON);Germline(dbSNP);Germline(Literature1);Germline(Literature2)
18034XD-20-01_S1	Soft Tissue Sarcoma	TERT	chr34	11305722	G	A	G3079A	A1027T	517	520	0.994231	ENSCAFT00000079350	nonsynonymous SNV	Germline(UCSC);Germline(PON);Germline(dbSNP);Germline(Literature1);Germline(Literature2)
18034XD-20-01_S1	Soft Tissue Sarcoma	TERT	chr34	11289335	-	CCCCGGGCT	563_564insCCCCGGGCT	A188delinsAPGL	3	17	0.176471	ENSCAFT00000079350	nonframeshift insertion	Somatic(VAFdist;n>=5)
18034XD-20-01_S1	Soft Tissue Sarcoma	TERT	chr34	11306544	-	G	3356dupG	W1119fs	31	31	1	ENSCAFT00000079350	frameshift insertion	Germline(UCSC);Germline(PON);Germline(dbSNP);Germline(Literature1);Germline(Literature2)
18034XD-20-01_S1	Soft Tissue Sarcoma	TERT	chr34	11306951	A	G	A3762G	X1254W	183	183	1	ENSCAFT00000079350	stoploss	Germline(UCSC);Germline(PON);Germline(dbSNP);Germline(Literature1);Germline(Literature2)
18034XD-20-01_S1	Soft Tissue Sarcoma	KMT2C	chr16	16006797	CTGCTG	-	5191_5196del	1731_1732del	263	464	0.56681	ENSCAFT00000007959	nonframeshift deletion	Somatic(VAFdist;n>=5)
18034XD-20-01_S1	Soft Tissue Sarcoma	KMT2C	chr16	16002301	-	T	7921dupA	R2641fs	79	79	1	ENSCAFT00000007959	frameshift insertion	Germline(UCSC);Germline(PON);Germline(dbSNP);Germline(Literature1);Germline(Literature2)
18034XD-20-01_S1	Soft Tissue Sarcoma	KMT2C	chr16	16002353	A	G	T7870C	S2624P	106	106	1	ENSCAFT00000007959	nonsynonymous SNV	Germline(UCSC);Germline(PON);Germline(dbSNP);Germline(Literature1);Germline(Literature2)
18034XD-20-01_S1	Soft Tissue Sarcoma	KMT2C	chr16	16002352	G	T	C7871A	S2624X	104	104	1	ENSCAFT00000007959	stopgain	Germline(UCSC);Germline(PON);Germline(dbSNP);Germline(Literature1);Germline(Literature2)
18034XD-20-01_S1	Soft Tissue Sarcoma	KMT2C	chr16	16002298	-	T	7924dupA	T2642fs	83	83	1	ENSCAFT00000007959	frameshift insertion	Germline(PON);Germline(dbSNP);Germline(Literature1);Germline(Literature2)
18034XD-20-01_S1	Soft Tissue Sarcoma	KMT2C	chr16	16043173	G	A	C2716T	H906Y	92	206	0.446602	ENSCAFT00000007959	nonsynonymous SNV	Germline(UCSC);Germline(PON);Germline(dbSNP);Germline(Literature1);Germline(Literature2)
18034XD-20-01_S1	Soft Tissue Sarcoma	KMT2D	chr27	5525884	C	T	C2467T	R823C	12	12	1	ENSCAFT00000081492	nonsynonymous SNV	Germline(UCSC);Germline(PON);Germline(dbSNP);Germline(Literature1)
18034XD-20-01_S1	Soft Tissue Sarcoma	KMT2D	chr27	5526102	CCTGTCCCCCGGGCCTGAGGAGCCGCG	-	2685_2711del	895_904del	27	96	0.28125	ENSCAFT00000081492	nonframeshift deletion	Germline(PON);Germline(dbSNP);Germline(Literature1);Germline(Literature2)
18034XD-20-01_S1	Soft Tissue Sarcoma	KMT2D	chr27	5526002	-	A	2585_2586insA	P862fs	28	35	0.8	ENSCAFT00000081492	frameshift insertion	Germline(PON);Germline(dbSNP);Germline(Literature1);Germline(Literature2)
18034XD-20-01_S1	Soft Tissue Sarcoma	KMT2D	chr27	5526005	C	-	2588delC	A863fs	28	35	0.8	ENSCAFT00000081492	frameshift deletion	Germline(PON);Germline(dbSNP);Germline(Literature1);Germline(Literature2)
18034XD-20-01_S1	Soft Tissue Sarcoma	KMT2D	chr27	5525951	A	G	A2534G	Q845R	20	20	1	ENSCAFT00000081492	nonsynonymous SNV	Germline(UCSC);Germline(PON);Germline(dbSNP);Germline(Literature1)
18034XD-20-01_S1	Soft Tissue Sarcoma	NTRK1	chr7	41148019	-	C	1237_1238insG	Q413fs	35	35	1	ENSCAFT00000072804	frameshift insertion	Germline(UCSC);Germline(PON);Germline(dbSNP);Germline(Literature1);Germline(Literature2)
18034XD-20-01_S1	Soft Tissue Sarcoma	NTRK1	chr7	41150437	A	G	T749C	I250T	106	106	1	ENSCAFT00000072804	nonsynonymous SNV	Germline(UCSC);Germline(PON);Germline(dbSNP);Germline(Literature1);Germline(Literature2)
18034XD-20-01_S1	Soft Tissue Sarcoma	NTRK1	chr7	41150467	G	T	C719A	P240Q	64	64	1	ENSCAFT00000072804	nonsynonymous SNV	Germline(UCSC);Germline(PON);Germline(dbSNP);Germline(Literature1);Germline(Literature2)
18034XD-20-01_S1	Soft Tissue Sarcoma	NTRK1	chr7	41148024	T	-	1233delA	K411fs	33	33	1	ENSCAFT00000072804	frameshift deletion	Germline(PON);Germline(dbSNP);Germline(Literature1);Germline(Literature2)
18034XD-20-01_S1	Soft Tissue Sarcoma	FAT1	chr16	44131494	T	C	T3091C	S1031P	244	473	0.515856	ENSCAFT00000011726	nonsynonymous SNV	Germline(UCSC);Germline(PON);Germline(dbSNP);Germline(Literature1);Germline(Literature2)
18034XD-20-01_S1	Soft Tissue Sarcoma	FAT1	chr16	44221118	G	A	G10112A	S3371N	338	594	0.569024	ENSCAFT00000011726	nonsynonymous SNV	Germline(PON);Germline(dbSNP);Germline(Literature1);Germline(Literature2)
18034XD-20-01_S1	Soft Tissue Sarcoma	FAT1	chr16	44209885	C	T	C5060T	S1687F	243	493	0.492901	ENSCAFT00000011726	nonsynonymous SNV	Germline(PON);Germline(dbSNP);Germline(Literature1);Germline(Literature2)
18034XD-20-01_S1	Soft Tissue Sarcoma	FAT1	chr16	44225599	G	A	G11194A	V3732I	235	539	0.435993	ENSCAFT00000011726	nonsynonymous SNV	Germline(PON);Germline(dbSNP);Germline(Literature1);Germline(Literature2)
18034XD-20-01_S1	Soft Tissue Sarcoma	FAT1	chr16	44209737	G	A	G4912A	V1638I	161	346	0.465318	ENSCAFT00000011726	nonsynonymous SNV	Germline(UCSC);Germline(PON);Germline(dbSNP);Germline(Literature1);Germline(Literature2)
18034XD-20-01_S1	Soft Tissue Sarcoma	FAT1	chr16	44128488	A	C	A85C	K29Q	271	556	0.48741	ENSCAFT00000011726	nonsynonymous SNV	Germline(UCSC);Germline(PON);Germline(dbSNP);Germline(Literature1);Germline(Literature2)
18034XD-20-01_S1	Soft Tissue Sarcoma	ABL1	chr9	53121246	T	C	A2653G	S885G	215	481	0.446985	ENSCAFT00000031723	nonsynonymous SNV	Germline(UCSC);Germline(PON);Germline(dbSNP);Germline(Literature1);Germline(Literature2)
18034XD-20-01_S1	Soft Tissue Sarcoma	ABL1	chr9	53121365	G	T	C2534A	P845H	247	510	0.484314	ENSCAFT00000031723	nonsynonymous SNV	Germline(UCSC);Germline(PON);Germline(dbSNP);Germline(Literature1);Germline(Literature2)
18034XD-20-01_S1	Soft Tissue Sarcoma	PTPRT	chr24	30238706	C	A	G2029T	A677S	142	290	0.489655	ENSCAFT00000068588	nonsynonymous SNV	Germline(UCSC);Germline(PON);Germline(dbSNP);Germline(Literature1);Germline(Literature2)
18034XD-20-01_S1	Soft Tissue Sarcoma	BRAF	chr16	8262713	A	G	A964G	I322V	116	253	0.458498	ENSCAFT00000006305	nonsynonymous SNV	Germline(UCSC);Germline(PON);Germline(dbSNP);Germline(Literature1);Germline(Literature2)
18034XD-638-01	Pulmonary Adenocarcinoma	PDGFRB	chr4	58960338	-	TGA	3086_3087insTGA	A1029delinsAD	41	41	1	ENSCAFT00000000773	nonframeshift insertion	Germline(UCSC);Germline(PON);Germline(dbSNP);Germline(Literature1);Germline(Literature2)
18034XD-638-01	Pulmonary Adenocarcinoma	PDGFRB	chr4	58943645	G	A	G22A	G8S	48	48	1	ENSCAFT00000000773	nonsynonymous SNV	Germline(UCSC);Germline(PON);Germline(dbSNP);Germline(Literature1);Germline(Literature2)
18034XD-638-01	Pulmonary Adenocarcinoma	ATM	chr5	24226831	A	G	T5267C	M1756T	50	50	1	ENSCAFT00000048574	nonsynonymous SNV	Germline(UCSC);Germline(PON);Germline(dbSNP);Germline(Literature1);Germline(Literature2)
18034XD-638-01	Pulmonary Adenocarcinoma	ABL1	chr9	53121246	T	C	A2653G	S885G	14	31	0.451613	ENSCAFT00000031723	nonsynonymous SNV	Germline(UCSC);Germline(PON);Germline(dbSNP);Germline(Literature1);Germline(Literature2)
18034XD-638-01	Pulmonary Adenocarcinoma	ABL1	chr9	53121365	G	T	C2534A	P845H	15	35	0.428571	ENSCAFT00000031723	nonsynonymous SNV	Germline(UCSC);Germline(PON);Germline(dbSNP);Germline(Literature1);Germline(Literature2)
18034XD-638-01	Pulmonary Adenocarcinoma	ROS1	chr1	57669050	G	T	C167A	P56Q	14	17	0.823529	ENSCAFT00000001427	nonsynonymous SNV	Germline(UCSC);Germline(PON);Germline(dbSNP);Germline(Literature1);Germline(Literature2)
18034XD-638-01	Pulmonary Adenocarcinoma	ROS1	chr1	57556569	G	A	C6779T	T2260M	24	62	0.387097	ENSCAFT00000001427	nonsynonymous SNV	Germline(UCSC);Germline(PON);Germline(dbSNP);Germline(Literature1);Germline(Literature2)
18034XD-638-01	Pulmonary Adenocarcinoma	ROS1	chr1	57590849	T	C	A5476G	I1826V	23	82	0.280488	ENSCAFT00000001427	nonsynonymous SNV	Germline(UCSC);Germline(PON);Germline(dbSNP);Germline(Literature1);Germline(Literature2)
18034XD-638-01	Pulmonary Adenocarcinoma	ROS1	chr1	57581060	G	T	C6037A	L2013M	49	64	0.765625	ENSCAFT00000001427	nonsynonymous SNV	Germline(UCSC);Germline(PON);Germline(dbSNP);Germline(Literature1);Germline(Literature2)
18034XD-638-01	Pulmonary Adenocarcinoma	NTRK1	chr7	41150437	A	G	T749C	I250T	24	24	1	ENSCAFT00000072804	nonsynonymous SNV	Germline(UCSC);Germline(PON);Germline(dbSNP);Germline(Literature1);Germline(Literature2)
18034XD-638-01	Pulmonary Adenocarcinoma	JAK3	chr20	45054061	A	G	A268G	M90V	38	48	0.791667	ENSCAFT00000024100	nonsynonymous SNV	Germline(UCSC);Germline(PON);Germline(dbSNP);Germline(Literature1);Germline(Literature2)
18034XD-638-01	Pulmonary Adenocarcinoma	ERBB2	chr9	22763465	G	T	C2689A	L897I	42	42	1	ENSCAFT00000025936	nonsynonymous SNV	Germline(UCSC);Germline(PON);Germline(dbSNP);Germline(Literature1);Germline(Literature2)
18034XD-638-01	Pulmonary Adenocarcinoma	ERBB2	chr9	22765127	A	T	T1985A	V662E	13	41	0.317073	ENSCAFT00000025936	nonsynonymous SNV	Somatic(VAFdist;n>=5)
18034XD-638-01	Pulmonary Adenocarcinoma	BRCA2	chr25	7787802	A	G	T308C	I103T	9	12	0.75	ENSCAFT00000010309	nonsynonymous SNV	Germline(UCSC);Germline(PON);Germline(dbSNP);Germline(Literature1);Germline(Literature2)
18034XD-638-01	Pulmonary Adenocarcinoma	BRCA2	chr25	7773178	T	G	A4273C	T1425P	50	74	0.675676	ENSCAFT00000010309	nonsynonymous SNV	Germline(UCSC);Germline(PON);Germline(dbSNP);Germline(Literature1);Germline(Literature2)
18034XD-638-01	Pulmonary Adenocarcinoma	BRCA2	chr25	7735412	-	TTT	9995_9996insAAA	M3332delinsIK	51	69	0.73913	ENSCAFT00000010309	nonframeshift insertion	Germline(UCSC);Germline(PON);Germline(dbSNP);Germline(Literature1);Germline(Literature2)
18034XD-638-01	Pulmonary Adenocarcinoma	BRCA2	chr25	7775268	G	A	C2183T	A728V	53	53	1	ENSCAFT00000010309	nonsynonymous SNV	Germline(UCSC);Germline(PON);Germline(dbSNP);Germline(Literature1);Germline(Literature2)
18034XD-638-01	Pulmonary Adenocarcinoma	BRCA2	chr25	7777441	A	C	T1158G	C386W	50	68	0.735294	ENSCAFT00000010309	nonsynonymous SNV	Germline(UCSC);Germline(PON);Germline(dbSNP);Germline(Literature1);Germline(Literature2)
18034XD-638-01	Pulmonary Adenocarcinoma	BRCA2	chr25	7775229	T	C	A2222G	N741S	57	57	1	ENSCAFT00000010309	nonsynonymous SNV	Germline(UCSC);Germline(PON);Germline(dbSNP);Germline(Literature1);Germline(Literature2)
18034XD-638-01	Pulmonary Adenocarcinoma	BRCA2	chr25	7775307	G	T	C2144A	P715Q	56	56	1	ENSCAFT00000010309	nonsynonymous SNV	Germline(UCSC);Germline(PON);Germline(dbSNP);Germline(Literature1);Germline(Literature2)
18034XD-638-01	Pulmonary Adenocarcinoma	FLT3	chr25	11651237	A	G	A2075G	H692R	12	48	0.25	ENSCAFT00000065386	nonsynonymous SNV	Germline(UCSC);Germline(PON);Germline(dbSNP);Germline(Literature1);Germline(Literature2)
18034XD-638-01	Pulmonary Adenocarcinoma	KMT2D	chr27	5538077	-	GCA	8975_8976insGCA	W2992delinsWQ	17	22	0.772727	ENSCAFT00000081492	nonframeshift insertion	Germline(UCSC);Germline(Literature1);Germline(Literature2)
18034XD-638-01	Pulmonary Adenocarcinoma	KMT2D	chr27	5525654	A	G	A2237G	Q746R	11	14	0.785714	ENSCAFT00000081492	nonsynonymous SNV	Germline(UCSC);Germline(PON);Germline(dbSNP);Germline(Literature1)
18034XD-638-01	Pulmonary Adenocarcinoma	KMT2D	chr27	5543234	CAG	-	12268_12270del	4090_4090del	14	23	0.608696	ENSCAFT00000081492	nonframeshift deletion	Germline(UCSC)
18034XD-638-01	Pulmonary Adenocarcinoma	KMT2D	chr27	5525293	G	A	G1876A	V626M	28	34	0.823529	ENSCAFT00000081492	nonsynonymous SNV	Germline(UCSC);Germline(PON);Germline(dbSNP);Germline(Literature1);Germline(Literature2)
18034XD-638-01	Pulmonary Adenocarcinoma	MTOR	chr2	84871071	C	A	C4419A	D1473E	10	33	0.30303	ENSCAFT00000026412	nonsynonymous SNV	Germline(UCSC);Germline(Literature1)
18034XD-638-01	Pulmonary Adenocarcinoma	PTPRT	chr24	30238706	C	A	G2029T	A677S	60	119	0.504202	ENSCAFT00000068588	nonsynonymous SNV	Germline(UCSC);Germline(PON);Germline(dbSNP);Germline(Literature1);Germline(Literature2)
18034XD-638-01	Pulmonary Adenocarcinoma	TERT	chr34	11290210	G	A	G1438A	V480M	18	29	0.62069	ENSCAFT00000079350	nonsynonymous SNV	Germline(UCSC);Germline(PON);Germline(dbSNP);Germline(Literature1);Germline(Literature2)
18034XD-638-01	Pulmonary Adenocarcinoma	TERT	chr34	11306951	A	G	A3762G	X1254W	4	11	0.363636	ENSCAFT00000079350	stoploss	Germline(UCSC);Germline(PON);Germline(dbSNP);Germline(Literature1);Germline(Literature2)
18034XD-638-01	Pulmonary Adenocarcinoma	TERT	chr34	11305722	G	A	G3079A	A1027T	17	48	0.354167	ENSCAFT00000079350	nonsynonymous SNV	Germline(UCSC);Germline(PON);Germline(dbSNP);Germline(Literature1);Germline(Literature2)
18034XD-638-01	Pulmonary Adenocarcinoma	TERT	chr34	11289751	C	T	C979T	P327S	5	15	0.333333	ENSCAFT00000079350	nonsynonymous SNV	Germline(UCSC);Germline(PON);Germline(dbSNP);Germline(Literature1);Germline(Literature2)
18034XD-638-01	Pulmonary Adenocarcinoma	ARID1A	chr2	73337323	A	C	T4681G	L1561V	12	12	1	ENSCAFT00000019631	nonsynonymous SNV	Germline(UCSC);Germline(PON);Germline(dbSNP);Germline(Literature1);Germline(Literature2)
18034XD-638-01	Pulmonary Adenocarcinoma	ARID1A	chr2	73334527	T	C	A5287G	R1763G	77	77	1	ENSCAFT00000019631	nonsynonymous SNV	Germline(UCSC);Germline(PON);Germline(dbSNP);Germline(Literature1);Germline(Literature2)
18034XD-638-01	Pulmonary Adenocarcinoma	ARID1A	chr2	73334526	C	T	G5288A	R1763K	77	77	1	ENSCAFT00000019631	nonsynonymous SNV	Germline(UCSC);Germline(PON);Germline(dbSNP);Germline(Literature1);Germline(Literature2)
18034XD-638-01	Pulmonary Adenocarcinoma	ARID1A	chr2	73337275	T	-	4729delA	S1577fs	16	16	1	ENSCAFT00000019631	frameshift deletion	Germline(UCSC);Germline(PON);Germline(dbSNP);Germline(Literature1);Germline(Literature2)
18034XD-638-01	Pulmonary Adenocarcinoma	ARID1A	chr2	73337280	-	G	4723dupC	R1575fs	15	15	1	ENSCAFT00000019631	frameshift insertion	Germline(UCSC);Germline(PON);Germline(dbSNP);Germline(Literature1);Germline(Literature2)
18034XD-638-01	Pulmonary Adenocarcinoma	ARID1A	chr2	73334447	C	A	G5367T	L1789F	85	85	1	ENSCAFT00000019631	nonsynonymous SNV	Germline(UCSC);Germline(PON);Germline(dbSNP);Germline(Literature1);Germline(Literature2)
18034XD-638-01	Pulmonary Adenocarcinoma	ARID1A	chr2	73334442	G	C	C5372G	A1791G	83	83	1	ENSCAFT00000019631	nonsynonymous SNV	Germline(UCSC);Germline(PON);Germline(dbSNP);Germline(Literature1);Germline(Literature2)
18034XD-638-01	Pulmonary Adenocarcinoma	NOTCH1	chr9	49014770	G	A	G6103A	V2035I	22	47	0.468085	ENSCAFT00000031242	nonsynonymous SNV	Germline(UCSC);Germline(PON);Germline(dbSNP);Germline(Literature2)
18034XD-638-01	Pulmonary Adenocarcinoma	FAT1	chr16	44131494	T	C	T3091C	S1031P	56	76	0.736842	ENSCAFT00000011726	nonsynonymous SNV	Germline(UCSC);Germline(PON);Germline(dbSNP);Germline(Literature1);Germline(Literature2)
18034XD-638-01	Pulmonary Adenocarcinoma	FAT1	chr16	44128488	A	C	A85C	K29Q	49	67	0.731343	ENSCAFT00000011726	nonsynonymous SNV	Germline(UCSC);Germline(PON);Germline(dbSNP);Germline(Literature1);Germline(Literature2)
18034XD-638-01	Pulmonary Adenocarcinoma	KMT2C	chr16	16002353	A	G	T7870C	S2624P	53	53	1	ENSCAFT00000007959	nonsynonymous SNV	Germline(UCSC);Germline(PON);Germline(dbSNP);Germline(Literature1);Germline(Literature2)
18034XD-638-01	Pulmonary Adenocarcinoma	KMT2C	chr16	16002352	G	T	C7871A	S2624X	53	53	1	ENSCAFT00000007959	stopgain	Germline(UCSC);Germline(PON);Germline(dbSNP);Germline(Literature1);Germline(Literature2)
18034XD-638-01	Pulmonary Adenocarcinoma	KMT2C	chr16	16002298	-	T	7924dupA	T2642fs	31	31	1	ENSCAFT00000007959	frameshift insertion	Germline(PON);Germline(dbSNP);Germline(Literature1);Germline(Literature2)
18034XD-638-01	Pulmonary Adenocarcinoma	KMT2C	chr16	16002301	-	T	7921dupA	R2641fs	34	34	1	ENSCAFT00000007959	frameshift insertion	Germline(UCSC);Germline(PON);Germline(dbSNP);Germline(Literature1);Germline(Literature2)
18034XD-638-01	Pulmonary Adenocarcinoma	BRAF	chr16	8262713	A	G	A964G	I322V	8	38	0.210526	ENSCAFT00000006305	nonsynonymous SNV	Germline(UCSC);Germline(PON);Germline(dbSNP);Germline(Literature1);Germline(Literature2)
18034XD-436-01	Hemangiosarcoma	JAK2	chr1	93423884	C	G	C3347G	P1116R	339	544	0.623162	ENSCAFT00000089120	nonsynonymous SNV	Germline(UCSC);Germline(PON);Germline(dbSNP);Germline(Literature1);Germline(Literature2)
18034XD-436-01	Hemangiosarcoma	JAK3	chr20	45054061	A	G	A268G	M90V	650	651	0.998464	ENSCAFT00000024100	nonsynonymous SNV	Germline(UCSC);Germline(PON);Germline(dbSNP);Germline(Literature1);Germline(Literature2)
18034XD-436-01	Hemangiosarcoma	JAK3	chr20	45054722	T	C	T451C	S151P	169	372	0.454301	ENSCAFT00000024100	nonsynonymous SNV	Germline(UCSC);Germline(PON);Germline(dbSNP);Germline(Literature1);Germline(Literature2)
18034XD-436-01	Hemangiosarcoma	VEGFA	chr12	12209094	T	C	T629C	V210A	10	27	0.37037	ENSCAFT00000049819	nonsynonymous SNV	Germline(UCSC);Germline(PON);Germline(dbSNP);Germline(Literature1);Germline(Literature2)
18034XD-436-01	Hemangiosarcoma	ROS1	chr1	57669050	G	T	C167A	P56Q	267	267	1	ENSCAFT00000001427	nonsynonymous SNV	Germline(UCSC);Germline(PON);Germline(dbSNP);Germline(Literature1);Germline(Literature2)
18034XD-436-01	Hemangiosarcoma	ROS1	chr1	57556569	G	A	C6779T	T2260M	384	801	0.479401	ENSCAFT00000001427	nonsynonymous SNV	Germline(UCSC);Germline(PON);Germline(dbSNP);Germline(Literature1);Germline(Literature2)
18034XD-436-01	Hemangiosarcoma	ROS1	chr1	57556519	A	G	T6829C	C2277R	476	928	0.512931	ENSCAFT00000001427	nonsynonymous SNV	Germline(UCSC);Germline(PON);Germline(dbSNP);Germline(Literature1);Germline(Literature2)
18034XD-436-01	Hemangiosarcoma	ROS1	chr1	57590849	T	C	A5476G	I1826V	789	789	1	ENSCAFT00000001427	nonsynonymous SNV	Germline(UCSC);Germline(PON);Germline(dbSNP);Germline(Literature1);Germline(Literature2)
18034XD-436-01	Hemangiosarcoma	ROS1	chr1	57556384	G	C	C6964G	P2322A	564	1095	0.515068	ENSCAFT00000001427	nonsynonymous SNV	Germline(UCSC);Germline(PON);Germline(dbSNP);Germline(Literature1);Germline(Literature2)
18034XD-436-01	Hemangiosarcoma	TERT	chr34	11306448	-	G	3260dupG	S1087fs	147	147	1	ENSCAFT00000079350	frameshift insertion	Germline(PON);Germline(dbSNP);Germline(Literature1);Germline(Literature2)
18034XD-436-01	Hemangiosarcoma	TERT	chr34	11306417	-	G	3229dupG	S1076fs	171	171	1	ENSCAFT00000079350	frameshift insertion	Germline(UCSC);Germline(PON);Germline(dbSNP);Germline(Literature1);Germline(Literature2)
18034XD-436-01	Hemangiosarcoma	TERT	chr34	11306436	G	T	G3247T	G1083W	150	150	1	ENSCAFT00000079350	nonsynonymous SNV	Germline(UCSC);Germline(PON);Germline(dbSNP);Germline(Literature1);Germline(Literature2)
18034XD-436-01	Hemangiosarcoma	TERT	chr34	11290210	G	A	G1438A	V480M	256	519	0.493256	ENSCAFT00000079350	nonsynonymous SNV	Germline(UCSC);Germline(PON);Germline(dbSNP);Germline(Literature1);Germline(Literature2)
18034XD-436-01	Hemangiosarcoma	TERT	chr34	11306880	GAGGCCATCCTA	-	3691_3702del	1231_1234del	24	102	0.235294	ENSCAFT00000079350	nonframeshift deletion	Germline(UCSC);Germline(PON);Germline(dbSNP);Germline(Literature1);Germline(Literature2)
18034XD-436-01	Hemangiosarcoma	TERT	chr34	11306452	G	-	3263delG	R1088fs	136	136	1	ENSCAFT00000079350	frameshift deletion	Germline(UCSC);Germline(PON);Germline(dbSNP);Germline(Literature1);Germline(Literature2)
18034XD-436-01	Hemangiosarcoma	TERT	chr34	11306951	A	G	A3762G	X1254W	156	254	0.614173	ENSCAFT00000079350	stoploss	Germline(UCSC);Germline(PON);Germline(dbSNP);Germline(Literature1);Germline(Literature2)
18034XD-436-01	Hemangiosarcoma	TERT	chr34	11305722	G	A	G3079A	A1027T	324	716	0.452514	ENSCAFT00000079350	nonsynonymous SNV	Germline(UCSC);Germline(PON);Germline(dbSNP);Germline(Literature1);Germline(Literature2)
18034XD-436-01	Hemangiosarcoma	TERT	chr34	11306544	-	G	3356dupG	W1119fs	19	19	1	ENSCAFT00000079350	frameshift insertion	Germline(UCSC);Germline(PON);Germline(dbSNP);Germline(Literature1);Germline(Literature2)
18034XD-436-01	Hemangiosarcoma	TERT	chr34	11289751	C	T	C979T	P327S	255	533	0.478424	ENSCAFT00000079350	nonsynonymous SNV	Germline(UCSC);Germline(PON);Germline(dbSNP);Germline(Literature1);Germline(Literature2)
18034XD-436-01	Hemangiosarcoma	ARID1A	chr2	73334527	T	C	A5287G	R1763G	843	843	1	ENSCAFT00000019631	nonsynonymous SNV	Germline(UCSC);Germline(PON);Germline(dbSNP);Germline(Literature1);Germline(Literature2)
18034XD-436-01	Hemangiosarcoma	ARID1A	chr2	73334526	C	T	G5288A	R1763K	842	844	0.99763	ENSCAFT00000019631	nonsynonymous SNV	Germline(UCSC);Germline(PON);Germline(dbSNP);Germline(Literature1);Germline(Literature2)
18034XD-436-01	Hemangiosarcoma	ARID1A	chr2	73337275	T	-	4729delA	S1577fs	342	342	1	ENSCAFT00000019631	frameshift deletion	Germline(UCSC);Germline(PON);Germline(dbSNP);Germline(Literature1);Germline(Literature2)
18034XD-436-01	Hemangiosarcoma	ARID1A	chr2	73337280	-	G	4723dupC	R1575fs	336	336	1	ENSCAFT00000019631	frameshift insertion	Germline(UCSC);Germline(PON);Germline(dbSNP);Germline(Literature1);Germline(Literature2)
18034XD-436-01	Hemangiosarcoma	ARID1A	chr2	73334447	C	A	G5367T	L1789F	869	871	0.997704	ENSCAFT00000019631	nonsynonymous SNV	Germline(UCSC);Germline(PON);Germline(dbSNP);Germline(Literature1);Germline(Literature2)
18034XD-436-01	Hemangiosarcoma	ARID1A	chr2	73334442	G	C	C5372G	A1791G	848	852	0.995305	ENSCAFT00000019631	nonsynonymous SNV	Germline(UCSC);Germline(PON);Germline(dbSNP);Germline(Literature1);Germline(Literature2)
18034XD-436-01	Hemangiosarcoma	PDGFRB	chr4	58960338	-	TGA	3086_3087insTGA	A1029delinsAD	257	621	0.413849	ENSCAFT00000000773	nonframeshift insertion	Germline(UCSC);Germline(PON);Germline(dbSNP);Germline(Literature1);Germline(Literature2)
18034XD-436-01	Hemangiosarcoma	PDGFRB	chr4	58956951	A	T	A2537T	D846V	317	811	0.390875	ENSCAFT00000000773	nonsynonymous SNV	Unclassifiable(n<5)
18034XD-436-01	Hemangiosarcoma	PDGFRB	chr4	58954798	C	T	C2113T	R705C	404	785	0.51465	ENSCAFT00000000773	nonsynonymous SNV	Germline(UCSC);Germline(PON);Germline(dbSNP);Germline(Literature1);Germline(Literature2)
18034XD-436-01	Hemangiosarcoma	PDGFRB	chr4	58943645	G	A	G22A	G8S	336	640	0.525	ENSCAFT00000000773	nonsynonymous SNV	Germline(UCSC);Germline(PON);Germline(dbSNP);Germline(Literature1);Germline(Literature2)
18034XD-436-01	Hemangiosarcoma	PDGFRA	chr13	46748482	G	A	G1688A	R563K	278	610	0.455738	ENSCAFT00000066115	nonsynonymous SNV	Germline(UCSC);Germline(PON);Germline(dbSNP);Germline(Literature1);Germline(Literature2)
18034XD-436-01	Hemangiosarcoma	ATM	chr5	24251038	T	A	A3431T	H1144L	572	573	0.998255	ENSCAFT00000048574	nonsynonymous SNV	Germline(UCSC);Germline(PON);Germline(dbSNP);Germline(Literature1);Germline(Literature2)
18034XD-436-01	Hemangiosarcoma	ATM	chr5	24226831	A	G	T5267C	M1756T	719	720	0.998611	ENSCAFT00000048574	nonsynonymous SNV	Germline(UCSC);Germline(PON);Germline(dbSNP);Germline(Literature1);Germline(Literature2)
18034XD-436-01	Hemangiosarcoma	FLT3	chr25	11651237	A	G	A2075G	H692R	307	476	0.644958	ENSCAFT00000065386	nonsynonymous SNV	Germline(UCSC);Germline(PON);Germline(dbSNP);Germline(Literature1);Germline(Literature2)
18034XD-436-01	Hemangiosarcoma	CDK6	chr14	18419551	-	C	190dupG	V64fs	35	35	1	ENSCAFT00000003170	frameshift insertion	Germline(UCSC);Germline(PON);Germline(dbSNP);Germline(Literature1);Germline(Literature2)
18034XD-436-01	Hemangiosarcoma	CDK6	chr14	18419562	GG	-	179_180del	P60fs	55	55	1	ENSCAFT00000003170	frameshift deletion	Germline(UCSC);Germline(PON);Germline(dbSNP);Germline(Literature1);Germline(Literature2)
18034XD-436-01	Hemangiosarcoma	CDK6	chr14	18419556	-	C	185dupG	S62fs	41	41	1	ENSCAFT00000003170	frameshift insertion	Germline(PON);Germline(dbSNP);Germline(Literature1);Germline(Literature2)
18034XD-436-01	Hemangiosarcoma	NOTCH1	chr9	49014770	G	A	G6103A	V2035I	245	720	0.340278	ENSCAFT00000031242	nonsynonymous SNV	Germline(UCSC);Germline(PON);Germline(dbSNP);Germline(Literature2)
18034XD-436-01	Hemangiosarcoma	ERBB2	chr9	22763465	G	T	C2689A	L897I	513	513	1	ENSCAFT00000025936	nonsynonymous SNV	Germline(UCSC);Germline(PON);Germline(dbSNP);Germline(Literature1);Germline(Literature2)
18034XD-436-01	Hemangiosarcoma	BRCA2	chr25	7735412	-	TTT	9995_9996insAAA	M3332delinsIK	754	754	1	ENSCAFT00000010309	nonframeshift insertion	Germline(UCSC);Germline(PON);Germline(dbSNP);Germline(Literature1);Germline(Literature2)
18034XD-436-01	Hemangiosarcoma	BRCA2	chr25	7775268	G	A	C2183T	A728V	651	651	1	ENSCAFT00000010309	nonsynonymous SNV	Germline(UCSC);Germline(PON);Germline(dbSNP);Germline(Literature1);Germline(Literature2)
18034XD-436-01	Hemangiosarcoma	BRCA2	chr25	7787056	T	C	A428G	H143R	15	39	0.384615	ENSCAFT00000010309	nonsynonymous SNV	Germline(UCSC);Germline(PON);Germline(dbSNP);Germline(Literature1);Germline(Literature2)
18034XD-436-01	Hemangiosarcoma	BRCA2	chr25	7777441	A	C	T1158G	C386W	784	784	1	ENSCAFT00000010309	nonsynonymous SNV	Germline(UCSC);Germline(PON);Germline(dbSNP);Germline(Literature1);Germline(Literature2)
18034XD-436-01	Hemangiosarcoma	BRCA2	chr25	7773147	T	C	A4304G	K1435R	270	780	0.346154	ENSCAFT00000010309	nonsynonymous SNV	Germline(UCSC);Germline(PON);Germline(dbSNP);Germline(Literature1);Germline(Literature2)
18034XD-436-01	Hemangiosarcoma	BRCA2	chr25	7775229	T	C	A2222G	N741S	667	667	1	ENSCAFT00000010309	nonsynonymous SNV	Germline(UCSC);Germline(PON);Germline(dbSNP);Germline(Literature1);Germline(Literature2)
18034XD-436-01	Hemangiosarcoma	BRCA2	chr25	7775307	G	T	C2144A	P715Q	629	629	1	ENSCAFT00000010309	nonsynonymous SNV	Germline(UCSC);Germline(PON);Germline(dbSNP);Germline(Literature1);Germline(Literature2)
18034XD-436-01	Hemangiosarcoma	BRCA2	chr25	7775050	T	G	A2401C	K801Q	384	613	0.626427	ENSCAFT00000010309	nonsynonymous SNV	Germline(UCSC);Germline(PON);Germline(dbSNP);Germline(Literature1);Germline(Literature2)
18034XD-436-01	Hemangiosarcoma	BRCA2	chr25	7768691	AAC	-	6918_6920del	2306_2307del	71	126	0.563492	ENSCAFT00000010309	nonframeshift deletion	Germline(UCSC);Germline(PON);Germline(dbSNP);Germline(Literature1);Germline(Literature2)
18034XD-436-01	Hemangiosarcoma	KMT2C	chr16	16002353	A	G	T7870C	S2624P	504	504	1	ENSCAFT00000007959	nonsynonymous SNV	Germline(UCSC);Germline(PON);Germline(dbSNP);Germline(Literature1);Germline(Literature2)
18034XD-436-01	Hemangiosarcoma	KMT2C	chr16	16002352	G	T	C7871A	S2624X	493	493	1	ENSCAFT00000007959	stopgain	Germline(UCSC);Germline(PON);Germline(dbSNP);Germline(Literature1);Germline(Literature2)
18034XD-436-01	Hemangiosarcoma	KMT2C	chr16	16002298	-	T	7924dupA	T2642fs	349	349	1	ENSCAFT00000007959	frameshift insertion	Germline(PON);Germline(dbSNP);Germline(Literature1);Germline(Literature2)
18034XD-436-01	Hemangiosarcoma	KMT2C	chr16	16002301	-	T	7921dupA	R2641fs	351	351	1	ENSCAFT00000007959	frameshift insertion	Germline(UCSC);Germline(PON);Germline(dbSNP);Germline(Literature1);Germline(Literature2)
18034XD-436-01	Hemangiosarcoma	KMT2C	chr16	16006796	-	CTG	5196_5197insCAG	F1733delinsQF	308	611	0.504092	ENSCAFT00000007959	nonframeshift insertion	Germline(UCSC)
18034XD-436-01	Hemangiosarcoma	KMT2D	chr27	5553345	C	-	17236delC	P5746fs	112	408	0.27451	ENSCAFT00000081492	frameshift deletion	Germline(UCSC);Germline(PON);Germline(dbSNP);Germline(Literature1);Germline(Literature2)
18034XD-436-01	Hemangiosarcoma	KMT2D	chr27	5543233	-	CAG	12267_12268insCAG	L4089delinsLQ	99	284	0.348592	ENSCAFT00000081492	nonframeshift insertion	Germline(UCSC)
18034XD-436-01	Hemangiosarcoma	KMT2D	chr27	5526002	-	A	2585_2586insA	P862fs	25	29	0.862069	ENSCAFT00000081492	frameshift insertion	Germline(PON);Germline(dbSNP);Germline(Literature1);Germline(Literature2)
18034XD-436-01	Hemangiosarcoma	KMT2D	chr27	5526005	C	-	2588delC	A863fs	30	30	1	ENSCAFT00000081492	frameshift deletion	Germline(PON);Germline(dbSNP);Germline(Literature1);Germline(Literature2)
18034XD-436-01	Hemangiosarcoma	KMT2D	chr27	5525951	A	G	A2534G	Q845R	27	27	1	ENSCAFT00000081492	nonsynonymous SNV	Germline(UCSC);Germline(PON);Germline(dbSNP);Germline(Literature1)
18034XD-436-01	Hemangiosarcoma	KMT2D	chr27	5525884	C	T	C2467T	R823C	13	13	1	ENSCAFT00000081492	nonsynonymous SNV	Germline(UCSC);Germline(PON);Germline(dbSNP);Germline(Literature1)
18034XD-436-01	Hemangiosarcoma	KMT2D	chr27	5525293	G	A	G1876A	V626M	200	587	0.340716	ENSCAFT00000081492	nonsynonymous SNV	Germline(UCSC);Germline(PON);Germline(dbSNP);Germline(Literature1);Germline(Literature2)
18034XD-436-01	Hemangiosarcoma	KMT2D	chr27	5526102	CCTGTCCCCCGGGCCTGAGGAGCCGCG	-	2685_2711del	895_904del	19	90	0.211111	ENSCAFT00000081492	nonframeshift deletion	Germline(PON);Germline(dbSNP);Germline(Literature1);Germline(Literature2)
18034XD-436-01	Hemangiosarcoma	NTRK1	chr7	41148019	-	C	1237_1238insG	Q413fs	45	45	1	ENSCAFT00000072804	frameshift insertion	Germline(UCSC);Germline(PON);Germline(dbSNP);Germline(Literature1);Germline(Literature2)
18034XD-436-01	Hemangiosarcoma	NTRK1	chr7	41150437	A	G	T749C	I250T	259	259	1	ENSCAFT00000072804	nonsynonymous SNV	Germline(UCSC);Germline(PON);Germline(dbSNP);Germline(Literature1);Germline(Literature2)
18034XD-436-01	Hemangiosarcoma	NTRK1	chr7	41150467	G	T	C719A	P240Q	124	124	1	ENSCAFT00000072804	nonsynonymous SNV	Germline(UCSC);Germline(PON);Germline(dbSNP);Germline(Literature1);Germline(Literature2)
18034XD-436-01	Hemangiosarcoma	NTRK1	chr7	41142519	GGCAGGGCCGG	-	2519_2529del	P840fs	12	64	0.1875	ENSCAFT00000072804	frameshift deletion	Germline(UCSC);Germline(Literature1)
18034XD-436-01	Hemangiosarcoma	NTRK1	chr7	41148024	T	-	1233delA	K411fs	44	44	1	ENSCAFT00000072804	frameshift deletion	Germline(PON);Germline(dbSNP);Germline(Literature1);Germline(Literature2)
18034XD-436-01	Hemangiosarcoma	NTRK3	chr3	51435753	C	T	G242A	S81N	244	547	0.446069	ENSCAFT00000091613	nonsynonymous SNV	Germline(UCSC);Germline(PON);Germline(dbSNP);Germline(Literature1);Germline(Literature2)
18034XD-436-01	Hemangiosarcoma	FAT1	chr16	44131494	T	C	T3091C	S1031P	956	958	0.997912	ENSCAFT00000011726	nonsynonymous SNV	Germline(UCSC);Germline(PON);Germline(dbSNP);Germline(Literature1);Germline(Literature2)
18034XD-436-01	Hemangiosarcoma	FAT1	chr16	44209737	G	A	G4912A	V1638I	339	693	0.489177	ENSCAFT00000011726	nonsynonymous SNV	Germline(UCSC);Germline(PON);Germline(dbSNP);Germline(Literature1);Germline(Literature2)
18034XD-436-01	Hemangiosarcoma	FAT1	chr16	44128488	A	C	A85C	K29Q	935	936	0.998932	ENSCAFT00000011726	nonsynonymous SNV	Germline(UCSC);Germline(PON);Germline(dbSNP);Germline(Literature1);Germline(Literature2)
18034XD-436-01	Hemangiosarcoma	ABL1	chr9	53121246	T	C	A2653G	S885G	253	629	0.402226	ENSCAFT00000031723	nonsynonymous SNV	Germline(UCSC);Germline(PON);Germline(dbSNP);Germline(Literature1);Germline(Literature2)
18034XD-436-01	Hemangiosarcoma	ABL1	chr9	53121354	G	A	C2545T	L849F	256	712	0.359551	ENSCAFT00000031723	nonsynonymous SNV	Germline(UCSC);Germline(PON);Germline(dbSNP);Germline(Literature1);Germline(Literature2)
18034XD-436-01	Hemangiosarcoma	MET	chr14	55663569	G	A	G1747A	D583N	490	958	0.511482	ENSCAFT00000049462	nonsynonymous SNV	Germline(UCSC);Germline(PON);Germline(dbSNP);Germline(Literature1);Germline(Literature2)
18034XD-319-01	Neuroendocrine Carcinoma	JAK2	chr1	93423884	C	G	C3347G	P1116R	341	739	0.461434	ENSCAFT00000089120	nonsynonymous SNV	Germline(UCSC);Germline(PON);Germline(dbSNP);Germline(Literature1);Germline(Literature2)
18034XD-319-01	Neuroendocrine Carcinoma	JAK3	chr20	45054061	A	G	A268G	M90V	1206	1206	1	ENSCAFT00000024100	nonsynonymous SNV	Germline(UCSC);Germline(PON);Germline(dbSNP);Germline(Literature1);Germline(Literature2)
18034XD-319-01	Neuroendocrine Carcinoma	VEGFA	chr12	12208579	-	AG	114_115insAG	G38fs	196	518	0.378378	ENSCAFT00000049819	frameshift insertion	Germline(UCSC);Germline(Literature1);Germline(Literature2)
18034XD-319-01	Neuroendocrine Carcinoma	VEGFA	chr12	12209094	T	C	T629C	V210A	33	65	0.507692	ENSCAFT00000049819	nonsynonymous SNV	Germline(UCSC);Germline(PON);Germline(dbSNP);Germline(Literature1);Germline(Literature2)
18034XD-319-01	Neuroendocrine Carcinoma	ROS1	chr1	57669050	G	T	C167A	P56Q	137	296	0.462838	ENSCAFT00000001427	nonsynonymous SNV	Germline(UCSC);Germline(PON);Germline(dbSNP);Germline(Literature1);Germline(Literature2)
18034XD-319-01	Neuroendocrine Carcinoma	ROS1	chr1	57556519	A	G	T6829C	C2277R	503	1070	0.470093	ENSCAFT00000001427	nonsynonymous SNV	Germline(UCSC);Germline(PON);Germline(dbSNP);Germline(Literature1);Germline(Literature2)
18034XD-319-01	Neuroendocrine Carcinoma	ROS1	chr1	57590849	T	C	A5476G	I1826V	419	934	0.448608	ENSCAFT00000001427	nonsynonymous SNV	Germline(UCSC);Germline(PON);Germline(dbSNP);Germline(Literature1);Germline(Literature2)
18034XD-319-01	Neuroendocrine Carcinoma	ROS1	chr1	57581060	G	T	C6037A	L2013M	526	1150	0.457391	ENSCAFT00000001427	nonsynonymous SNV	Germline(UCSC);Germline(PON);Germline(dbSNP);Germline(Literature1);Germline(Literature2)
18034XD-319-01	Neuroendocrine Carcinoma	ROS1	chr1	57556384	G	C	C6964G	P2322A	677	1319	0.513268	ENSCAFT00000001427	nonsynonymous SNV	Germline(UCSC);Germline(PON);Germline(dbSNP);Germline(Literature1);Germline(Literature2)
18034XD-319-01	Neuroendocrine Carcinoma	TERT	chr34	11306448	-	G	3260dupG	S1087fs	518	518	1	ENSCAFT00000079350	frameshift insertion	Germline(PON);Germline(dbSNP);Germline(Literature1);Germline(Literature2)
18034XD-319-01	Neuroendocrine Carcinoma	TERT	chr34	11306417	-	G	3229dupG	S1076fs	607	609	0.996716	ENSCAFT00000079350	frameshift insertion	Germline(UCSC);Germline(PON);Germline(dbSNP);Germline(Literature1);Germline(Literature2)
18034XD-319-01	Neuroendocrine Carcinoma	TERT	chr34	11306436	G	T	G3247T	G1083W	554	554	1	ENSCAFT00000079350	nonsynonymous SNV	Germline(UCSC);Germline(PON);Germline(dbSNP);Germline(Literature1);Germline(Literature2)
18034XD-319-01	Neuroendocrine Carcinoma	TERT	chr34	11290210	G	A	G1438A	V480M	596	1270	0.469291	ENSCAFT00000079350	nonsynonymous SNV	Germline(UCSC);Germline(PON);Germline(dbSNP);Germline(Literature1);Germline(Literature2)
18034XD-319-01	Neuroendocrine Carcinoma	TERT	chr34	11306452	G	-	3263delG	R1088fs	477	477	1	ENSCAFT00000079350	frameshift deletion	Germline(UCSC);Germline(PON);Germline(dbSNP);Germline(Literature1);Germline(Literature2)
18034XD-319-01	Neuroendocrine Carcinoma	TERT	chr34	11306951	A	G	A3762G	X1254W	420	907	0.463065	ENSCAFT00000079350	stoploss	Germline(UCSC);Germline(PON);Germline(dbSNP);Germline(Literature1);Germline(Literature2)
18034XD-319-01	Neuroendocrine Carcinoma	TERT	chr34	11306667	G	T	G3478T	A1160S	29	74	0.391892	ENSCAFT00000079350	nonsynonymous SNV	Germline(UCSC);Germline(PON);Germline(dbSNP);Germline(Literature1);Germline(Literature2)
18034XD-319-01	Neuroendocrine Carcinoma	TERT	chr34	11305722	G	A	G3079A	A1027T	737	1497	0.492318	ENSCAFT00000079350	nonsynonymous SNV	Germline(UCSC);Germline(PON);Germline(dbSNP);Germline(Literature1);Germline(Literature2)
18034XD-319-01	Neuroendocrine Carcinoma	TERT	chr34	11306544	-	G	3356dupG	W1119fs	168	168	1	ENSCAFT00000079350	frameshift insertion	Germline(UCSC);Germline(PON);Germline(dbSNP);Germline(Literature1);Germline(Literature2)
18034XD-319-01	Neuroendocrine Carcinoma	TERT	chr34	11289751	C	T	C979T	P327S	712	1434	0.496513	ENSCAFT00000079350	nonsynonymous SNV	Germline(UCSC);Germline(PON);Germline(dbSNP);Germline(Literature1);Germline(Literature2)
18034XD-319-01	Neuroendocrine Carcinoma	ARID1A	chr2	73400063	GCCGCCGCCGCC	-	1029_1040del	343_347del	34	79	0.43038	ENSCAFT00000019631	nonframeshift deletion	Somatic(Cosmic;n<5)
18034XD-319-01	Neuroendocrine Carcinoma	ARID1A	chr2	73337323	A	C	T4681G	L1561V	818	844	0.969194	ENSCAFT00000019631	nonsynonymous SNV	Germline(UCSC);Germline(PON);Germline(dbSNP);Germline(Literature1);Germline(Literature2)
18034XD-319-01	Neuroendocrine Carcinoma	ARID1A	chr2	73334527	T	C	A5287G	R1763G	1495	1496	0.999332	ENSCAFT00000019631	nonsynonymous SNV	Germline(UCSC);Germline(PON);Germline(dbSNP);Germline(Literature1);Germline(Literature2)
18034XD-319-01	Neuroendocrine Carcinoma	ARID1A	chr2	73334526	C	T	G5288A	R1763K	1503	1505	0.998671	ENSCAFT00000019631	nonsynonymous SNV	Germline(UCSC);Germline(PON);Germline(dbSNP);Germline(Literature1);Germline(Literature2)
18034XD-319-01	Neuroendocrine Carcinoma	ARID1A	chr2	73337275	T	-	4729delA	S1577fs	863	863	1	ENSCAFT00000019631	frameshift deletion	Germline(UCSC);Germline(PON);Germline(dbSNP);Germline(Literature1);Germline(Literature2)
18034XD-319-01	Neuroendocrine Carcinoma	ARID1A	chr2	73337280	-	G	4723dupC	R1575fs	850	851	0.998825	ENSCAFT00000019631	frameshift insertion	Germline(UCSC);Germline(PON);Germline(dbSNP);Germline(Literature1);Germline(Literature2)
18034XD-319-01	Neuroendocrine Carcinoma	ARID1A	chr2	73334447	C	A	G5367T	L1789F	1451	1453	0.998624	ENSCAFT00000019631	nonsynonymous SNV	Germline(UCSC);Germline(PON);Germline(dbSNP);Germline(Literature1);Germline(Literature2)
18034XD-319-01	Neuroendocrine Carcinoma	ARID1A	chr2	73334442	G	C	C5372G	A1791G	1430	1430	1	ENSCAFT00000019631	nonsynonymous SNV	Germline(UCSC);Germline(PON);Germline(dbSNP);Germline(Literature1);Germline(Literature2)
18034XD-319-01	Neuroendocrine Carcinoma	KMT2C	chr16	16002353	A	G	T7870C	S2624P	884	884	1	ENSCAFT00000007959	nonsynonymous SNV	Germline(UCSC);Germline(PON);Germline(dbSNP);Germline(Literature1);Germline(Literature2)
18034XD-319-01	Neuroendocrine Carcinoma	KMT2C	chr16	16002352	G	T	C7871A	S2624X	876	876	1	ENSCAFT00000007959	stopgain	Germline(UCSC);Germline(PON);Germline(dbSNP);Germline(Literature1);Germline(Literature2)
18034XD-319-01	Neuroendocrine Carcinoma	KMT2C	chr16	16002298	-	T	7924dupA	T2642fs	650	651	0.998464	ENSCAFT00000007959	frameshift insertion	Germline(PON);Germline(dbSNP);Germline(Literature1);Germline(Literature2)
18034XD-319-01	Neuroendocrine Carcinoma	KMT2C	chr16	16002301	-	T	7921dupA	R2641fs	676	676	1	ENSCAFT00000007959	frameshift insertion	Germline(UCSC);Germline(PON);Germline(dbSNP);Germline(Literature1);Germline(Literature2)
18034XD-319-01	Neuroendocrine Carcinoma	PDGFRB	chr4	58960338	-	TGA	3086_3087insTGA	A1029delinsAD	1023	1027	0.996105	ENSCAFT00000000773	nonframeshift insertion	Germline(UCSC);Germline(PON);Germline(dbSNP);Germline(Literature1);Germline(Literature2)
18034XD-319-01	Neuroendocrine Carcinoma	PDGFRB	chr4	58943645	G	A	G22A	G8S	1221	1221	1	ENSCAFT00000000773	nonsynonymous SNV	Germline(UCSC);Germline(PON);Germline(dbSNP);Germline(Literature1);Germline(Literature2)
18034XD-319-01	Neuroendocrine Carcinoma	ATM	chr5	24251038	T	A	A3431T	H1144L	650	650	1	ENSCAFT00000048574	nonsynonymous SNV	Germline(UCSC);Germline(PON);Germline(dbSNP);Germline(Literature1);Germline(Literature2)
18034XD-319-01	Neuroendocrine Carcinoma	ATM	chr5	24226831	A	G	T5267C	M1756T	659	662	0.995468	ENSCAFT00000048574	nonsynonymous SNV	Germline(UCSC);Germline(PON);Germline(dbSNP);Germline(Literature1);Germline(Literature2)
18034XD-319-01	Neuroendocrine Carcinoma	FLT3	chr25	11651237	A	G	A2075G	H692R	322	678	0.474926	ENSCAFT00000065386	nonsynonymous SNV	Germline(UCSC);Germline(PON);Germline(dbSNP);Germline(Literature1);Germline(Literature2)
18034XD-319-01	Neuroendocrine Carcinoma	CDK6	chr14	18419551	-	C	190dupG	V64fs	108	108	1	ENSCAFT00000003170	frameshift insertion	Germline(UCSC);Germline(PON);Germline(dbSNP);Germline(Literature1);Germline(Literature2)
18034XD-319-01	Neuroendocrine Carcinoma	CDK6	chr14	18419562	GG	-	179_180del	P60fs	131	132	0.992424	ENSCAFT00000003170	frameshift deletion	Germline(UCSC);Germline(PON);Germline(dbSNP);Germline(Literature1);Germline(Literature2)
18034XD-319-01	Neuroendocrine Carcinoma	CDK6	chr14	18419556	-	C	185dupG	S62fs	126	127	0.992126	ENSCAFT00000003170	frameshift insertion	Germline(PON);Germline(dbSNP);Germline(Literature1);Germline(Literature2)
18034XD-319-01	Neuroendocrine Carcinoma	NOTCH1	chr9	49014770	G	A	G6103A	V2035I	666	668	0.997006	ENSCAFT00000031242	nonsynonymous SNV	Germline(UCSC);Germline(PON);Germline(dbSNP);Germline(Literature2)
18034XD-319-01	Neuroendocrine Carcinoma	ERBB2	chr9	22763465	G	T	C2689A	L897I	958	959	0.998957	ENSCAFT00000025936	nonsynonymous SNV	Germline(UCSC);Germline(PON);Germline(dbSNP);Germline(Literature1);Germline(Literature2)
18034XD-319-01	Neuroendocrine Carcinoma	BRCA2	chr25	7787056	T	C	A428G	H143R	35	87	0.402299	ENSCAFT00000010309	nonsynonymous SNV	Germline(UCSC);Germline(PON);Germline(dbSNP);Germline(Literature1);Germline(Literature2)
18034XD-319-01	Neuroendocrine Carcinoma	BRCA2	chr25	7735412	-	TTT	9995_9996insAAA	M3332delinsIK	1205	1205	1	ENSCAFT00000010309	nonframeshift insertion	Germline(UCSC);Germline(PON);Germline(dbSNP);Germline(Literature1);Germline(Literature2)
18034XD-319-01	Neuroendocrine Carcinoma	BRCA2	chr25	7775268	G	A	C2183T	A728V	821	822	0.998783	ENSCAFT00000010309	nonsynonymous SNV	Germline(UCSC);Germline(PON);Germline(dbSNP);Germline(Literature1);Germline(Literature2)
18034XD-319-01	Neuroendocrine Carcinoma	BRCA2	chr25	7770789	G	A	C6662T	P2221L	354	739	0.479026	ENSCAFT00000010309	nonsynonymous SNV	Germline(UCSC);Germline(PON);Germline(dbSNP);Germline(Literature1);Germline(Literature2)
18034XD-319-01	Neuroendocrine Carcinoma	BRCA2	chr25	7777441	A	C	T1158G	C386W	837	838	0.998807	ENSCAFT00000010309	nonsynonymous SNV	Germline(UCSC);Germline(PON);Germline(dbSNP);Germline(Literature1);Germline(Literature2)
18034XD-319-01	Neuroendocrine Carcinoma	BRCA2	chr25	7773147	T	C	A4304G	K1435R	388	849	0.457008	ENSCAFT00000010309	nonsynonymous SNV	Germline(UCSC);Germline(PON);Germline(dbSNP);Germline(Literature1);Germline(Literature2)
18034XD-319-01	Neuroendocrine Carcinoma	BRCA2	chr25	7775229	T	C	A2222G	N741S	817	817	1	ENSCAFT00000010309	nonsynonymous SNV	Germline(UCSC);Germline(PON);Germline(dbSNP);Germline(Literature1);Germline(Literature2)
18034XD-319-01	Neuroendocrine Carcinoma	BRCA2	chr25	7775307	G	T	C2144A	P715Q	760	762	0.997375	ENSCAFT00000010309	nonsynonymous SNV	Germline(UCSC);Germline(PON);Germline(dbSNP);Germline(Literature1);Germline(Literature2)
18034XD-319-01	Neuroendocrine Carcinoma	BRCA2	chr25	7775050	T	G	A2401C	K801Q	424	885	0.479096	ENSCAFT00000010309	nonsynonymous SNV	Germline(UCSC);Germline(PON);Germline(dbSNP);Germline(Literature1);Germline(Literature2)
18034XD-319-01	Neuroendocrine Carcinoma	BRCA2	chr25	7768691	AAC	-	6918_6920del	2306_2307del	139	326	0.42638	ENSCAFT00000010309	nonframeshift deletion	Germline(UCSC);Germline(PON);Germline(dbSNP);Germline(Literature1);Germline(Literature2)
18034XD-319-01	Neuroendocrine Carcinoma	KMT2D	chr27	5525884	C	T	C2467T	R823C	28	29	0.965517	ENSCAFT00000081492	nonsynonymous SNV	Germline(UCSC);Germline(PON);Germline(dbSNP);Germline(Literature1)
18034XD-319-01	Neuroendocrine Carcinoma	KMT2D	chr27	5526002	-	A	2585_2586insA	P862fs	73	73	1	ENSCAFT00000081492	frameshift insertion	Germline(PON);Germline(dbSNP);Germline(Literature1);Germline(Literature2)
18034XD-319-01	Neuroendocrine Carcinoma	KMT2D	chr27	5526005	C	-	2588delC	A863fs	71	71	1	ENSCAFT00000081492	frameshift deletion	Germline(PON);Germline(dbSNP);Germline(Literature1);Germline(Literature2)
18034XD-319-01	Neuroendocrine Carcinoma	KMT2D	chr27	5525951	A	G	A2534G	Q845R	63	63	1	ENSCAFT00000081492	nonsynonymous SNV	Germline(UCSC);Germline(PON);Germline(dbSNP);Germline(Literature1)
18034XD-319-01	Neuroendocrine Carcinoma	NTRK1	chr7	41148019	-	C	1237_1238insG	Q413fs	227	227	1	ENSCAFT00000072804	frameshift insertion	Germline(UCSC);Germline(PON);Germline(dbSNP);Germline(Literature1);Germline(Literature2)
18034XD-319-01	Neuroendocrine Carcinoma	NTRK1	chr7	41150437	A	G	T749C	I250T	587	587	1	ENSCAFT00000072804	nonsynonymous SNV	Germline(UCSC);Germline(PON);Germline(dbSNP);Germline(Literature1);Germline(Literature2)
18034XD-319-01	Neuroendocrine Carcinoma	NTRK1	chr7	41150467	G	T	C719A	P240Q	394	394	1	ENSCAFT00000072804	nonsynonymous SNV	Germline(UCSC);Germline(PON);Germline(dbSNP);Germline(Literature1);Germline(Literature2)
18034XD-319-01	Neuroendocrine Carcinoma	NTRK1	chr7	41142519	GGCAGGGCCGG	-	2519_2529del	P840fs	90	269	0.334572	ENSCAFT00000072804	frameshift deletion	Germline(UCSC);Germline(Literature1)
18034XD-319-01	Neuroendocrine Carcinoma	NTRK1	chr7	41148024	T	-	1233delA	K411fs	221	221	1	ENSCAFT00000072804	frameshift deletion	Germline(PON);Germline(dbSNP);Germline(Literature1);Germline(Literature2)
18034XD-319-01	Neuroendocrine Carcinoma	NTRK3	chr3	51435753	C	T	G242A	S81N	407	764	0.532723	ENSCAFT00000091613	nonsynonymous SNV	Germline(UCSC);Germline(PON);Germline(dbSNP);Germline(Literature1);Germline(Literature2)
18034XD-319-01	Neuroendocrine Carcinoma	FAT1	chr16	44131494	T	C	T3091C	S1031P	1546	1547	0.999354	ENSCAFT00000011726	nonsynonymous SNV	Germline(UCSC);Germline(PON);Germline(dbSNP);Germline(Literature1);Germline(Literature2)
18034XD-319-01	Neuroendocrine Carcinoma	FAT1	chr16	44128488	A	C	A85C	K29Q	1333	1334	0.99925	ENSCAFT00000011726	nonsynonymous SNV	Germline(UCSC);Germline(PON);Germline(dbSNP);Germline(Literature1);Germline(Literature2)
18034XD-319-01	Neuroendocrine Carcinoma	ABL1	chr9	53121246	T	C	A2653G	S885G	756	1462	0.5171	ENSCAFT00000031723	nonsynonymous SNV	Germline(UCSC);Germline(PON);Germline(dbSNP);Germline(Literature1);Germline(Literature2)
18034XD-319-01	Neuroendocrine Carcinoma	ABL1	chr9	53121365	G	T	C2534A	P845H	766	1465	0.522867	ENSCAFT00000031723	nonsynonymous SNV	Germline(UCSC);Germline(PON);Germline(dbSNP);Germline(Literature1);Germline(Literature2)
18034XD-345-01	Soft Tissue Sarcoma	ERBB2	chr9	22763465	G	T	C2689A	L897I	514	514	1	ENSCAFT00000025936	nonsynonymous SNV	Germline(UCSC);Germline(PON);Germline(dbSNP);Germline(Literature1);Germline(Literature2)
18034XD-345-01	Soft Tissue Sarcoma	BRCA2	chr25	7735412	-	TTT	9995_9996insAAA	M3332delinsIK	882	882	1	ENSCAFT00000010309	nonframeshift insertion	Germline(UCSC);Germline(PON);Germline(dbSNP);Germline(Literature1);Germline(Literature2)
18034XD-345-01	Soft Tissue Sarcoma	BRCA2	chr25	7775268	G	A	C2183T	A728V	848	850	0.997647	ENSCAFT00000010309	nonsynonymous SNV	Germline(UCSC);Germline(PON);Germline(dbSNP);Germline(Literature1);Germline(Literature2)
18034XD-345-01	Soft Tissue Sarcoma	BRCA2	chr25	7787056	T	C	A428G	H143R	38	86	0.44186	ENSCAFT00000010309	nonsynonymous SNV	Germline(UCSC);Germline(PON);Germline(dbSNP);Germline(Literature1);Germline(Literature2)
18034XD-345-01	Soft Tissue Sarcoma	BRCA2	chr25	7777441	A	C	T1158G	C386W	748	748	1	ENSCAFT00000010309	nonsynonymous SNV	Germline(UCSC);Germline(PON);Germline(dbSNP);Germline(Literature1);Germline(Literature2)
18034XD-345-01	Soft Tissue Sarcoma	BRCA2	chr25	7773147	T	C	A4304G	K1435R	473	971	0.487127	ENSCAFT00000010309	nonsynonymous SNV	Germline(UCSC);Germline(PON);Germline(dbSNP);Germline(Literature1);Germline(Literature2)
18034XD-345-01	Soft Tissue Sarcoma	BRCA2	chr25	7775229	T	C	A2222G	N741S	823	823	1	ENSCAFT00000010309	nonsynonymous SNV	Germline(UCSC);Germline(PON);Germline(dbSNP);Germline(Literature1);Germline(Literature2)
18034XD-345-01	Soft Tissue Sarcoma	BRCA2	chr25	7775307	G	T	C2144A	P715Q	842	842	1	ENSCAFT00000010309	nonsynonymous SNV	Germline(UCSC);Germline(PON);Germline(dbSNP);Germline(Literature1);Germline(Literature2)
18034XD-345-01	Soft Tissue Sarcoma	BRCA2	chr25	7775050	T	G	A2401C	K801Q	424	893	0.474804	ENSCAFT00000010309	nonsynonymous SNV	Germline(UCSC);Germline(PON);Germline(dbSNP);Germline(Literature1);Germline(Literature2)
18034XD-345-01	Soft Tissue Sarcoma	BRCA2	chr25	7768691	AAC	-	6918_6920del	2306_2307del	202	405	0.498765	ENSCAFT00000010309	nonframeshift deletion	Germline(UCSC);Germline(PON);Germline(dbSNP);Germline(Literature1);Germline(Literature2)
18034XD-345-01	Soft Tissue Sarcoma	ARID1A	chr2	73334527	T	C	A5287G	R1763G	792	792	1	ENSCAFT00000019631	nonsynonymous SNV	Germline(UCSC);Germline(PON);Germline(dbSNP);Germline(Literature1);Germline(Literature2)
18034XD-345-01	Soft Tissue Sarcoma	ARID1A	chr2	73334526	C	T	G5288A	R1763K	798	798	1	ENSCAFT00000019631	nonsynonymous SNV	Germline(UCSC);Germline(PON);Germline(dbSNP);Germline(Literature1);Germline(Literature2)
18034XD-345-01	Soft Tissue Sarcoma	ARID1A	chr2	73337275	T	-	4729delA	S1577fs	446	448	0.995536	ENSCAFT00000019631	frameshift deletion	Germline(UCSC);Germline(PON);Germline(dbSNP);Germline(Literature1);Germline(Literature2)
18034XD-345-01	Soft Tissue Sarcoma	ARID1A	chr2	73337280	-	G	4723dupC	R1575fs	447	447	1	ENSCAFT00000019631	frameshift insertion	Germline(UCSC);Germline(PON);Germline(dbSNP);Germline(Literature1);Germline(Literature2)
18034XD-345-01	Soft Tissue Sarcoma	ARID1A	chr2	73334447	C	A	G5367T	L1789F	853	857	0.995333	ENSCAFT00000019631	nonsynonymous SNV	Germline(UCSC);Germline(PON);Germline(dbSNP);Germline(Literature1);Germline(Literature2)
18034XD-345-01	Soft Tissue Sarcoma	ARID1A	chr2	73334442	G	C	C5372G	A1791G	857	857	1	ENSCAFT00000019631	nonsynonymous SNV	Germline(UCSC);Germline(PON);Germline(dbSNP);Germline(Literature1);Germline(Literature2)
18034XD-345-01	Soft Tissue Sarcoma	FAT1	chr16	44129370	G	A	G967A	V323I	550	1087	0.50598	ENSCAFT00000011726	nonsynonymous SNV	Germline(UCSC);Germline(PON);Germline(dbSNP);Germline(Literature1);Germline(Literature2)
18034XD-345-01	Soft Tissue Sarcoma	FAT1	chr16	44131494	T	C	T3091C	S1031P	908	909	0.9989	ENSCAFT00000011726	nonsynonymous SNV	Germline(UCSC);Germline(PON);Germline(dbSNP);Germline(Literature1);Germline(Literature2)
18034XD-345-01	Soft Tissue Sarcoma	FAT1	chr16	44225230	G	A	G10825A	D3609N	463	923	0.501625	ENSCAFT00000011726	nonsynonymous SNV	Germline(UCSC);Germline(PON);Germline(dbSNP);Germline(Literature1);Germline(Literature2)
18034XD-345-01	Soft Tissue Sarcoma	FAT1	chr16	44209737	G	A	G4912A	V1638I	357	684	0.52193	ENSCAFT00000011726	nonsynonymous SNV	Germline(UCSC);Germline(PON);Germline(dbSNP);Germline(Literature1);Germline(Literature2)
18034XD-345-01	Soft Tissue Sarcoma	FAT1	chr16	44128488	A	C	A85C	K29Q	397	794	0.5	ENSCAFT00000011726	nonsynonymous SNV	Germline(UCSC);Germline(PON);Germline(dbSNP);Germline(Literature1);Germline(Literature2)
18034XD-345-01	Soft Tissue Sarcoma	FAT1	chr16	44213703	A	C	A8878C	I2960L	532	1057	0.503311	ENSCAFT00000011726	nonsynonymous SNV	Germline(UCSC);Germline(PON);Germline(dbSNP);Germline(Literature1);Germline(Literature2)
18034XD-345-01	Soft Tissue Sarcoma	ABL1	chr9	53121246	T	C	A2653G	S885G	253	481	0.525988	ENSCAFT00000031723	nonsynonymous SNV	Germline(UCSC);Germline(PON);Germline(dbSNP);Germline(Literature1);Germline(Literature2)
18034XD-345-01	Soft Tissue Sarcoma	ABL1	chr9	53121365	G	T	C2534A	P845H	303	590	0.513559	ENSCAFT00000031723	nonsynonymous SNV	Germline(UCSC);Germline(PON);Germline(dbSNP);Germline(Literature1);Germline(Literature2)
18034XD-345-01	Soft Tissue Sarcoma	KMT2D	chr27	5543405	CAGCAGCAGCAGCAATTT	-	12439_12456del	4147_4152del	138	149	0.926174	ENSCAFT00000081492	nonframeshift deletion	Germline(PON);Germline(dbSNP);Germline(Literature1);Germline(Literature2)
18034XD-345-01	Soft Tissue Sarcoma	KMT2D	chr27	5526002	-	A	2585_2586insA	P862fs	31	31	1	ENSCAFT00000081492	frameshift insertion	Germline(PON);Germline(dbSNP);Germline(Literature1);Germline(Literature2)
18034XD-345-01	Soft Tissue Sarcoma	KMT2D	chr27	5526005	C	-	2588delC	A863fs	30	30	1	ENSCAFT00000081492	frameshift deletion	Germline(PON);Germline(dbSNP);Germline(Literature1);Germline(Literature2)
18034XD-345-01	Soft Tissue Sarcoma	KMT2D	chr27	5525951	A	G	A2534G	Q845R	22	23	0.956522	ENSCAFT00000081492	nonsynonymous SNV	Germline(UCSC);Germline(PON);Germline(dbSNP);Germline(Literature1)
18034XD-345-01	Soft Tissue Sarcoma	KMT2D	chr27	5525884	C	T	C2467T	R823C	24	24	1	ENSCAFT00000081492	nonsynonymous SNV	Germline(UCSC);Germline(PON);Germline(dbSNP);Germline(Literature1)
18034XD-345-01	Soft Tissue Sarcoma	KMT2D	chr27	5526102	CCTGTCCCCCGGGCCTGAGGAGCCGCG	-	2685_2711del	895_904del	102	103	0.990291	ENSCAFT00000081492	nonframeshift deletion	Germline(PON);Germline(dbSNP);Germline(Literature1);Germline(Literature2)
18034XD-345-01	Soft Tissue Sarcoma	JAK2	chr1	93368179	A	G	A55G	I19V	373	736	0.506793	ENSCAFT00000003337	nonsynonymous SNV	Germline(UCSC);Germline(PON);Germline(dbSNP);Germline(Literature1);Germline(Literature2)
18034XD-345-01	Soft Tissue Sarcoma	JAK2	chr1	93423884	C	G	C3347G	P1116R	354	714	0.495798	ENSCAFT00000089120	nonsynonymous SNV	Germline(UCSC);Germline(PON);Germline(dbSNP);Germline(Literature1);Germline(Literature2)
18034XD-345-01	Soft Tissue Sarcoma	JAK3	chr20	45064008	C	T	C2773T	R925C	67	143	0.468531	ENSCAFT00000024100	nonsynonymous SNV	Germline(PON);Germline(dbSNP);Germline(Literature1);Germline(Literature2)
18034XD-345-01	Soft Tissue Sarcoma	JAK3	chr20	45054061	A	G	A268G	M90V	666	667	0.998501	ENSCAFT00000024100	nonsynonymous SNV	Germline(UCSC);Germline(PON);Germline(dbSNP);Germline(Literature1);Germline(Literature2)
18034XD-345-01	Soft Tissue Sarcoma	FLT3	chr25	11626082	C	T	C401T	T134I	155	371	0.41779	ENSCAFT00000065386	nonsynonymous SNV	Germline(UCSC);Germline(PON);Germline(dbSNP);Germline(Literature1);Germline(Literature2)
18034XD-345-01	Soft Tissue Sarcoma	VEGFA	chr12	12208579	-	AG	114_115insAG	G38fs	117	288	0.40625	ENSCAFT00000049819	frameshift insertion	Germline(UCSC);Germline(Literature1);Germline(Literature2)
18034XD-345-01	Soft Tissue Sarcoma	PDGFRB	chr4	58960338	-	TGA	3086_3087insTGA	A1029delinsAD	717	717	1	ENSCAFT00000000773	nonframeshift insertion	Germline(UCSC);Germline(PON);Germline(dbSNP);Germline(Literature1);Germline(Literature2)
18034XD-345-01	Soft Tissue Sarcoma	PDGFRB	chr4	58954798	C	T	C2113T	R705C	462	993	0.465257	ENSCAFT00000000773	nonsynonymous SNV	Germline(UCSC);Germline(PON);Germline(dbSNP);Germline(Literature1);Germline(Literature2)
18034XD-345-01	Soft Tissue Sarcoma	PDGFRB	chr4	58943645	G	A	G22A	G8S	670	670	1	ENSCAFT00000000773	nonsynonymous SNV	Germline(UCSC);Germline(PON);Germline(dbSNP);Germline(Literature1);Germline(Literature2)
18034XD-345-01	Soft Tissue Sarcoma	ATM	chr5	24251038	T	A	A3431T	H1144L	272	501	0.542914	ENSCAFT00000048574	nonsynonymous SNV	Germline(UCSC);Germline(PON);Germline(dbSNP);Germline(Literature1);Germline(Literature2)
18034XD-345-01	Soft Tissue Sarcoma	ATM	chr5	24226831	A	G	T5267C	M1756T	614	614	1	ENSCAFT00000048574	nonsynonymous SNV	Germline(UCSC);Germline(PON);Germline(dbSNP);Germline(Literature1);Germline(Literature2)
18034XD-345-01	Soft Tissue Sarcoma	RAF1	chr20	5971505	A	G	A1697G	Q566R	336	668	0.502994	ENSCAFT00000092937	nonsynonymous SNV	Germline(UCSC);Germline(PON);Germline(dbSNP);Germline(Literature1);Germline(Literature2)
18034XD-345-01	Soft Tissue Sarcoma	CDK6	chr14	18419551	-	C	190dupG	V64fs	39	39	1	ENSCAFT00000003170	frameshift insertion	Germline(UCSC);Germline(PON);Germline(dbSNP);Germline(Literature1);Germline(Literature2)
18034XD-345-01	Soft Tissue Sarcoma	CDK6	chr14	18419562	GG	-	179_180del	P60fs	60	60	1	ENSCAFT00000003170	frameshift deletion	Germline(UCSC);Germline(PON);Germline(dbSNP);Germline(Literature1);Germline(Literature2)
18034XD-345-01	Soft Tissue Sarcoma	CDK6	chr14	18419556	-	C	185dupG	S62fs	48	48	1	ENSCAFT00000003170	frameshift insertion	Germline(PON);Germline(dbSNP);Germline(Literature1);Germline(Literature2)
18034XD-345-01	Soft Tissue Sarcoma	NTRK1	chr7	41142513	GGCTGAGGCAG	-	2525_2535del	P842fs	24	61	0.393443	ENSCAFT00000072804	frameshift deletion	Germline(UCSC);Germline(PON);Germline(dbSNP);Germline(Literature1);Germline(Literature2)
18034XD-345-01	Soft Tissue Sarcoma	NTRK1	chr7	41148024	T	-	1233delA	K411fs	48	48	1	ENSCAFT00000072804	frameshift deletion	Germline(PON);Germline(dbSNP);Germline(Literature1);Germline(Literature2)
18034XD-345-01	Soft Tissue Sarcoma	NTRK1	chr7	41150437	A	G	T749C	I250T	242	242	1	ENSCAFT00000072804	nonsynonymous SNV	Germline(UCSC);Germline(PON);Germline(dbSNP);Germline(Literature1);Germline(Literature2)
18034XD-345-01	Soft Tissue Sarcoma	NTRK1	chr7	41142519	GGCAGGGCCGG	-	2519_2529del	P840fs	17	49	0.346939	ENSCAFT00000072804	frameshift deletion	Germline(UCSC);Germline(Literature1)
18034XD-345-01	Soft Tissue Sarcoma	NTRK1	chr7	41148019	-	C	1237_1238insG	Q413fs	50	50	1	ENSCAFT00000072804	frameshift insertion	Germline(UCSC);Germline(PON);Germline(dbSNP);Germline(Literature1);Germline(Literature2)
18034XD-345-01	Soft Tissue Sarcoma	NTRK1	chr7	41150467	G	T	C719A	P240Q	139	139	1	ENSCAFT00000072804	nonsynonymous SNV	Germline(UCSC);Germline(PON);Germline(dbSNP);Germline(Literature1);Germline(Literature2)
18034XD-345-01	Soft Tissue Sarcoma	NTRK1	chr7	41152766	C	T	G659A	R220Q	276	508	0.543307	ENSCAFT00000072804	nonsynonymous SNV	Germline(UCSC);Germline(PON);Germline(dbSNP);Germline(Literature1);Germline(Literature2)
18034XD-345-01	Soft Tissue Sarcoma	TERT	chr34	11306448	-	G	3260dupG	S1087fs	101	101	1	ENSCAFT00000079350	frameshift insertion	Germline(PON);Germline(dbSNP);Germline(Literature1);Germline(Literature2)
18034XD-345-01	Soft Tissue Sarcoma	TERT	chr34	11306417	-	G	3229dupG	S1076fs	118	118	1	ENSCAFT00000079350	frameshift insertion	Germline(UCSC);Germline(PON);Germline(dbSNP);Germline(Literature1);Germline(Literature2)
18034XD-345-01	Soft Tissue Sarcoma	TERT	chr34	11306436	G	T	G3247T	G1083W	99	99	1	ENSCAFT00000079350	nonsynonymous SNV	Germline(UCSC);Germline(PON);Germline(dbSNP);Germline(Literature1);Germline(Literature2)
18034XD-345-01	Soft Tissue Sarcoma	TERT	chr34	11290210	G	A	G1438A	V480M	407	409	0.99511	ENSCAFT00000079350	nonsynonymous SNV	Germline(UCSC);Germline(PON);Germline(dbSNP);Germline(Literature1);Germline(Literature2)
18034XD-345-01	Soft Tissue Sarcoma	TERT	chr34	11306452	G	-	3263delG	R1088fs	91	91	1	ENSCAFT00000079350	frameshift deletion	Germline(UCSC);Germline(PON);Germline(dbSNP);Germline(Literature1);Germline(Literature2)
18034XD-345-01	Soft Tissue Sarcoma	TERT	chr34	11306544	-	G	3356dupG	W1119fs	26	26	1	ENSCAFT00000079350	frameshift insertion	Germline(UCSC);Germline(PON);Germline(dbSNP);Germline(Literature1);Germline(Literature2)
18034XD-345-01	Soft Tissue Sarcoma	TERT	chr34	11289751	C	T	C979T	P327S	342	343	0.997085	ENSCAFT00000079350	nonsynonymous SNV	Germline(UCSC);Germline(PON);Germline(dbSNP);Germline(Literature1);Germline(Literature2)
18034XD-345-01	Soft Tissue Sarcoma	KMT2C	chr16	15988800	-	TTG	11225_11226insCAA	K3742delinsNK	352	778	0.452442	ENSCAFT00000007959	nonframeshift insertion	Germline(UCSC);Germline(PON);Germline(dbSNP);Germline(Literature1);Germline(Literature2)
18034XD-345-01	Soft Tissue Sarcoma	KMT2C	chr16	16002301	-	T	7921dupA	R2641fs	438	438	1	ENSCAFT00000007959	frameshift insertion	Germline(UCSC);Germline(PON);Germline(dbSNP);Germline(Literature1);Germline(Literature2)
18034XD-345-01	Soft Tissue Sarcoma	KMT2C	chr16	16006796	-	CTG	5196_5197insCAG	F1733delinsQF	336	736	0.456522	ENSCAFT00000007959	nonframeshift insertion	Germline(UCSC)
18034XD-345-01	Soft Tissue Sarcoma	KMT2C	chr16	16002353	A	G	T7870C	S2624P	612	612	1	ENSCAFT00000007959	nonsynonymous SNV	Germline(UCSC);Germline(PON);Germline(dbSNP);Germline(Literature1);Germline(Literature2)
18034XD-345-01	Soft Tissue Sarcoma	KMT2C	chr16	16002352	G	T	C7871A	S2624X	608	608	1	ENSCAFT00000007959	stopgain	Germline(UCSC);Germline(PON);Germline(dbSNP);Germline(Literature1);Germline(Literature2)
18034XD-345-01	Soft Tissue Sarcoma	KMT2C	chr16	16002298	-	T	7924dupA	T2642fs	434	434	1	ENSCAFT00000007959	frameshift insertion	Germline(PON);Germline(dbSNP);Germline(Literature1);Germline(Literature2)
18034XD-345-01	Soft Tissue Sarcoma	NOTCH1	chr9	49014770	G	A	G6103A	V2035I	249	249	1	ENSCAFT00000031242	nonsynonymous SNV	Germline(UCSC);Germline(PON);Germline(dbSNP);Germline(Literature2)
18034XD-180-01	Soft Tissue Sarcoma	ROS1	chr1	57669050	G	T	C167A	P56Q	26	78	0.333333	ENSCAFT00000001427	nonsynonymous SNV	Germline(UCSC);Germline(PON);Germline(dbSNP);Germline(Literature1);Germline(Literature2)
18034XD-180-01	Soft Tissue Sarcoma	ROS1	chr1	57556519	A	G	T6829C	C2277R	339	339	1	ENSCAFT00000001427	nonsynonymous SNV	Germline(UCSC);Germline(PON);Germline(dbSNP);Germline(Literature1);Germline(Literature2)
18034XD-180-01	Soft Tissue Sarcoma	ROS1	chr1	57590849	T	C	A5476G	I1826V	348	349	0.997135	ENSCAFT00000001427	nonsynonymous SNV	Germline(UCSC);Germline(PON);Germline(dbSNP);Germline(Literature1);Germline(Literature2)
18034XD-180-01	Soft Tissue Sarcoma	ROS1	chr1	57556384	G	C	C6964G	P2322A	338	338	1	ENSCAFT00000001427	nonsynonymous SNV	Germline(UCSC);Germline(PON);Germline(dbSNP);Germline(Literature1);Germline(Literature2)
18034XD-180-01	Soft Tissue Sarcoma	NTRK1	chr7	41142513	GGCTGAGGCAG	-	2525_2535del	P842fs	26	89	0.292135	ENSCAFT00000072804	frameshift deletion	Germline(UCSC);Germline(PON);Germline(dbSNP);Germline(Literature1);Germline(Literature2)
18034XD-180-01	Soft Tissue Sarcoma	NTRK1	chr7	41148024	T	-	1233delA	K411fs	41	41	1	ENSCAFT00000072804	frameshift deletion	Germline(PON);Germline(dbSNP);Germline(Literature1);Germline(Literature2)
18034XD-180-01	Soft Tissue Sarcoma	NTRK1	chr7	41150437	A	G	T749C	I250T	299	299	1	ENSCAFT00000072804	nonsynonymous SNV	Germline(UCSC);Germline(PON);Germline(dbSNP);Germline(Literature1);Germline(Literature2)
18034XD-180-01	Soft Tissue Sarcoma	NTRK1	chr7	41148019	-	C	1237_1238insG	Q413fs	44	44	1	ENSCAFT00000072804	frameshift insertion	Germline(UCSC);Germline(PON);Germline(dbSNP);Germline(Literature1);Germline(Literature2)
18034XD-180-01	Soft Tissue Sarcoma	NTRK1	chr7	41150467	G	T	C719A	P240Q	184	184	1	ENSCAFT00000072804	nonsynonymous SNV	Germline(UCSC);Germline(PON);Germline(dbSNP);Germline(Literature1);Germline(Literature2)
18034XD-180-01	Soft Tissue Sarcoma	NTRK1	chr7	41152766	C	T	G659A	R220Q	278	561	0.495544	ENSCAFT00000072804	nonsynonymous SNV	Germline(UCSC);Germline(PON);Germline(dbSNP);Germline(Literature1);Germline(Literature2)
18034XD-180-01	Soft Tissue Sarcoma	ERBB2	chr9	22763465	G	T	C2689A	L897I	412	413	0.997579	ENSCAFT00000025936	nonsynonymous SNV	Germline(UCSC);Germline(PON);Germline(dbSNP);Germline(Literature1);Germline(Literature2)
18034XD-180-01	Soft Tissue Sarcoma	SETD2	chr20	41713535	T	A	T3825A	Y1275X	101	439	0.230068	ENSCAFT00000021260	stopgain	Somatic(Cosmic;n<5)
18034XD-180-01	Soft Tissue Sarcoma	ARID1A	chr2	73334527	T	C	A5287G	R1763G	566	566	1	ENSCAFT00000019631	nonsynonymous SNV	Germline(UCSC);Germline(PON);Germline(dbSNP);Germline(Literature1);Germline(Literature2)
18034XD-180-01	Soft Tissue Sarcoma	ARID1A	chr2	73334526	C	T	G5288A	R1763K	571	571	1	ENSCAFT00000019631	nonsynonymous SNV	Germline(UCSC);Germline(PON);Germline(dbSNP);Germline(Literature1);Germline(Literature2)
18034XD-180-01	Soft Tissue Sarcoma	ARID1A	chr2	73337275	T	-	4729delA	S1577fs	245	245	1	ENSCAFT00000019631	frameshift deletion	Germline(UCSC);Germline(PON);Germline(dbSNP);Germline(Literature1);Germline(Literature2)
18034XD-180-01	Soft Tissue Sarcoma	ARID1A	chr2	73337280	-	G	4723dupC	R1575fs	241	241	1	ENSCAFT00000019631	frameshift insertion	Germline(UCSC);Germline(PON);Germline(dbSNP);Germline(Literature1);Germline(Literature2)
18034XD-180-01	Soft Tissue Sarcoma	ARID1A	chr2	73334447	C	A	G5367T	L1789F	657	659	0.996965	ENSCAFT00000019631	nonsynonymous SNV	Germline(UCSC);Germline(PON);Germline(dbSNP);Germline(Literature1);Germline(Literature2)
18034XD-180-01	Soft Tissue Sarcoma	ARID1A	chr2	73334442	G	C	C5372G	A1791G	664	664	1	ENSCAFT00000019631	nonsynonymous SNV	Germline(UCSC);Germline(PON);Germline(dbSNP);Germline(Literature1);Germline(Literature2)
18034XD-180-01	Soft Tissue Sarcoma	FAT1	chr16	44131494	T	C	T3091C	S1031P	485	486	0.997942	ENSCAFT00000011726	nonsynonymous SNV	Germline(UCSC);Germline(PON);Germline(dbSNP);Germline(Literature1);Germline(Literature2)
18034XD-180-01	Soft Tissue Sarcoma	FAT1	chr16	44129379	G	A	G976A	D326N	327	585	0.558974	ENSCAFT00000011726	nonsynonymous SNV	Germline(UCSC);Germline(PON);Germline(dbSNP);Germline(Literature1);Germline(Literature2)
18034XD-180-01	Soft Tissue Sarcoma	FAT1	chr16	44210956	G	A	G6131A	R2044H	243	646	0.376161	ENSCAFT00000011726	nonsynonymous SNV	Germline(UCSC);Germline(PON);Germline(dbSNP);Germline(Literature1);Germline(Literature2)
18034XD-180-01	Soft Tissue Sarcoma	FAT1	chr16	44209737	G	A	G4912A	V1638I	140	215	0.651163	ENSCAFT00000011726	nonsynonymous SNV	Germline(UCSC);Germline(PON);Germline(dbSNP);Germline(Literature1);Germline(Literature2)
18034XD-180-01	Soft Tissue Sarcoma	FAT1	chr16	44128488	A	C	A85C	K29Q	150	374	0.40107	ENSCAFT00000011726	nonsynonymous SNV	Germline(UCSC);Germline(PON);Germline(dbSNP);Germline(Literature1);Germline(Literature2)
18034XD-180-01	Soft Tissue Sarcoma	BRCA2	chr25	7787802	A	G	T308C	I103T	326	326	1	ENSCAFT00000010309	nonsynonymous SNV	Germline(UCSC);Germline(PON);Germline(dbSNP);Germline(Literature1);Germline(Literature2)
18034XD-180-01	Soft Tissue Sarcoma	BRCA2	chr25	7773178	T	G	A4273C	T1425P	400	401	0.997506	ENSCAFT00000010309	nonsynonymous SNV	Germline(UCSC);Germline(PON);Germline(dbSNP);Germline(Literature1);Germline(Literature2)
18034XD-180-01	Soft Tissue Sarcoma	BRCA2	chr25	7735412	-	TTT	9995_9996insAAA	M3332delinsIK	383	383	1	ENSCAFT00000010309	nonframeshift insertion	Germline(UCSC);Germline(PON);Germline(dbSNP);Germline(Literature1);Germline(Literature2)
18034XD-180-01	Soft Tissue Sarcoma	BRCA2	chr25	7775268	G	A	C2183T	A728V	310	310	1	ENSCAFT00000010309	nonsynonymous SNV	Germline(UCSC);Germline(PON);Germline(dbSNP);Germline(Literature1);Germline(Literature2)
18034XD-180-01	Soft Tissue Sarcoma	BRCA2	chr25	7777441	A	C	T1158G	C386W	351	351	1	ENSCAFT00000010309	nonsynonymous SNV	Germline(UCSC);Germline(PON);Germline(dbSNP);Germline(Literature1);Germline(Literature2)
18034XD-180-01	Soft Tissue Sarcoma	BRCA2	chr25	7775229	T	C	A2222G	N741S	334	334	1	ENSCAFT00000010309	nonsynonymous SNV	Germline(UCSC);Germline(PON);Germline(dbSNP);Germline(Literature1);Germline(Literature2)
18034XD-180-01	Soft Tissue Sarcoma	BRCA2	chr25	7775307	G	T	C2144A	P715Q	304	304	1	ENSCAFT00000010309	nonsynonymous SNV	Germline(UCSC);Germline(PON);Germline(dbSNP);Germline(Literature1);Germline(Literature2)
18034XD-180-01	Soft Tissue Sarcoma	TERT	chr34	11306448	-	G	3260dupG	S1087fs	87	87	1	ENSCAFT00000079350	frameshift insertion	Germline(PON);Germline(dbSNP);Germline(Literature1);Germline(Literature2)
18034XD-180-01	Soft Tissue Sarcoma	TERT	chr34	11306417	-	G	3229dupG	S1076fs	112	112	1	ENSCAFT00000079350	frameshift insertion	Germline(UCSC);Germline(PON);Germline(dbSNP);Germline(Literature1);Germline(Literature2)
18034XD-180-01	Soft Tissue Sarcoma	TERT	chr34	11306436	G	T	G3247T	G1083W	95	95	1	ENSCAFT00000079350	nonsynonymous SNV	Germline(UCSC);Germline(PON);Germline(dbSNP);Germline(Literature1);Germline(Literature2)
18034XD-180-01	Soft Tissue Sarcoma	TERT	chr34	11290210	G	A	G1438A	V480M	420	420	1	ENSCAFT00000079350	nonsynonymous SNV	Germline(UCSC);Germline(PON);Germline(dbSNP);Germline(Literature1);Germline(Literature2)
18034XD-180-01	Soft Tissue Sarcoma	TERT	chr34	11306880	GAGGCCATCCTA	-	3691_3702del	1231_1234del	60	140	0.428571	ENSCAFT00000079350	nonframeshift deletion	Germline(UCSC);Germline(PON);Germline(dbSNP);Germline(Literature1);Germline(Literature2)
18034XD-180-01	Soft Tissue Sarcoma	TERT	chr34	11306452	G	-	3263delG	R1088fs	87	87	1	ENSCAFT00000079350	frameshift deletion	Germline(UCSC);Germline(PON);Germline(dbSNP);Germline(Literature1);Germline(Literature2)
18034XD-180-01	Soft Tissue Sarcoma	TERT	chr34	11306544	-	G	3356dupG	W1119fs	16	16	1	ENSCAFT00000079350	frameshift insertion	Germline(UCSC);Germline(PON);Germline(dbSNP);Germline(Literature1);Germline(Literature2)
18034XD-180-01	Soft Tissue Sarcoma	TERT	chr34	11289751	C	T	C979T	P327S	443	444	0.997748	ENSCAFT00000079350	nonsynonymous SNV	Germline(UCSC);Germline(PON);Germline(dbSNP);Germline(Literature1);Germline(Literature2)
18034XD-180-01	Soft Tissue Sarcoma	JAK2	chr1	93368179	A	G	A55G	I19V	224	458	0.489083	ENSCAFT00000003337	nonsynonymous SNV	Germline(UCSC);Germline(PON);Germline(dbSNP);Germline(Literature1);Germline(Literature2)
18034XD-180-01	Soft Tissue Sarcoma	JAK2	chr1	93423884	C	G	C3347G	P1116R	135	280	0.482143	ENSCAFT00000089120	nonsynonymous SNV	Germline(UCSC);Germline(PON);Germline(dbSNP);Germline(Literature1);Germline(Literature2)
18034XD-180-01	Soft Tissue Sarcoma	JAK3	chr20	45054061	A	G	A268G	M90V	550	553	0.994575	ENSCAFT00000024100	nonsynonymous SNV	Germline(UCSC);Germline(PON);Germline(dbSNP);Germline(Literature1);Germline(Literature2)
18034XD-180-01	Soft Tissue Sarcoma	TP53	chr5	32562184	CTGAACAT	-	1174_1181del	M392fs	44	374	0.117647	ENSCAFT00000081814	frameshift deletion	Unclassifiable(n<5)
18034XD-180-01	Soft Tissue Sarcoma	VEGFA	chr12	12209094	T	C	T629C	V210A	5	14	0.357143	ENSCAFT00000049819	nonsynonymous SNV	Germline(UCSC);Germline(PON);Germline(dbSNP);Germline(Literature1);Germline(Literature2)
18034XD-180-01	Soft Tissue Sarcoma	PDGFRB	chr4	58960338	-	TGA	3086_3087insTGA	A1029delinsAD	517	517	1	ENSCAFT00000000773	nonframeshift insertion	Germline(UCSC);Germline(PON);Germline(dbSNP);Germline(Literature1);Germline(Literature2)
18034XD-180-01	Soft Tissue Sarcoma	PDGFRB	chr4	58954798	C	T	C2113T	R705C	1002	1002	1	ENSCAFT00000000773	nonsynonymous SNV	Germline(UCSC);Germline(PON);Germline(dbSNP);Germline(Literature1);Germline(Literature2)
18034XD-180-01	Soft Tissue Sarcoma	PDGFRB	chr4	58943645	G	A	G22A	G8S	509	509	1	ENSCAFT00000000773	nonsynonymous SNV	Germline(UCSC);Germline(PON);Germline(dbSNP);Germline(Literature1);Germline(Literature2)
18034XD-180-01	Soft Tissue Sarcoma	ATM	chr5	24251038	T	A	A3431T	H1144L	199	199	1	ENSCAFT00000048574	nonsynonymous SNV	Germline(UCSC);Germline(PON);Germline(dbSNP);Germline(Literature1);Germline(Literature2)
18034XD-180-01	Soft Tissue Sarcoma	ATM	chr5	24226831	A	G	T5267C	M1756T	233	234	0.995726	ENSCAFT00000048574	nonsynonymous SNV	Germline(UCSC);Germline(PON);Germline(dbSNP);Germline(Literature1);Germline(Literature2)
18034XD-180-01	Soft Tissue Sarcoma	ABL1	chr9	53121246	T	C	A2653G	S885G	393	393	1	ENSCAFT00000031723	nonsynonymous SNV	Germline(UCSC);Germline(PON);Germline(dbSNP);Germline(Literature1);Germline(Literature2)
18034XD-180-01	Soft Tissue Sarcoma	ABL1	chr9	53121365	G	T	C2534A	P845H	503	503	1	ENSCAFT00000031723	nonsynonymous SNV	Germline(UCSC);Germline(PON);Germline(dbSNP);Germline(Literature1);Germline(Literature2)
18034XD-180-01	Soft Tissue Sarcoma	FLT3	chr25	11651237	A	G	A2075G	H692R	210	210	1	ENSCAFT00000065386	nonsynonymous SNV	Germline(UCSC);Germline(PON);Germline(dbSNP);Germline(Literature1);Germline(Literature2)
18034XD-180-01	Soft Tissue Sarcoma	RAF1	chr20	5971505	A	G	A1697G	Q566R	255	434	0.587558	ENSCAFT00000092937	nonsynonymous SNV	Germline(UCSC);Germline(PON);Germline(dbSNP);Germline(Literature1);Germline(Literature2)
18034XD-180-01	Soft Tissue Sarcoma	CDK6	chr14	18419551	-	C	190dupG	V64fs	67	67	1	ENSCAFT00000003170	frameshift insertion	Germline(UCSC);Germline(PON);Germline(dbSNP);Germline(Literature1);Germline(Literature2)
18034XD-180-01	Soft Tissue Sarcoma	CDK6	chr14	18419562	GG	-	179_180del	P60fs	88	88	1	ENSCAFT00000003170	frameshift deletion	Germline(UCSC);Germline(PON);Germline(dbSNP);Germline(Literature1);Germline(Literature2)
18034XD-180-01	Soft Tissue Sarcoma	CDK6	chr14	18419556	-	C	185dupG	S62fs	72	72	1	ENSCAFT00000003170	frameshift insertion	Germline(PON);Germline(dbSNP);Germline(Literature1);Germline(Literature2)
18034XD-180-01	Soft Tissue Sarcoma	KMT2C	chr16	15988800	-	TTG	11225_11226insCAA	K3742delinsNK	239	390	0.612821	ENSCAFT00000007959	nonframeshift insertion	Germline(UCSC);Germline(PON);Germline(dbSNP);Germline(Literature1);Germline(Literature2)
18034XD-180-01	Soft Tissue Sarcoma	KMT2C	chr16	16002301	-	T	7921dupA	R2641fs	200	200	1	ENSCAFT00000007959	frameshift insertion	Germline(UCSC);Germline(PON);Germline(dbSNP);Germline(Literature1);Germline(Literature2)
18034XD-180-01	Soft Tissue Sarcoma	KMT2C	chr16	15990391	TGC	-	9633_9635del	3211_3212del	152	265	0.573585	ENSCAFT00000007959	nonframeshift deletion	Germline(UCSC)
18034XD-180-01	Soft Tissue Sarcoma	KMT2C	chr16	16002353	A	G	T7870C	S2624P	296	296	1	ENSCAFT00000007959	nonsynonymous SNV	Germline(UCSC);Germline(PON);Germline(dbSNP);Germline(Literature1);Germline(Literature2)
18034XD-180-01	Soft Tissue Sarcoma	KMT2C	chr16	16002352	G	T	C7871A	S2624X	294	294	1	ENSCAFT00000007959	stopgain	Germline(UCSC);Germline(PON);Germline(dbSNP);Germline(Literature1);Germline(Literature2)
18034XD-180-01	Soft Tissue Sarcoma	KMT2C	chr16	16002298	-	T	7924dupA	T2642fs	196	196	1	ENSCAFT00000007959	frameshift insertion	Germline(PON);Germline(dbSNP);Germline(Literature1);Germline(Literature2)
18034XD-180-01	Soft Tissue Sarcoma	KMT2D	chr27	5525884	C	T	C2467T	R823C	19	20	0.95	ENSCAFT00000081492	nonsynonymous SNV	Germline(UCSC);Germline(PON);Germline(dbSNP);Germline(Literature1)
18034XD-180-01	Soft Tissue Sarcoma	KMT2D	chr27	5543233	-	CAG	12267_12268insCAG	L4089delinsLQ	233	260	0.896154	ENSCAFT00000081492	nonframeshift insertion	Germline(UCSC)
18034XD-180-01	Soft Tissue Sarcoma	KMT2D	chr27	5525293	G	A	G1876A	V626M	894	894	1	ENSCAFT00000081492	nonsynonymous SNV	Germline(UCSC);Germline(PON);Germline(dbSNP);Germline(Literature1);Germline(Literature2)
18034XD-180-01	Soft Tissue Sarcoma	KMT2D	chr27	5553345	C	-	17236delC	P5746fs	524	524	1	ENSCAFT00000081492	frameshift deletion	Germline(UCSC);Germline(PON);Germline(dbSNP);Germline(Literature1);Germline(Literature2)
18034XD-180-01	Soft Tissue Sarcoma	KMT2D	chr27	5526102	CCTGTCCCCCGGGCCTGAGGAGCCGCG	-	2685_2711del	895_904del	69	70	0.985714	ENSCAFT00000081492	nonframeshift deletion	Germline(PON);Germline(dbSNP);Germline(Literature1);Germline(Literature2)
18034XD-180-01	Soft Tissue Sarcoma	NOTCH1	chr9	49014770	G	C	G6103C	V2035L	471	471	1	ENSCAFT00000031242	nonsynonymous SNV	Germline(UCSC);Germline(Literature1)
18034XD-659-01	Squamous Cell Carcinoma	ROS1	chr1	57598731	C	T	G4817A	R1606H	235	485	0.484536	ENSCAFT00000001427	nonsynonymous SNV	Germline(UCSC);Germline(PON);Germline(dbSNP);Germline(Literature1);Germline(Literature2)
18034XD-659-01	Squamous Cell Carcinoma	ROS1	chr1	57590849	T	C	A5476G	I1826V	169	389	0.434447	ENSCAFT00000001427	nonsynonymous SNV	Germline(UCSC);Germline(PON);Germline(dbSNP);Germline(Literature1);Germline(Literature2)
18034XD-659-01	Squamous Cell Carcinoma	ROS1	chr1	57581060	G	T	C6037A	L2013M	178	347	0.512968	ENSCAFT00000001427	nonsynonymous SNV	Germline(UCSC);Germline(PON);Germline(dbSNP);Germline(Literature1);Germline(Literature2)
18034XD-659-01	Squamous Cell Carcinoma	NTRK1	chr7	41148024	T	-	1233delA	K411fs	30	30	1	ENSCAFT00000072804	frameshift deletion	Germline(PON);Germline(dbSNP);Germline(Literature1);Germline(Literature2)
18034XD-659-01	Squamous Cell Carcinoma	NTRK1	chr7	41150437	A	G	T749C	I250T	123	123	1	ENSCAFT00000072804	nonsynonymous SNV	Germline(UCSC);Germline(PON);Germline(dbSNP);Germline(Literature1);Germline(Literature2)
18034XD-659-01	Squamous Cell Carcinoma	NTRK1	chr7	41142519	GGCAGGGCCGG	-	2519_2529del	P840fs	19	19	1	ENSCAFT00000072804	frameshift deletion	Germline(UCSC);Germline(Literature1)
18034XD-659-01	Squamous Cell Carcinoma	NTRK1	chr7	41148019	-	C	1237_1238insG	Q413fs	30	30	1	ENSCAFT00000072804	frameshift insertion	Germline(UCSC);Germline(PON);Germline(dbSNP);Germline(Literature1);Germline(Literature2)
18034XD-659-01	Squamous Cell Carcinoma	NTRK1	chr7	41150467	G	T	C719A	P240Q	78	78	1	ENSCAFT00000072804	nonsynonymous SNV	Germline(UCSC);Germline(PON);Germline(dbSNP);Germline(Literature1);Germline(Literature2)
18034XD-659-01	Squamous Cell Carcinoma	ERBB2	chr9	22763465	G	T	C2689A	L897I	239	239	1	ENSCAFT00000025936	nonsynonymous SNV	Germline(UCSC);Germline(PON);Germline(dbSNP);Germline(Literature1);Germline(Literature2)
18034XD-659-01	Squamous Cell Carcinoma	BRCA2	chr25	7775229	T	C	A2222G	N741S	410	410	1	ENSCAFT00000010309	nonsynonymous SNV	Germline(UCSC);Germline(PON);Germline(dbSNP);Germline(Literature1);Germline(Literature2)
18034XD-659-01	Squamous Cell Carcinoma	BRCA2	chr25	7775307	G	T	C2144A	P715Q	414	414	1	ENSCAFT00000010309	nonsynonymous SNV	Germline(UCSC);Germline(PON);Germline(dbSNP);Germline(Literature1);Germline(Literature2)
18034XD-659-01	Squamous Cell Carcinoma	BRCA2	chr25	7775268	G	A	C2183T	A728V	388	388	1	ENSCAFT00000010309	nonsynonymous SNV	Germline(UCSC);Germline(PON);Germline(dbSNP);Germline(Literature1);Germline(Literature2)
18034XD-659-01	Squamous Cell Carcinoma	FAT1	chr16	44131494	T	C	T3091C	S1031P	467	467	1	ENSCAFT00000011726	nonsynonymous SNV	Germline(UCSC);Germline(PON);Germline(dbSNP);Germline(Literature1);Germline(Literature2)
18034XD-659-01	Squamous Cell Carcinoma	FAT1	chr16	44210956	G	A	G6131A	R2044H	273	510	0.535294	ENSCAFT00000011726	nonsynonymous SNV	Germline(UCSC);Germline(PON);Germline(dbSNP);Germline(Literature1);Germline(Literature2)
18034XD-659-01	Squamous Cell Carcinoma	FAT1	chr16	44210497	G	A	G5672A	R1891H	257	549	0.468124	ENSCAFT00000011726	nonsynonymous SNV	Germline(UCSC);Germline(PON);Germline(dbSNP);Germline(Literature1);Germline(Literature2)
18034XD-659-01	Squamous Cell Carcinoma	FAT1	chr16	44128488	A	C	A85C	K29Q	345	345	1	ENSCAFT00000011726	nonsynonymous SNV	Germline(UCSC);Germline(PON);Germline(dbSNP);Germline(Literature1);Germline(Literature2)
18034XD-659-01	Squamous Cell Carcinoma	FAT1	chr16	44129665	C	T	C1262T	S421F	223	461	0.483731	ENSCAFT00000011726	nonsynonymous SNV	Germline(UCSC);Germline(PON);Germline(dbSNP);Germline(Literature1);Germline(Literature2)
18034XD-659-01	Squamous Cell Carcinoma	ARID1A	chr2	73337323	A	C	T4681G	L1561V	91	92	0.98913	ENSCAFT00000019631	nonsynonymous SNV	Germline(UCSC);Germline(PON);Germline(dbSNP);Germline(Literature1);Germline(Literature2)
18034XD-659-01	Squamous Cell Carcinoma	ARID1A	chr2	73334527	T	C	A5287G	R1763G	377	377	1	ENSCAFT00000019631	nonsynonymous SNV	Germline(UCSC);Germline(PON);Germline(dbSNP);Germline(Literature1);Germline(Literature2)
18034XD-659-01	Squamous Cell Carcinoma	ARID1A	chr2	73334526	C	T	G5288A	R1763K	378	378	1	ENSCAFT00000019631	nonsynonymous SNV	Germline(UCSC);Germline(PON);Germline(dbSNP);Germline(Literature1);Germline(Literature2)
18034XD-659-01	Squamous Cell Carcinoma	ARID1A	chr2	73337275	T	-	4729delA	S1577fs	129	129	1	ENSCAFT00000019631	frameshift deletion	Germline(UCSC);Germline(PON);Germline(dbSNP);Germline(Literature1);Germline(Literature2)
18034XD-659-01	Squamous Cell Carcinoma	ARID1A	chr2	73337280	-	G	4723dupC	R1575fs	124	124	1	ENSCAFT00000019631	frameshift insertion	Germline(UCSC);Germline(PON);Germline(dbSNP);Germline(Literature1);Germline(Literature2)
18034XD-659-01	Squamous Cell Carcinoma	ARID1A	chr2	73334447	C	A	G5367T	L1789F	432	432	1	ENSCAFT00000019631	nonsynonymous SNV	Germline(UCSC);Germline(PON);Germline(dbSNP);Germline(Literature1);Germline(Literature2)
18034XD-659-01	Squamous Cell Carcinoma	ARID1A	chr2	73334442	G	C	C5372G	A1791G	422	424	0.995283	ENSCAFT00000019631	nonsynonymous SNV	Germline(UCSC);Germline(PON);Germline(dbSNP);Germline(Literature1);Germline(Literature2)
18034XD-659-01	Squamous Cell Carcinoma	KMT2C	chr16	16002353	A	G	T7870C	S2624P	244	244	1	ENSCAFT00000007959	nonsynonymous SNV	Germline(UCSC);Germline(PON);Germline(dbSNP);Germline(Literature1);Germline(Literature2)
18034XD-659-01	Squamous Cell Carcinoma	KMT2C	chr16	16002352	G	T	C7871A	S2624X	242	242	1	ENSCAFT00000007959	stopgain	Germline(UCSC);Germline(PON);Germline(dbSNP);Germline(Literature1);Germline(Literature2)
18034XD-659-01	Squamous Cell Carcinoma	KMT2C	chr16	16002298	-	T	7924dupA	T2642fs	175	175	1	ENSCAFT00000007959	frameshift insertion	Germline(PON);Germline(dbSNP);Germline(Literature1);Germline(Literature2)
18034XD-659-01	Squamous Cell Carcinoma	KMT2C	chr16	16002301	-	T	7921dupA	R2641fs	186	186	1	ENSCAFT00000007959	frameshift insertion	Germline(UCSC);Germline(PON);Germline(dbSNP);Germline(Literature1);Germline(Literature2)
18034XD-659-01	Squamous Cell Carcinoma	JAK2	chr1	93423884	C	G	C3347G	P1116R	125	247	0.506073	ENSCAFT00000089120	nonsynonymous SNV	Germline(UCSC);Germline(PON);Germline(dbSNP);Germline(Literature1);Germline(Literature2)
18034XD-659-01	Squamous Cell Carcinoma	JAK3	chr20	45054061	A	G	A268G	M90V	412	412	1	ENSCAFT00000024100	nonsynonymous SNV	Germline(UCSC);Germline(PON);Germline(dbSNP);Germline(Literature1);Germline(Literature2)
18034XD-659-01	Squamous Cell Carcinoma	HDAC1	chr2	68929151	C	A	G20T	G7V	140	140	1	ENSCAFT00000044286	nonsynonymous SNV	Germline(UCSC);Germline(PON);Germline(dbSNP);Germline(Literature1);Germline(Literature2)
18034XD-659-01	Squamous Cell Carcinoma	PDGFRB	chr4	58960338	-	TGA	3086_3087insTGA	A1029delinsAD	117	276	0.423913	ENSCAFT00000000773	nonframeshift insertion	Germline(UCSC);Germline(PON);Germline(dbSNP);Germline(Literature1);Germline(Literature2)
18034XD-659-01	Squamous Cell Carcinoma	PDGFRB	chr4	58943645	G	A	G22A	G8S	309	309	1	ENSCAFT00000000773	nonsynonymous SNV	Germline(UCSC);Germline(PON);Germline(dbSNP);Germline(Literature1);Germline(Literature2)
18034XD-659-01	Squamous Cell Carcinoma	ATM	chr5	24251038	T	A	A3431T	H1144L	107	107	1	ENSCAFT00000048574	nonsynonymous SNV	Germline(UCSC);Germline(PON);Germline(dbSNP);Germline(Literature1);Germline(Literature2)
18034XD-659-01	Squamous Cell Carcinoma	ATM	chr5	24226831	A	G	T5267C	M1756T	286	288	0.993056	ENSCAFT00000048574	nonsynonymous SNV	Germline(UCSC);Germline(PON);Germline(dbSNP);Germline(Literature1);Germline(Literature2)
18034XD-659-01	Squamous Cell Carcinoma	ABL1	chr9	53121246	T	C	A2653G	S885G	193	193	1	ENSCAFT00000031723	nonsynonymous SNV	Germline(UCSC);Germline(PON);Germline(dbSNP);Germline(Literature1);Germline(Literature2)
18034XD-659-01	Squamous Cell Carcinoma	ABL1	chr9	53121365	G	T	C2534A	P845H	139	258	0.53876	ENSCAFT00000031723	nonsynonymous SNV	Germline(UCSC);Germline(PON);Germline(dbSNP);Germline(Literature1);Germline(Literature2)
18034XD-659-01	Squamous Cell Carcinoma	FLT3	chr25	11626082	C	T	C401T	T134I	147	147	1	ENSCAFT00000065386	nonsynonymous SNV	Germline(UCSC);Germline(PON);Germline(dbSNP);Germline(Literature1);Germline(Literature2)
18034XD-659-01	Squamous Cell Carcinoma	CDK6	chr14	18419551	-	C	190dupG	V64fs	18	18	1	ENSCAFT00000003170	frameshift insertion	Germline(UCSC);Germline(PON);Germline(dbSNP);Germline(Literature1);Germline(Literature2)
18034XD-659-01	Squamous Cell Carcinoma	CDK6	chr14	18419562	GG	-	179_180del	P60fs	23	23	1	ENSCAFT00000003170	frameshift deletion	Germline(UCSC);Germline(PON);Germline(dbSNP);Germline(Literature1);Germline(Literature2)
18034XD-659-01	Squamous Cell Carcinoma	CDK6	chr14	18419556	-	C	185dupG	S62fs	19	19	1	ENSCAFT00000003170	frameshift insertion	Germline(PON);Germline(dbSNP);Germline(Literature1);Germline(Literature2)
18034XD-659-01	Squamous Cell Carcinoma	TERT	chr34	11306448	-	G	3260dupG	S1087fs	94	94	1	ENSCAFT00000079350	frameshift insertion	Germline(PON);Germline(dbSNP);Germline(Literature1);Germline(Literature2)
18034XD-659-01	Squamous Cell Carcinoma	TERT	chr34	11306417	-	G	3229dupG	S1076fs	108	108	1	ENSCAFT00000079350	frameshift insertion	Germline(UCSC);Germline(PON);Germline(dbSNP);Germline(Literature1);Germline(Literature2)
18034XD-659-01	Squamous Cell Carcinoma	TERT	chr34	11306544	-	G	3356dupG	W1119fs	16	16	1	ENSCAFT00000079350	frameshift insertion	Germline(UCSC);Germline(PON);Germline(dbSNP);Germline(Literature1);Germline(Literature2)
18034XD-659-01	Squamous Cell Carcinoma	TERT	chr34	11306436	G	T	G3247T	G1083W	97	97	1	ENSCAFT00000079350	nonsynonymous SNV	Germline(UCSC);Germline(PON);Germline(dbSNP);Germline(Literature1);Germline(Literature2)
18034XD-659-01	Squamous Cell Carcinoma	TERT	chr34	11289587	T	C	T815C	V272A	64	131	0.48855	ENSCAFT00000079350	nonsynonymous SNV	Germline(UCSC);Germline(PON);Germline(dbSNP);Germline(Literature1);Germline(Literature2)
18034XD-659-01	Squamous Cell Carcinoma	TERT	chr34	11289641	C	T	C869T	T290I	80	156	0.512821	ENSCAFT00000079350	nonsynonymous SNV	Germline(UCSC);Germline(PON);Germline(dbSNP);Germline(Literature1);Germline(Literature2)
18034XD-659-01	Squamous Cell Carcinoma	TERT	chr34	11305722	G	A	G3079A	A1027T	182	393	0.463104	ENSCAFT00000079350	nonsynonymous SNV	Germline(UCSC);Germline(PON);Germline(dbSNP);Germline(Literature1);Germline(Literature2)
18034XD-659-01	Squamous Cell Carcinoma	TERT	chr34	11306452	G	-	3263delG	R1088fs	89	89	1	ENSCAFT00000079350	frameshift deletion	Germline(UCSC);Germline(PON);Germline(dbSNP);Germline(Literature1);Germline(Literature2)
18034XD-659-01	Squamous Cell Carcinoma	TERT	chr34	11306951	A	G	A3762G	X1254W	93	149	0.624161	ENSCAFT00000079350	stoploss	Germline(UCSC);Germline(PON);Germline(dbSNP);Germline(Literature1);Germline(Literature2)
18034XD-659-01	Squamous Cell Carcinoma	BRAF	chr16	8296284	T	A	T1763A	V588E	40	213	0.187793	ENSCAFT00000006305	nonsynonymous SNV	Somatic(VAFdist;n>=5)
18034XD-659-01	Squamous Cell Carcinoma	KMT2D	chr27	5526386	T	C	T2969C	L990S	163	327	0.498471	ENSCAFT00000081492	nonsynonymous SNV	Germline(UCSC);Germline(PON);Germline(dbSNP);Germline(Literature1);Germline(Literature2)
18034XD-659-01	Squamous Cell Carcinoma	KMT2D	chr27	5526002	-	A	2585_2586insA	P862fs	17	17	1	ENSCAFT00000081492	frameshift insertion	Germline(PON);Germline(dbSNP);Germline(Literature1);Germline(Literature2)
18034XD-659-01	Squamous Cell Carcinoma	KMT2D	chr27	5526005	C	-	2588delC	A863fs	17	20	0.85	ENSCAFT00000081492	frameshift deletion	Germline(PON);Germline(dbSNP);Germline(Literature1);Germline(Literature2)
18034XD-659-01	Squamous Cell Carcinoma	KMT2D	chr27	5525951	A	G	A2534G	Q845R	12	12	1	ENSCAFT00000081492	nonsynonymous SNV	Germline(UCSC);Germline(PON);Germline(dbSNP);Germline(Literature1)
18034XD-659-01	Squamous Cell Carcinoma	PTPRD	chr11	29259323	C	T	G2975A	R992H	84	363	0.231405	ENSCAFT00000073546	nonsynonymous SNV	Somatic(Cosmic;n<5);Somatic(cBioPortal;n<5)
18034XD-659-01	Squamous Cell Carcinoma	MTOR	chr2	84824655	A	G	A904G	I302V	89	416	0.213942	ENSCAFT00000026412	nonsynonymous SNV	Somatic(Cosmic;n<5)
18034XD-280-01	Soft Tissue Sarcoma	JAK2	chr1	93423884	C	G	C3347G	P1116R	734	1546	0.474774	ENSCAFT00000089120	nonsynonymous SNV	Germline(UCSC);Germline(PON);Germline(dbSNP);Germline(Literature1);Germline(Literature2)
18034XD-280-01	Soft Tissue Sarcoma	JAK3	chr20	45064008	C	T	C2773T	R925C	95	226	0.420354	ENSCAFT00000024100	nonsynonymous SNV	Germline(PON);Germline(dbSNP);Germline(Literature1);Germline(Literature2)
18034XD-280-01	Soft Tissue Sarcoma	JAK3	chr20	45054061	A	G	A268G	M90V	775	1604	0.483167	ENSCAFT00000024100	nonsynonymous SNV	Germline(UCSC);Germline(PON);Germline(dbSNP);Germline(Literature1);Germline(Literature2)
18034XD-280-01	Soft Tissue Sarcoma	VEGFA	chr12	12208579	-	AG	114_115insAG	G38fs	178	514	0.346304	ENSCAFT00000049819	frameshift insertion	Germline(UCSC);Germline(Literature1);Germline(Literature2)
18034XD-280-01	Soft Tissue Sarcoma	VEGFA	chr12	12209094	T	C	T629C	V210A	42	42	1	ENSCAFT00000049819	nonsynonymous SNV	Germline(UCSC);Germline(PON);Germline(dbSNP);Germline(Literature1);Germline(Literature2)
18034XD-280-01	Soft Tissue Sarcoma	ROS1	chr1	57590849	T	C	A5476G	I1826V	853	1654	0.515719	ENSCAFT00000001427	nonsynonymous SNV	Germline(UCSC);Germline(PON);Germline(dbSNP);Germline(Literature1);Germline(Literature2)
18034XD-280-01	Soft Tissue Sarcoma	ROS1	chr1	57653398	T	C	A397G	I133V	672	1365	0.492308	ENSCAFT00000001427	nonsynonymous SNV	Germline(UCSC);Germline(PON);Germline(dbSNP);Germline(Literature1);Germline(Literature2)
18034XD-280-01	Soft Tissue Sarcoma	ARID1A	chr2	73337323	A	C	T4681G	L1561V	1020	1024	0.996094	ENSCAFT00000019631	nonsynonymous SNV	Germline(UCSC);Germline(PON);Germline(dbSNP);Germline(Literature1);Germline(Literature2)
18034XD-280-01	Soft Tissue Sarcoma	ARID1A	chr2	73334527	T	C	A5287G	R1763G	2331	2331	1	ENSCAFT00000019631	nonsynonymous SNV	Germline(UCSC);Germline(PON);Germline(dbSNP);Germline(Literature1);Germline(Literature2)
18034XD-280-01	Soft Tissue Sarcoma	ARID1A	chr2	73334526	C	T	G5288A	R1763K	2289	2291	0.999127	ENSCAFT00000019631	nonsynonymous SNV	Germline(UCSC);Germline(PON);Germline(dbSNP);Germline(Literature1);Germline(Literature2)
18034XD-280-01	Soft Tissue Sarcoma	ARID1A	chr2	73337275	T	-	4729delA	S1577fs	978	978	1	ENSCAFT00000019631	frameshift deletion	Germline(UCSC);Germline(PON);Germline(dbSNP);Germline(Literature1);Germline(Literature2)
18034XD-280-01	Soft Tissue Sarcoma	ARID1A	chr2	73337280	-	G	4723dupC	R1575fs	929	931	0.997852	ENSCAFT00000019631	frameshift insertion	Germline(UCSC);Germline(PON);Germline(dbSNP);Germline(Literature1);Germline(Literature2)
18034XD-280-01	Soft Tissue Sarcoma	ARID1A	chr2	73334447	C	A	G5367T	L1789F	2575	2580	0.998062	ENSCAFT00000019631	nonsynonymous SNV	Germline(UCSC);Germline(PON);Germline(dbSNP);Germline(Literature1);Germline(Literature2)
18034XD-280-01	Soft Tissue Sarcoma	ARID1A	chr2	73334442	G	C	C5372G	A1791G	2534	2534	1	ENSCAFT00000019631	nonsynonymous SNV	Germline(UCSC);Germline(PON);Germline(dbSNP);Germline(Literature1);Germline(Literature2)
18034XD-280-01	Soft Tissue Sarcoma	PDGFRB	chr4	58960338	-	TGA	3086_3087insTGA	A1029delinsAD	1739	1744	0.997133	ENSCAFT00000000773	nonframeshift insertion	Germline(UCSC);Germline(PON);Germline(dbSNP);Germline(Literature1);Germline(Literature2)
18034XD-280-01	Soft Tissue Sarcoma	PDGFRB	chr4	58943645	G	A	G22A	G8S	965	1821	0.529929	ENSCAFT00000000773	nonsynonymous SNV	Germline(UCSC);Germline(PON);Germline(dbSNP);Germline(Literature1);Germline(Literature2)
18034XD-280-01	Soft Tissue Sarcoma	PDGFRA	chr13	46748482	G	A	G1688A	R563K	749	1472	0.508832	ENSCAFT00000066115	nonsynonymous SNV	Germline(UCSC);Germline(PON);Germline(dbSNP);Germline(Literature1);Germline(Literature2)
18034XD-280-01	Soft Tissue Sarcoma	ATM	chr5	24251038	T	A	A3431T	H1144L	1045	1047	0.99809	ENSCAFT00000048574	nonsynonymous SNV	Germline(UCSC);Germline(PON);Germline(dbSNP);Germline(Literature1);Germline(Literature2)
18034XD-280-01	Soft Tissue Sarcoma	ATM	chr5	24226831	A	G	T5267C	M1756T	1232	1233	0.999189	ENSCAFT00000048574	nonsynonymous SNV	Germline(UCSC);Germline(PON);Germline(dbSNP);Germline(Literature1);Germline(Literature2)
18034XD-280-01	Soft Tissue Sarcoma	FLT3	chr25	11651237	A	G	A2075G	H692R	1268	1274	0.99529	ENSCAFT00000065386	nonsynonymous SNV	Germline(UCSC);Germline(PON);Germline(dbSNP);Germline(Literature1);Germline(Literature2)
18034XD-280-01	Soft Tissue Sarcoma	CDK6	chr14	18419551	-	C	190dupG	V64fs	132	132	1	ENSCAFT00000003170	frameshift insertion	Germline(UCSC);Germline(PON);Germline(dbSNP);Germline(Literature1);Germline(Literature2)
18034XD-280-01	Soft Tissue Sarcoma	CDK6	chr14	18419562	GG	-	179_180del	P60fs	148	149	0.993289	ENSCAFT00000003170	frameshift deletion	Germline(UCSC);Germline(PON);Germline(dbSNP);Germline(Literature1);Germline(Literature2)
18034XD-280-01	Soft Tissue Sarcoma	CDK6	chr14	18419556	-	C	185dupG	S62fs	136	136	1	ENSCAFT00000003170	frameshift insertion	Germline(PON);Germline(dbSNP);Germline(Literature1);Germline(Literature2)
18034XD-280-01	Soft Tissue Sarcoma	NOTCH1	chr9	49014770	G	A	G6103A	V2035I	532	1133	0.46955	ENSCAFT00000031242	nonsynonymous SNV	Germline(UCSC);Germline(PON);Germline(dbSNP);Germline(Literature2)
18034XD-280-01	Soft Tissue Sarcoma	ERBB2	chr9	22763465	G	T	C2689A	L897I	1381	1382	0.999276	ENSCAFT00000025936	nonsynonymous SNV	Germline(UCSC);Germline(PON);Germline(dbSNP);Germline(Literature1);Germline(Literature2)
18034XD-280-01	Soft Tissue Sarcoma	BRCA2	chr25	7735412	-	TTT	9995_9996insAAA	M3332delinsIK	1059	2360	0.448729	ENSCAFT00000010309	nonframeshift insertion	Germline(UCSC);Germline(PON);Germline(dbSNP);Germline(Literature1);Germline(Literature2)
18034XD-280-01	Soft Tissue Sarcoma	BRCA2	chr25	7775268	G	A	C2183T	A728V	1801	1803	0.998891	ENSCAFT00000010309	nonsynonymous SNV	Germline(UCSC);Germline(PON);Germline(dbSNP);Germline(Literature1);Germline(Literature2)
18034XD-280-01	Soft Tissue Sarcoma	BRCA2	chr25	7787056	T	C	A428G	H143R	75	159	0.471698	ENSCAFT00000010309	nonsynonymous SNV	Germline(UCSC);Germline(PON);Germline(dbSNP);Germline(Literature1);Germline(Literature2)
18034XD-280-01	Soft Tissue Sarcoma	BRCA2	chr25	7777441	A	C	T1158G	C386W	922	1899	0.485519	ENSCAFT00000010309	nonsynonymous SNV	Germline(UCSC);Germline(PON);Germline(dbSNP);Germline(Literature1);Germline(Literature2)
18034XD-280-01	Soft Tissue Sarcoma	BRCA2	chr25	7773147	T	C	A4304G	K1435R	1114	2196	0.507286	ENSCAFT00000010309	nonsynonymous SNV	Germline(UCSC);Germline(PON);Germline(dbSNP);Germline(Literature1);Germline(Literature2)
18034XD-280-01	Soft Tissue Sarcoma	BRCA2	chr25	7775229	T	C	A2222G	N741S	1828	1828	1	ENSCAFT00000010309	nonsynonymous SNV	Germline(UCSC);Germline(PON);Germline(dbSNP);Germline(Literature1);Germline(Literature2)
18034XD-280-01	Soft Tissue Sarcoma	BRCA2	chr25	7775307	G	T	C2144A	P715Q	1712	1715	0.998251	ENSCAFT00000010309	nonsynonymous SNV	Germline(UCSC);Germline(PON);Germline(dbSNP);Germline(Literature1);Germline(Literature2)
18034XD-280-01	Soft Tissue Sarcoma	SETD2	chr20	41713086	T	-	3376delT	F1126fs	285	1715	0.166181	ENSCAFT00000021260	frameshift deletion	Unclassifiable(n<5)
18034XD-280-01	Soft Tissue Sarcoma	RAF1	chr20	5971505	A	G	A1697G	Q566R	1737	1740	0.998276	ENSCAFT00000092937	nonsynonymous SNV	Germline(UCSC);Germline(PON);Germline(dbSNP);Germline(Literature1);Germline(Literature2)
18034XD-280-01	Soft Tissue Sarcoma	TERT	chr34	11306448	-	G	3260dupG	S1087fs	145	145	1	ENSCAFT00000079350	frameshift insertion	Germline(PON);Germline(dbSNP);Germline(Literature1);Germline(Literature2)
18034XD-280-01	Soft Tissue Sarcoma	TERT	chr34	11306417	-	G	3229dupG	S1076fs	187	187	1	ENSCAFT00000079350	frameshift insertion	Germline(UCSC);Germline(PON);Germline(dbSNP);Germline(Literature1);Germline(Literature2)
18034XD-280-01	Soft Tissue Sarcoma	TERT	chr34	11306436	G	T	G3247T	G1083W	160	160	1	ENSCAFT00000079350	nonsynonymous SNV	Germline(UCSC);Germline(PON);Germline(dbSNP);Germline(Literature1);Germline(Literature2)
18034XD-280-01	Soft Tissue Sarcoma	TERT	chr34	11290210	G	A	G1438A	V480M	813	813	1	ENSCAFT00000079350	nonsynonymous SNV	Germline(UCSC);Germline(PON);Germline(dbSNP);Germline(Literature1);Germline(Literature2)
18034XD-280-01	Soft Tissue Sarcoma	TERT	chr34	11306452	G	-	3263delG	R1088fs	132	132	1	ENSCAFT00000079350	frameshift deletion	Germline(UCSC);Germline(PON);Germline(dbSNP);Germline(Literature1);Germline(Literature2)
18034XD-280-01	Soft Tissue Sarcoma	TERT	chr34	11306544	-	G	3356dupG	W1119fs	36	36	1	ENSCAFT00000079350	frameshift insertion	Germline(UCSC);Germline(PON);Germline(dbSNP);Germline(Literature1);Germline(Literature2)
18034XD-280-01	Soft Tissue Sarcoma	TERT	chr34	11289751	C	T	C979T	P327S	707	713	0.991585	ENSCAFT00000079350	nonsynonymous SNV	Germline(UCSC);Germline(PON);Germline(dbSNP);Germline(Literature1);Germline(Literature2)
18034XD-280-01	Soft Tissue Sarcoma	KMT2D	chr27	5553345	C	-	17236delC	P5746fs	1855	1891	0.980962	ENSCAFT00000081492	frameshift deletion	Germline(UCSC);Germline(PON);Germline(dbSNP);Germline(Literature1);Germline(Literature2)
18034XD-280-01	Soft Tissue Sarcoma	KMT2D	chr27	5543233	-	CAG	12267_12268insCAG	L4089delinsLQ	588	671	0.876304	ENSCAFT00000081492	nonframeshift insertion	Germline(UCSC)
18034XD-280-01	Soft Tissue Sarcoma	KMT2D	chr27	5526002	-	A	2585_2586insA	P862fs	76	76	1	ENSCAFT00000081492	frameshift insertion	Germline(PON);Germline(dbSNP);Germline(Literature1);Germline(Literature2)
18034XD-280-01	Soft Tissue Sarcoma	KMT2D	chr27	5526005	C	-	2588delC	A863fs	77	77	1	ENSCAFT00000081492	frameshift deletion	Germline(PON);Germline(dbSNP);Germline(Literature1);Germline(Literature2)
18034XD-280-01	Soft Tissue Sarcoma	KMT2D	chr27	5525951	A	G	A2534G	Q845R	26	28	0.928571	ENSCAFT00000081492	nonsynonymous SNV	Germline(UCSC);Germline(PON);Germline(dbSNP);Germline(Literature1)
18034XD-280-01	Soft Tissue Sarcoma	KMT2D	chr27	5525884	C	T	C2467T	R823C	39	41	0.95122	ENSCAFT00000081492	nonsynonymous SNV	Germline(UCSC);Germline(PON);Germline(dbSNP);Germline(Literature1)
18034XD-280-01	Soft Tissue Sarcoma	KMT2D	chr27	5525293	G	A	G1876A	V626M	2110	2113	0.99858	ENSCAFT00000081492	nonsynonymous SNV	Germline(UCSC);Germline(PON);Germline(dbSNP);Germline(Literature1);Germline(Literature2)
18034XD-280-01	Soft Tissue Sarcoma	KMT2D	chr27	5526102	CCTGTCCCCCGGGCCTGAGGAGCCGCG	-	2685_2711del	895_904del	165	183	0.901639	ENSCAFT00000081492	nonframeshift deletion	Germline(PON);Germline(dbSNP);Germline(Literature1);Germline(Literature2)
18034XD-280-01	Soft Tissue Sarcoma	NTRK1	chr7	41148019	-	C	1237_1238insG	Q413fs	106	106	1	ENSCAFT00000072804	frameshift insertion	Germline(UCSC);Germline(PON);Germline(dbSNP);Germline(Literature1);Germline(Literature2)
18034XD-280-01	Soft Tissue Sarcoma	NTRK1	chr7	41150437	A	G	T749C	I250T	708	708	1	ENSCAFT00000072804	nonsynonymous SNV	Germline(UCSC);Germline(PON);Germline(dbSNP);Germline(Literature1);Germline(Literature2)
18034XD-280-01	Soft Tissue Sarcoma	NTRK1	chr7	41150467	G	T	C719A	P240Q	422	423	0.997636	ENSCAFT00000072804	nonsynonymous SNV	Germline(UCSC);Germline(PON);Germline(dbSNP);Germline(Literature1);Germline(Literature2)
18034XD-280-01	Soft Tissue Sarcoma	NTRK1	chr7	41142519	GGCAGGGCCGG	-	2519_2529del	P840fs	44	227	0.193833	ENSCAFT00000072804	frameshift deletion	Germline(UCSC);Germline(Literature1)
18034XD-280-01	Soft Tissue Sarcoma	NTRK1	chr7	41148024	T	-	1233delA	K411fs	96	96	1	ENSCAFT00000072804	frameshift deletion	Germline(PON);Germline(dbSNP);Germline(Literature1);Germline(Literature2)
18034XD-280-01	Soft Tissue Sarcoma	FAT1	chr16	44131494	T	C	T3091C	S1031P	1180	2357	0.500636	ENSCAFT00000011726	nonsynonymous SNV	Germline(UCSC);Germline(PON);Germline(dbSNP);Germline(Literature1);Germline(Literature2)
18034XD-280-01	Soft Tissue Sarcoma	FAT1	chr16	44196418	T	C	T3824C	I1275T	1239	2294	0.540105	ENSCAFT00000011726	nonsynonymous SNV	Germline(UCSC);Germline(PON);Germline(dbSNP);Germline(Literature1);Germline(Literature2)
18034XD-280-01	Soft Tissue Sarcoma	FAT1	chr16	44211348	A	G	A6523G	I2175V	1448	2882	0.502429	ENSCAFT00000011726	nonsynonymous SNV	Germline(Literature1);Germline(Literature2)
18034XD-280-01	Soft Tissue Sarcoma	FAT1	chr16	44209737	G	A	G4912A	V1638I	686	1427	0.480729	ENSCAFT00000011726	nonsynonymous SNV	Germline(UCSC);Germline(PON);Germline(dbSNP);Germline(Literature1);Germline(Literature2)
18034XD-280-01	Soft Tissue Sarcoma	FAT1	chr16	44128936	T	C	T533C	I178T	1178	2484	0.474235	ENSCAFT00000011726	nonsynonymous SNV	Germline(UCSC);Germline(PON);Germline(dbSNP);Germline(Literature1);Germline(Literature2)
18034XD-280-01	Soft Tissue Sarcoma	FAT1	chr16	44128488	A	C	A85C	K29Q	1056	2091	0.505022	ENSCAFT00000011726	nonsynonymous SNV	Germline(UCSC);Germline(PON);Germline(dbSNP);Germline(Literature1);Germline(Literature2)
18034XD-280-01	Soft Tissue Sarcoma	ABL1	chr9	53121246	T	C	A2653G	S885G	1367	1368	0.999269	ENSCAFT00000031723	nonsynonymous SNV	Germline(UCSC);Germline(PON);Germline(dbSNP);Germline(Literature1);Germline(Literature2)
18034XD-280-01	Soft Tissue Sarcoma	ABL1	chr9	53121365	G	T	C2534A	P845H	1535	1539	0.997401	ENSCAFT00000031723	nonsynonymous SNV	Germline(UCSC);Germline(PON);Germline(dbSNP);Germline(Literature1);Germline(Literature2)
18034XD-280-01	Soft Tissue Sarcoma	KMT2C	chr16	16006797	CTG	-	5194_5196del	1732_1732del	948	1715	0.55277	ENSCAFT00000007959	nonframeshift deletion	Germline(UCSC)
18034XD-280-01	Soft Tissue Sarcoma	KMT2C	chr16	15988800	-	TTG	11225_11226insCAA	K3742delinsNK	1060	2229	0.47555	ENSCAFT00000007959	nonframeshift insertion	Germline(UCSC);Germline(PON);Germline(dbSNP);Germline(Literature1);Germline(Literature2)
18034XD-280-01	Soft Tissue Sarcoma	KMT2C	chr16	16002301	-	T	7921dupA	R2641fs	1170	1172	0.998294	ENSCAFT00000007959	frameshift insertion	Germline(UCSC);Germline(PON);Germline(dbSNP);Germline(Literature1);Germline(Literature2)
18034XD-280-01	Soft Tissue Sarcoma	KMT2C	chr16	16002353	A	G	T7870C	S2624P	1563	1569	0.996176	ENSCAFT00000007959	nonsynonymous SNV	Germline(UCSC);Germline(PON);Germline(dbSNP);Germline(Literature1);Germline(Literature2)
18034XD-280-01	Soft Tissue Sarcoma	KMT2C	chr16	16002352	G	T	C7871A	S2624X	1572	1581	0.994307	ENSCAFT00000007959	stopgain	Germline(UCSC);Germline(PON);Germline(dbSNP);Germline(Literature1);Germline(Literature2)
18034XD-280-01	Soft Tissue Sarcoma	KMT2C	chr16	16002298	-	T	7924dupA	T2642fs	1183	1186	0.99747	ENSCAFT00000007959	frameshift insertion	Germline(PON);Germline(dbSNP);Germline(Literature1);Germline(Literature2)
18034XD-280-01	Soft Tissue Sarcoma	PTPRT	chr24	30238706	C	A	G2029T	A677S	784	1647	0.476017	ENSCAFT00000068588	nonsynonymous SNV	Germline(UCSC);Germline(PON);Germline(dbSNP);Germline(Literature1);Germline(Literature2)
18034XD-280-01	Soft Tissue Sarcoma	BRAF	chr16	8262713	A	G	A964G	I322V	741	1504	0.492686	ENSCAFT00000006305	nonsynonymous SNV	Germline(UCSC);Germline(PON);Germline(dbSNP);Germline(Literature1);Germline(Literature2)
18034XD-228-01	Hemangiosarcoma	JAK3	chr20	45064008	C	T	C2773T	R925C	85	169	0.502959	ENSCAFT00000024100	nonsynonymous SNV	Germline(PON);Germline(dbSNP);Germline(Literature1);Germline(Literature2)
18034XD-228-01	Hemangiosarcoma	JAK3	chr20	45054061	A	G	A268G	M90V	1284	1287	0.997669	ENSCAFT00000024100	nonsynonymous SNV	Germline(UCSC);Germline(PON);Germline(dbSNP);Germline(Literature1);Germline(Literature2)
18034XD-228-01	Hemangiosarcoma	JAK3	chr20	45054722	T	C	T451C	S151P	236	514	0.459144	ENSCAFT00000024100	nonsynonymous SNV	Germline(UCSC);Germline(PON);Germline(dbSNP);Germline(Literature1);Germline(Literature2)
18034XD-228-01	Hemangiosarcoma	JAK1	chr5	45397577	A	G	A2045G	K682R	762	1641	0.464351	ENSCAFT00000049356	nonsynonymous SNV	Germline(UCSC);Germline(PON);Germline(dbSNP);Germline(Literature1);Germline(Literature2)
18034XD-228-01	Hemangiosarcoma	VEGFA	chr12	12209094	T	C	T629C	V210A	18	33	0.545455	ENSCAFT00000049819	nonsynonymous SNV	Germline(UCSC);Germline(PON);Germline(dbSNP);Germline(Literature1);Germline(Literature2)
18034XD-228-01	Hemangiosarcoma	ROS1	chr1	57598731	C	T	G4817A	R1606H	934	1789	0.522079	ENSCAFT00000001427	nonsynonymous SNV	Germline(UCSC);Germline(PON);Germline(dbSNP);Germline(Literature1);Germline(Literature2)
18034XD-228-01	Hemangiosarcoma	ROS1	chr1	57590849	T	C	A5476G	I1826V	547	1131	0.483643	ENSCAFT00000001427	nonsynonymous SNV	Germline(UCSC);Germline(PON);Germline(dbSNP);Germline(Literature1);Germline(Literature2)
18034XD-228-01	Hemangiosarcoma	ROS1	chr1	57581060	G	T	C6037A	L2013M	604	1287	0.469308	ENSCAFT00000001427	nonsynonymous SNV	Germline(UCSC);Germline(PON);Germline(dbSNP);Germline(Literature1);Germline(Literature2)
18034XD-228-01	Hemangiosarcoma	ARID1A	chr2	73337323	A	C	T4681G	L1561V	553	558	0.991039	ENSCAFT00000019631	nonsynonymous SNV	Germline(UCSC);Germline(PON);Germline(dbSNP);Germline(Literature1);Germline(Literature2)
18034XD-228-01	Hemangiosarcoma	ARID1A	chr2	73334527	T	C	A5287G	R1763G	1488	1488	1	ENSCAFT00000019631	nonsynonymous SNV	Germline(UCSC);Germline(PON);Germline(dbSNP);Germline(Literature1);Germline(Literature2)
18034XD-228-01	Hemangiosarcoma	ARID1A	chr2	73334526	C	T	G5288A	R1763K	1506	1506	1	ENSCAFT00000019631	nonsynonymous SNV	Germline(UCSC);Germline(PON);Germline(dbSNP);Germline(Literature1);Germline(Literature2)
18034XD-228-01	Hemangiosarcoma	ARID1A	chr2	73337275	T	-	4729delA	S1577fs	602	604	0.996689	ENSCAFT00000019631	frameshift deletion	Germline(UCSC);Germline(PON);Germline(dbSNP);Germline(Literature1);Germline(Literature2)
18034XD-228-01	Hemangiosarcoma	ARID1A	chr2	73337280	-	G	4723dupC	R1575fs	613	614	0.998371	ENSCAFT00000019631	frameshift insertion	Germline(UCSC);Germline(PON);Germline(dbSNP);Germline(Literature1);Germline(Literature2)
18034XD-228-01	Hemangiosarcoma	ARID1A	chr2	73334447	C	A	G5367T	L1789F	1556	1562	0.996159	ENSCAFT00000019631	nonsynonymous SNV	Germline(UCSC);Germline(PON);Germline(dbSNP);Germline(Literature1);Germline(Literature2)
18034XD-228-01	Hemangiosarcoma	ARID1A	chr2	73334442	G	C	C5372G	A1791G	1516	1520	0.997368	ENSCAFT00000019631	nonsynonymous SNV	Germline(UCSC);Germline(PON);Germline(dbSNP);Germline(Literature1);Germline(Literature2)
18034XD-228-01	Hemangiosarcoma	PDGFRB	chr4	58960338	-	TGA	3086_3087insTGA	A1029delinsAD	427	986	0.433063	ENSCAFT00000000773	nonframeshift insertion	Germline(UCSC);Germline(PON);Germline(dbSNP);Germline(Literature1);Germline(Literature2)
18034XD-228-01	Hemangiosarcoma	PDGFRB	chr4	58943645	G	A	G22A	G8S	456	909	0.50165	ENSCAFT00000000773	nonsynonymous SNV	Germline(UCSC);Germline(PON);Germline(dbSNP);Germline(Literature1);Germline(Literature2)
18034XD-228-01	Hemangiosarcoma	ATM	chr5	24251038	T	A	A3431T	H1144L	716	716	1	ENSCAFT00000048574	nonsynonymous SNV	Germline(UCSC);Germline(PON);Germline(dbSNP);Germline(Literature1);Germline(Literature2)
18034XD-228-01	Hemangiosarcoma	ATM	chr5	24226831	A	G	T5267C	M1756T	648	648	1	ENSCAFT00000048574	nonsynonymous SNV	Germline(UCSC);Germline(PON);Germline(dbSNP);Germline(Literature1);Germline(Literature2)
18034XD-228-01	Hemangiosarcoma	CDK6	chr14	18419551	-	C	190dupG	V64fs	145	145	1	ENSCAFT00000003170	frameshift insertion	Germline(UCSC);Germline(PON);Germline(dbSNP);Germline(Literature1);Germline(Literature2)
18034XD-228-01	Hemangiosarcoma	CDK6	chr14	18419562	GG	-	179_180del	P60fs	192	192	1	ENSCAFT00000003170	frameshift deletion	Germline(UCSC);Germline(PON);Germline(dbSNP);Germline(Literature1);Germline(Literature2)
18034XD-228-01	Hemangiosarcoma	CDK6	chr14	18419556	-	C	185dupG	S62fs	156	156	1	ENSCAFT00000003170	frameshift insertion	Germline(PON);Germline(dbSNP);Germline(Literature1);Germline(Literature2)
18034XD-228-01	Hemangiosarcoma	NOTCH1	chr9	49014770	G	C	G6103C	V2035L	779	779	1	ENSCAFT00000031242	nonsynonymous SNV	Germline(UCSC);Germline(Literature1)
18034XD-228-01	Hemangiosarcoma	MET	chr14	55685472	G	A	G3013A	G1005S	209	557	0.375224	ENSCAFT00000049462	nonsynonymous SNV	Germline(UCSC);Germline(PON);Germline(dbSNP);Germline(Literature1);Germline(Literature2)
18034XD-228-01	Hemangiosarcoma	ERBB2	chr9	22763465	G	T	C2689A	L897I	838	839	0.998808	ENSCAFT00000025936	nonsynonymous SNV	Germline(UCSC);Germline(PON);Germline(dbSNP);Germline(Literature1);Germline(Literature2)
18034XD-228-01	Hemangiosarcoma	BRCA2	chr25	7773357	A	G	T4094C	F1365S	450	877	0.513113	ENSCAFT00000010309	nonsynonymous SNV	Germline(PON);Germline(dbSNP);Germline(Literature1);Germline(Literature2)
18034XD-228-01	Hemangiosarcoma	BRCA2	chr25	7758717	C	T	G7831A	D2611N	329	732	0.449454	ENSCAFT00000010309	nonsynonymous SNV	Germline(PON);Germline(dbSNP);Germline(Literature1);Germline(Literature2)
18034XD-228-01	Hemangiosarcoma	BRCA2	chr25	7735412	-	TTT	9995_9996insAAA	M3332delinsIK	1331	1331	1	ENSCAFT00000010309	nonframeshift insertion	Germline(UCSC);Germline(PON);Germline(dbSNP);Germline(Literature1);Germline(Literature2)
18034XD-228-01	Hemangiosarcoma	BRCA2	chr25	7775268	G	A	C2183T	A728V	764	764	1	ENSCAFT00000010309	nonsynonymous SNV	Germline(UCSC);Germline(PON);Germline(dbSNP);Germline(Literature1);Germline(Literature2)
18034XD-228-01	Hemangiosarcoma	BRCA2	chr25	7777487	G	A	C1112T	T371I	395	828	0.477053	ENSCAFT00000010309	nonsynonymous SNV	Germline(PON);Germline(dbSNP);Germline(Literature1);Germline(Literature2)
18034XD-228-01	Hemangiosarcoma	BRCA2	chr25	7787056	T	C	A428G	H143R	33	63	0.52381	ENSCAFT00000010309	nonsynonymous SNV	Germline(UCSC);Germline(PON);Germline(dbSNP);Germline(Literature1);Germline(Literature2)
18034XD-228-01	Hemangiosarcoma	BRCA2	chr25	7777441	A	C	T1158G	C386W	793	794	0.998741	ENSCAFT00000010309	nonsynonymous SNV	Germline(UCSC);Germline(PON);Germline(dbSNP);Germline(Literature1);Germline(Literature2)
18034XD-228-01	Hemangiosarcoma	BRCA2	chr25	7773147	T	C	A4304G	K1435R	472	948	0.49789	ENSCAFT00000010309	nonsynonymous SNV	Germline(UCSC);Germline(PON);Germline(dbSNP);Germline(Literature1);Germline(Literature2)
18034XD-228-01	Hemangiosarcoma	BRCA2	chr25	7775524	C	T	G1927A	E643K	308	673	0.457652	ENSCAFT00000010309	nonsynonymous SNV	Germline(PON);Germline(dbSNP);Germline(Literature1);Germline(Literature2)
18034XD-228-01	Hemangiosarcoma	BRCA2	chr25	7775229	T	C	A2222G	N741S	819	819	1	ENSCAFT00000010309	nonsynonymous SNV	Germline(UCSC);Germline(PON);Germline(dbSNP);Germline(Literature1);Germline(Literature2)
18034XD-228-01	Hemangiosarcoma	BRCA2	chr25	7775307	G	T	C2144A	P715Q	733	734	0.998638	ENSCAFT00000010309	nonsynonymous SNV	Germline(UCSC);Germline(PON);Germline(dbSNP);Germline(Literature1);Germline(Literature2)
18034XD-228-01	Hemangiosarcoma	BRCA2	chr25	7735195	T	G	A10213C	T3405P	1018	1957	0.520184	ENSCAFT00000010309	nonsynonymous SNV	Germline(PON);Germline(dbSNP);Germline(Literature1);Germline(Literature2)
18034XD-228-01	Hemangiosarcoma	FGFR3	chr3	62316649	G	A	C436T	R146W	336	740	0.454054	ENSCAFT00000059563	nonsynonymous SNV	Germline(UCSC);Germline(PON);Germline(dbSNP);Germline(Literature1);Germline(Literature2)
18034XD-228-01	Hemangiosarcoma	TP53	chr5	32562969	C	T	G1060A	G354R	690	1302	0.529954	ENSCAFT00000081814	nonsynonymous SNV	Germline(PON);Germline(dbSNP);Germline(Literature1);Germline(Literature2)
18034XD-228-01	Hemangiosarcoma	TP53	chr5	32564695	-	G	399dupC	T134fs	164	628	0.261146	ENSCAFT00000081814	frameshift insertion	Somatic(Cosmic;n<5);Somatic(cBioPortal;n<5)
18034XD-228-01	Hemangiosarcoma	TERT	chr34	11306448	-	G	3260dupG	S1087fs	172	172	1	ENSCAFT00000079350	frameshift insertion	Germline(PON);Germline(dbSNP);Germline(Literature1);Germline(Literature2)
18034XD-228-01	Hemangiosarcoma	TERT	chr34	11306417	-	G	3229dupG	S1076fs	213	213	1	ENSCAFT00000079350	frameshift insertion	Germline(UCSC);Germline(PON);Germline(dbSNP);Germline(Literature1);Germline(Literature2)
18034XD-228-01	Hemangiosarcoma	TERT	chr34	11306436	G	T	G3247T	G1083W	184	184	1	ENSCAFT00000079350	nonsynonymous SNV	Germline(UCSC);Germline(PON);Germline(dbSNP);Germline(Literature1);Germline(Literature2)
18034XD-228-01	Hemangiosarcoma	TERT	chr34	11290210	G	A	G1438A	V480M	811	811	1	ENSCAFT00000079350	nonsynonymous SNV	Germline(UCSC);Germline(PON);Germline(dbSNP);Germline(Literature1);Germline(Literature2)
18034XD-228-01	Hemangiosarcoma	TERT	chr34	11306452	G	-	3263delG	R1088fs	150	150	1	ENSCAFT00000079350	frameshift deletion	Germline(UCSC);Germline(PON);Germline(dbSNP);Germline(Literature1);Germline(Literature2)
18034XD-228-01	Hemangiosarcoma	TERT	chr34	11306544	-	G	3356dupG	W1119fs	46	46	1	ENSCAFT00000079350	frameshift insertion	Germline(UCSC);Germline(PON);Germline(dbSNP);Germline(Literature1);Germline(Literature2)
18034XD-228-01	Hemangiosarcoma	TERT	chr34	11289751	C	T	C979T	P327S	651	653	0.996937	ENSCAFT00000079350	nonsynonymous SNV	Germline(UCSC);Germline(PON);Germline(dbSNP);Germline(Literature1);Germline(Literature2)
18034XD-228-01	Hemangiosarcoma	KMT2C	chr16	15988800	-	TTG	11225_11226insCAA	K3742delinsNK	888	1398	0.635193	ENSCAFT00000007959	nonframeshift insertion	Germline(UCSC);Germline(PON);Germline(dbSNP);Germline(Literature1);Germline(Literature2)
18034XD-228-01	Hemangiosarcoma	KMT2C	chr16	16002301	-	T	7921dupA	R2641fs	867	867	1	ENSCAFT00000007959	frameshift insertion	Germline(UCSC);Germline(PON);Germline(dbSNP);Germline(Literature1);Germline(Literature2)
18034XD-228-01	Hemangiosarcoma	KMT2C	chr16	15990391	TGCTGC	-	9630_9635del	3210_3212del	443	720	0.615278	ENSCAFT00000007959	nonframeshift deletion	Germline(UCSC)
18034XD-228-01	Hemangiosarcoma	KMT2C	chr16	16002353	A	G	T7870C	S2624P	1184	1186	0.998314	ENSCAFT00000007959	nonsynonymous SNV	Germline(UCSC);Germline(PON);Germline(dbSNP);Germline(Literature1);Germline(Literature2)
18034XD-228-01	Hemangiosarcoma	KMT2C	chr16	16002352	G	T	C7871A	S2624X	1210	1210	1	ENSCAFT00000007959	stopgain	Germline(UCSC);Germline(PON);Germline(dbSNP);Germline(Literature1);Germline(Literature2)
18034XD-228-01	Hemangiosarcoma	KMT2C	chr16	16002298	-	T	7924dupA	T2642fs	849	849	1	ENSCAFT00000007959	frameshift insertion	Germline(PON);Germline(dbSNP);Germline(Literature1);Germline(Literature2)
18034XD-228-01	Hemangiosarcoma	KMT2D	chr27	5526102	CCTGTCCCCCGGGCCTGAGGAGCCGCG	-	2685_2711del	895_904del	77	85	0.905882	ENSCAFT00000081492	nonframeshift deletion	Germline(PON);Germline(dbSNP);Germline(Literature1);Germline(Literature2)
18034XD-228-01	Hemangiosarcoma	KMT2D	chr27	5553345	C	-	17236delC	P5746fs	673	1342	0.50149	ENSCAFT00000081492	frameshift deletion	Germline(UCSC);Germline(PON);Germline(dbSNP);Germline(Literature1);Germline(Literature2)
18034XD-228-01	Hemangiosarcoma	KMT2D	chr27	5543405	CAGCAGCAGCAGCAATTT	-	12439_12456del	4147_4152del	113	345	0.327536	ENSCAFT00000081492	nonframeshift deletion	Germline(PON);Germline(dbSNP);Germline(Literature1);Germline(Literature2)
18034XD-228-01	Hemangiosarcoma	KMT2D	chr27	5543233	-	CAGCAG	12267_12268insCAGCAG	L4089delinsLQQ	179	410	0.436585	ENSCAFT00000081492	nonframeshift insertion	Germline(VAFdist;n>=5)
18034XD-228-01	Hemangiosarcoma	KMT2D	chr27	5526002	-	A	2585_2586insA	P862fs	49	51	0.960784	ENSCAFT00000081492	frameshift insertion	Germline(PON);Germline(dbSNP);Germline(Literature1);Germline(Literature2)
18034XD-228-01	Hemangiosarcoma	KMT2D	chr27	5526005	C	-	2588delC	A863fs	52	52	1	ENSCAFT00000081492	frameshift deletion	Germline(PON);Germline(dbSNP);Germline(Literature1);Germline(Literature2)
18034XD-228-01	Hemangiosarcoma	KMT2D	chr27	5525951	A	G	A2534G	Q845R	24	24	1	ENSCAFT00000081492	nonsynonymous SNV	Germline(UCSC);Germline(PON);Germline(dbSNP);Germline(Literature1)
18034XD-228-01	Hemangiosarcoma	KMT2D	chr27	5525884	C	T	C2467T	R823C	26	26	1	ENSCAFT00000081492	nonsynonymous SNV	Germline(UCSC);Germline(PON);Germline(dbSNP);Germline(Literature1)
18034XD-228-01	Hemangiosarcoma	KMT2D	chr27	5525293	G	A	G1876A	V626M	719	1381	0.520637	ENSCAFT00000081492	nonsynonymous SNV	Germline(UCSC);Germline(PON);Germline(dbSNP);Germline(Literature1);Germline(Literature2)
18034XD-228-01	Hemangiosarcoma	KMT2D	chr27	5525654	A	G	A2237G	Q746R	208	630	0.330159	ENSCAFT00000081492	nonsynonymous SNV	Germline(UCSC);Germline(PON);Germline(dbSNP);Germline(Literature1)
18034XD-228-01	Hemangiosarcoma	NTRK1	chr7	41142513	GGCTGAGGCAG	-	2525_2535del	P842fs	43	140	0.307143	ENSCAFT00000072804	frameshift deletion	Germline(UCSC);Germline(PON);Germline(dbSNP);Germline(Literature1);Germline(Literature2)
18034XD-228-01	Hemangiosarcoma	NTRK1	chr7	41148024	T	-	1233delA	K411fs	104	104	1	ENSCAFT00000072804	frameshift deletion	Germline(PON);Germline(dbSNP);Germline(Literature1);Germline(Literature2)
18034XD-228-01	Hemangiosarcoma	NTRK1	chr7	41150437	A	G	T749C	I250T	531	531	1	ENSCAFT00000072804	nonsynonymous SNV	Germline(UCSC);Germline(PON);Germline(dbSNP);Germline(Literature1);Germline(Literature2)
18034XD-228-01	Hemangiosarcoma	NTRK1	chr7	41142519	GGCAGGGCCGG	-	2519_2529del	P840fs	51	100	0.51	ENSCAFT00000072804	frameshift deletion	Germline(UCSC);Germline(Literature1)
18034XD-228-01	Hemangiosarcoma	NTRK1	chr7	41148019	-	C	1237_1238insG	Q413fs	108	108	1	ENSCAFT00000072804	frameshift insertion	Germline(UCSC);Germline(PON);Germline(dbSNP);Germline(Literature1);Germline(Literature2)
18034XD-228-01	Hemangiosarcoma	NTRK1	chr7	41150467	G	T	C719A	P240Q	370	370	1	ENSCAFT00000072804	nonsynonymous SNV	Germline(UCSC);Germline(PON);Germline(dbSNP);Germline(Literature1);Germline(Literature2)
18034XD-228-01	Hemangiosarcoma	NTRK1	chr7	41152766	C	T	G659A	R220Q	293	712	0.411517	ENSCAFT00000072804	nonsynonymous SNV	Germline(UCSC);Germline(PON);Germline(dbSNP);Germline(Literature1);Germline(Literature2)
18034XD-228-01	Hemangiosarcoma	FAT1	chr16	44131494	T	C	T3091C	S1031P	1349	1349	1	ENSCAFT00000011726	nonsynonymous SNV	Germline(UCSC);Germline(PON);Germline(dbSNP);Germline(Literature1);Germline(Literature2)
18034XD-228-01	Hemangiosarcoma	FAT1	chr16	44225230	G	A	G10825A	D3609N	885	1433	0.617585	ENSCAFT00000011726	nonsynonymous SNV	Germline(UCSC);Germline(PON);Germline(dbSNP);Germline(Literature1);Germline(Literature2)
18034XD-228-01	Hemangiosarcoma	FAT1	chr16	44209737	G	A	G4912A	V1638I	328	542	0.605166	ENSCAFT00000011726	nonsynonymous SNV	Germline(UCSC);Germline(PON);Germline(dbSNP);Germline(Literature1);Germline(Literature2)
18034XD-228-01	Hemangiosarcoma	FAT1	chr16	44128488	A	C	A85C	K29Q	460	1116	0.412186	ENSCAFT00000011726	nonsynonymous SNV	Germline(UCSC);Germline(PON);Germline(dbSNP);Germline(Literature1);Germline(Literature2)
18034XD-228-01	Hemangiosarcoma	ABL1	chr9	53121246	T	C	A2653G	S885G	746	749	0.995995	ENSCAFT00000031723	nonsynonymous SNV	Germline(UCSC);Germline(PON);Germline(dbSNP);Germline(Literature1);Germline(Literature2)
18034XD-228-01	Hemangiosarcoma	ABL1	chr9	53121365	G	T	C2534A	P845H	907	909	0.9978	ENSCAFT00000031723	nonsynonymous SNV	Germline(UCSC);Germline(PON);Germline(dbSNP);Germline(Literature1);Germline(Literature2)
18034PH-796-01	Hemangiosarcoma	ROS1	chr1	57669050	G	T	C167A	P56Q	110	273	0.40293	ENSCAFT00000001427	nonsynonymous SNV	Germline(UCSC);Germline(PON);Germline(dbSNP);Germline(Literature1);Germline(Literature2)
18034PH-796-01	Hemangiosarcoma	ROS1	chr1	57653398	T	C	A397G	I133V	449	1046	0.429254	ENSCAFT00000001427	nonsynonymous SNV	Germline(UCSC);Germline(PON);Germline(dbSNP);Germline(Literature1);Germline(Literature2)
18034PH-796-01	Hemangiosarcoma	ROS1	chr1	57581060	G	T	C6037A	L2013M	495	1053	0.470085	ENSCAFT00000001427	nonsynonymous SNV	Germline(UCSC);Germline(PON);Germline(dbSNP);Germline(Literature1);Germline(Literature2)
18034PH-796-01	Hemangiosarcoma	NTRK1	chr7	41148019	-	C	1237_1238insG	Q413fs	56	56	1	ENSCAFT00000072804	frameshift insertion	Germline(UCSC);Germline(PON);Germline(dbSNP);Germline(Literature1);Germline(Literature2)
18034PH-796-01	Hemangiosarcoma	NTRK1	chr7	41150437	A	G	T749C	I250T	255	255	1	ENSCAFT00000072804	nonsynonymous SNV	Germline(UCSC);Germline(PON);Germline(dbSNP);Germline(Literature1);Germline(Literature2)
18034PH-796-01	Hemangiosarcoma	NTRK1	chr7	41150467	G	T	C719A	P240Q	133	133	1	ENSCAFT00000072804	nonsynonymous SNV	Germline(UCSC);Germline(PON);Germline(dbSNP);Germline(Literature1);Germline(Literature2)
18034PH-796-01	Hemangiosarcoma	NTRK1	chr7	41142519	GGCAGGGCCGG	-	2519_2529del	P840fs	42	42	1	ENSCAFT00000072804	frameshift deletion	Germline(UCSC);Germline(Literature1)
18034PH-796-01	Hemangiosarcoma	NTRK1	chr7	41148024	T	-	1233delA	K411fs	51	51	1	ENSCAFT00000072804	frameshift deletion	Germline(PON);Germline(dbSNP);Germline(Literature1);Germline(Literature2)
18034PH-796-01	Hemangiosarcoma	ERBB2	chr9	22763465	G	T	C2689A	L897I	403	404	0.997525	ENSCAFT00000025936	nonsynonymous SNV	Germline(UCSC);Germline(PON);Germline(dbSNP);Germline(Literature1);Germline(Literature2)
18034PH-796-01	Hemangiosarcoma	BRCA2	chr25	7735412	-	TTT	9995_9996insAAA	M3332delinsIK	1268	1268	1	ENSCAFT00000010309	nonframeshift insertion	Germline(UCSC);Germline(PON);Germline(dbSNP);Germline(Literature1);Germline(Literature2)
18034PH-796-01	Hemangiosarcoma	BRCA2	chr25	7775268	G	A	C2183T	A728V	1163	1164	0.999141	ENSCAFT00000010309	nonsynonymous SNV	Germline(UCSC);Germline(PON);Germline(dbSNP);Germline(Literature1);Germline(Literature2)
18034PH-796-01	Hemangiosarcoma	BRCA2	chr25	7787056	T	C	A428G	H143R	11	22	0.5	ENSCAFT00000010309	nonsynonymous SNV	Germline(UCSC);Germline(PON);Germline(dbSNP);Germline(Literature1);Germline(Literature2)
18034PH-796-01	Hemangiosarcoma	BRCA2	chr25	7777441	A	C	T1158G	C386W	1466	1466	1	ENSCAFT00000010309	nonsynonymous SNV	Germline(UCSC);Germline(PON);Germline(dbSNP);Germline(Literature1);Germline(Literature2)
18034PH-796-01	Hemangiosarcoma	BRCA2	chr25	7773147	T	C	A4304G	K1435R	753	1573	0.478703	ENSCAFT00000010309	nonsynonymous SNV	Germline(UCSC);Germline(PON);Germline(dbSNP);Germline(Literature1);Germline(Literature2)
18034PH-796-01	Hemangiosarcoma	BRCA2	chr25	7775229	T	C	A2222G	N741S	1224	1224	1	ENSCAFT00000010309	nonsynonymous SNV	Germline(UCSC);Germline(PON);Germline(dbSNP);Germline(Literature1);Germline(Literature2)
18034PH-796-01	Hemangiosarcoma	BRCA2	chr25	7775307	G	T	C2144A	P715Q	1252	1252	1	ENSCAFT00000010309	nonsynonymous SNV	Germline(UCSC);Germline(PON);Germline(dbSNP);Germline(Literature1);Germline(Literature2)
18034PH-796-01	Hemangiosarcoma	BRCA2	chr25	7775050	T	G	A2401C	K801Q	774	1521	0.508876	ENSCAFT00000010309	nonsynonymous SNV	Germline(UCSC);Germline(PON);Germline(dbSNP);Germline(Literature1);Germline(Literature2)
18034PH-796-01	Hemangiosarcoma	BRCA2	chr25	7768691	AAC	-	6918_6920del	2306_2307del	125	283	0.441696	ENSCAFT00000010309	nonframeshift deletion	Germline(UCSC);Germline(PON);Germline(dbSNP);Germline(Literature1);Germline(Literature2)
18034PH-796-01	Hemangiosarcoma	ARID1A	chr2	73337323	A	C	T4681G	L1561V	306	311	0.983923	ENSCAFT00000019631	nonsynonymous SNV	Germline(UCSC);Germline(PON);Germline(dbSNP);Germline(Literature1);Germline(Literature2)
18034PH-796-01	Hemangiosarcoma	ARID1A	chr2	73334527	T	C	A5287G	R1763G	1100	1100	1	ENSCAFT00000019631	nonsynonymous SNV	Germline(UCSC);Germline(PON);Germline(dbSNP);Germline(Literature1);Germline(Literature2)
18034PH-796-01	Hemangiosarcoma	ARID1A	chr2	73334526	C	T	G5288A	R1763K	1103	1103	1	ENSCAFT00000019631	nonsynonymous SNV	Germline(UCSC);Germline(PON);Germline(dbSNP);Germline(Literature1);Germline(Literature2)
18034PH-796-01	Hemangiosarcoma	ARID1A	chr2	73337275	T	-	4729delA	S1577fs	322	322	1	ENSCAFT00000019631	frameshift deletion	Germline(UCSC);Germline(PON);Germline(dbSNP);Germline(Literature1);Germline(Literature2)
18034PH-796-01	Hemangiosarcoma	ARID1A	chr2	73337280	-	G	4723dupC	R1575fs	315	315	1	ENSCAFT00000019631	frameshift insertion	Germline(UCSC);Germline(PON);Germline(dbSNP);Germline(Literature1);Germline(Literature2)
18034PH-796-01	Hemangiosarcoma	ARID1A	chr2	73334447	C	A	G5367T	L1789F	1392	1393	0.999282	ENSCAFT00000019631	nonsynonymous SNV	Germline(UCSC);Germline(PON);Germline(dbSNP);Germline(Literature1);Germline(Literature2)
18034PH-796-01	Hemangiosarcoma	ARID1A	chr2	73334442	G	C	C5372G	A1791G	1365	1367	0.998537	ENSCAFT00000019631	nonsynonymous SNV	Germline(UCSC);Germline(PON);Germline(dbSNP);Germline(Literature1);Germline(Literature2)
18034PH-796-01	Hemangiosarcoma	FAT1	chr16	44131494	T	C	T3091C	S1031P	1277	1278	0.999218	ENSCAFT00000011726	nonsynonymous SNV	Germline(UCSC);Germline(PON);Germline(dbSNP);Germline(Literature1);Germline(Literature2)
18034PH-796-01	Hemangiosarcoma	FAT1	chr16	44209737	G	A	G4912A	V1638I	528	976	0.540984	ENSCAFT00000011726	nonsynonymous SNV	Germline(UCSC);Germline(PON);Germline(dbSNP);Germline(Literature1);Germline(Literature2)
18034PH-796-01	Hemangiosarcoma	FAT1	chr16	44199382	A	G	A4313G	K1438R	440	834	0.527578	ENSCAFT00000011726	nonsynonymous SNV	Germline(UCSC);Germline(PON);Germline(dbSNP);Germline(Literature1);Germline(Literature2)
18034PH-796-01	Hemangiosarcoma	FAT1	chr16	44128488	A	C	A85C	K29Q	1154	1154	1	ENSCAFT00000011726	nonsynonymous SNV	Germline(UCSC);Germline(PON);Germline(dbSNP);Germline(Literature1);Germline(Literature2)
18034PH-796-01	Hemangiosarcoma	ABL1	chr9	53121246	T	C	A2653G	S885G	379	379	1	ENSCAFT00000031723	nonsynonymous SNV	Germline(UCSC);Germline(PON);Germline(dbSNP);Germline(Literature1);Germline(Literature2)
18034PH-796-01	Hemangiosarcoma	ABL1	chr9	53121365	G	T	C2534A	P845H	232	446	0.520179	ENSCAFT00000031723	nonsynonymous SNV	Germline(UCSC);Germline(PON);Germline(dbSNP);Germline(Literature1);Germline(Literature2)
18034PH-796-01	Hemangiosarcoma	ABL1	chr9	53121354	G	A	C2545T	L849F	203	422	0.481043	ENSCAFT00000031723	nonsynonymous SNV	Germline(UCSC);Germline(PON);Germline(dbSNP);Germline(Literature1);Germline(Literature2)
18034PH-796-01	Hemangiosarcoma	TERT	chr34	11306448	-	G	3260dupG	S1087fs	68	68	1	ENSCAFT00000079350	frameshift insertion	Germline(PON);Germline(dbSNP);Germline(Literature1);Germline(Literature2)
18034PH-796-01	Hemangiosarcoma	TERT	chr34	11306417	-	G	3229dupG	S1076fs	81	81	1	ENSCAFT00000079350	frameshift insertion	Germline(UCSC);Germline(PON);Germline(dbSNP);Germline(Literature1);Germline(Literature2)
18034PH-796-01	Hemangiosarcoma	TERT	chr34	11306436	G	T	G3247T	G1083W	72	72	1	ENSCAFT00000079350	nonsynonymous SNV	Germline(UCSC);Germline(PON);Germline(dbSNP);Germline(Literature1);Germline(Literature2)
18034PH-796-01	Hemangiosarcoma	TERT	chr34	11290210	G	A	G1438A	V480M	268	651	0.411674	ENSCAFT00000079350	nonsynonymous SNV	Germline(UCSC);Germline(PON);Germline(dbSNP);Germline(Literature1);Germline(Literature2)
18034PH-796-01	Hemangiosarcoma	TERT	chr34	11306452	G	-	3263delG	R1088fs	60	60	1	ENSCAFT00000079350	frameshift deletion	Germline(UCSC);Germline(PON);Germline(dbSNP);Germline(Literature1);Germline(Literature2)
18034PH-796-01	Hemangiosarcoma	TERT	chr34	11306951	A	G	A3762G	X1254W	174	352	0.494318	ENSCAFT00000079350	stoploss	Germline(UCSC);Germline(PON);Germline(dbSNP);Germline(Literature1);Germline(Literature2)
18034PH-796-01	Hemangiosarcoma	TERT	chr34	11305722	G	A	G3079A	A1027T	622	1131	0.549956	ENSCAFT00000079350	nonsynonymous SNV	Germline(UCSC);Germline(PON);Germline(dbSNP);Germline(Literature1);Germline(Literature2)
18034PH-796-01	Hemangiosarcoma	TERT	chr34	11306544	-	G	3356dupG	W1119fs	17	17	1	ENSCAFT00000079350	frameshift insertion	Germline(UCSC);Germline(PON);Germline(dbSNP);Germline(Literature1);Germline(Literature2)
18034PH-796-01	Hemangiosarcoma	TERT	chr34	11289751	C	T	C979T	P327S	197	503	0.39165	ENSCAFT00000079350	nonsynonymous SNV	Germline(UCSC);Germline(PON);Germline(dbSNP);Germline(Literature1);Germline(Literature2)
18034PH-796-01	Hemangiosarcoma	JAK3	chr20	45064008	C	T	C2773T	R925C	52	114	0.45614	ENSCAFT00000024100	nonsynonymous SNV	Germline(PON);Germline(dbSNP);Germline(Literature1);Germline(Literature2)
18034PH-796-01	Hemangiosarcoma	JAK3	chr20	45054061	A	G	A268G	M90V	733	733	1	ENSCAFT00000024100	nonsynonymous SNV	Germline(UCSC);Germline(PON);Germline(dbSNP);Germline(Literature1);Germline(Literature2)
18034PH-796-01	Hemangiosarcoma	ATM	chr5	24258517	G	A	C2966T	A989V	637	1310	0.48626	ENSCAFT00000048574	nonsynonymous SNV	Germline(UCSC);Germline(PON);Germline(dbSNP);Germline(Literature1);Germline(Literature2)
18034PH-796-01	Hemangiosarcoma	ATM	chr5	24251038	T	A	A3431T	H1144L	202	427	0.473068	ENSCAFT00000048574	nonsynonymous SNV	Germline(UCSC);Germline(PON);Germline(dbSNP);Germline(Literature1);Germline(Literature2)
18034PH-796-01	Hemangiosarcoma	ATM	chr5	24226831	A	G	T5267C	M1756T	1045	1045	1	ENSCAFT00000048574	nonsynonymous SNV	Germline(UCSC);Germline(PON);Germline(dbSNP);Germline(Literature1);Germline(Literature2)
18034PH-796-01	Hemangiosarcoma	FLT3	chr25	11651237	A	G	A2075G	H692R	992	992	1	ENSCAFT00000065386	nonsynonymous SNV	Germline(UCSC);Germline(PON);Germline(dbSNP);Germline(Literature1);Germline(Literature2)
18034PH-796-01	Hemangiosarcoma	PTPRT	chr24	30238706	C	A	G2029T	A677S	1140	1141	0.999124	ENSCAFT00000068588	nonsynonymous SNV	Germline(UCSC);Germline(PON);Germline(dbSNP);Germline(Literature1);Germline(Literature2)
18034PH-796-01	Hemangiosarcoma	MET	chr14	55663569	G	A	G1747A	D583N	515	1107	0.465221	ENSCAFT00000049462	nonsynonymous SNV	Germline(UCSC);Germline(PON);Germline(dbSNP);Germline(Literature1);Germline(Literature2)
18034PH-796-01	Hemangiosarcoma	CDK6	chr14	18419551	-	C	190dupG	V64fs	47	47	1	ENSCAFT00000003170	frameshift insertion	Germline(UCSC);Germline(PON);Germline(dbSNP);Germline(Literature1);Germline(Literature2)
18034PH-796-01	Hemangiosarcoma	CDK6	chr14	18419562	GG	-	179_180del	P60fs	77	77	1	ENSCAFT00000003170	frameshift deletion	Germline(UCSC);Germline(PON);Germline(dbSNP);Germline(Literature1);Germline(Literature2)
18034PH-796-01	Hemangiosarcoma	CDK6	chr14	18419556	-	C	185dupG	S62fs	58	58	1	ENSCAFT00000003170	frameshift insertion	Germline(PON);Germline(dbSNP);Germline(Literature1);Germline(Literature2)
18034PH-796-01	Hemangiosarcoma	KMT2C	chr16	16002353	A	G	T7870C	S2624P	805	805	1	ENSCAFT00000007959	nonsynonymous SNV	Germline(UCSC);Germline(PON);Germline(dbSNP);Germline(Literature1);Germline(Literature2)
18034PH-796-01	Hemangiosarcoma	KMT2C	chr16	16002352	G	T	C7871A	S2624X	800	800	1	ENSCAFT00000007959	stopgain	Germline(UCSC);Germline(PON);Germline(dbSNP);Germline(Literature1);Germline(Literature2)
18034PH-796-01	Hemangiosarcoma	KMT2C	chr16	16002298	-	T	7924dupA	T2642fs	620	620	1	ENSCAFT00000007959	frameshift insertion	Germline(PON);Germline(dbSNP);Germline(Literature1);Germline(Literature2)
18034PH-796-01	Hemangiosarcoma	KMT2C	chr16	16002301	-	T	7921dupA	R2641fs	643	643	1	ENSCAFT00000007959	frameshift insertion	Germline(UCSC);Germline(PON);Germline(dbSNP);Germline(Literature1);Germline(Literature2)
18034PH-796-01	Hemangiosarcoma	KMT2D	chr27	5553345	C	-	17236delC	P5746fs	323	585	0.552137	ENSCAFT00000081492	frameshift deletion	Germline(UCSC);Germline(PON);Germline(dbSNP);Germline(Literature1);Germline(Literature2)
18034PH-796-01	Hemangiosarcoma	KMT2D	chr27	5543233	-	CAG	12267_12268insCAG	L4089delinsLQ	209	409	0.511002	ENSCAFT00000081492	nonframeshift insertion	Germline(UCSC)
18034PH-796-01	Hemangiosarcoma	KMT2D	chr27	5526002	-	A	2585_2586insA	P862fs	18	18	1	ENSCAFT00000081492	frameshift insertion	Germline(PON);Germline(dbSNP);Germline(Literature1);Germline(Literature2)
18034PH-796-01	Hemangiosarcoma	KMT2D	chr27	5526005	C	-	2588delC	A863fs	18	18	1	ENSCAFT00000081492	frameshift deletion	Germline(PON);Germline(dbSNP);Germline(Literature1);Germline(Literature2)
18034PH-796-01	Hemangiosarcoma	KMT2D	chr27	5525951	A	G	A2534G	Q845R	11	11	1	ENSCAFT00000081492	nonsynonymous SNV	Germline(UCSC);Germline(PON);Germline(dbSNP);Germline(Literature1)
18034PH-796-01	Hemangiosarcoma	KMT2D	chr27	5525293	G	A	G1876A	V626M	472	888	0.531532	ENSCAFT00000081492	nonsynonymous SNV	Germline(UCSC);Germline(PON);Germline(dbSNP);Germline(Literature1);Germline(Literature2)
18034PH-796-01	Hemangiosarcoma	KMT2D	chr27	5526102	CCTGTCCCCCGGGCCTGAGGAGCCGCG	-	2685_2711del	895_904del	42	43	0.976744	ENSCAFT00000081492	nonframeshift deletion	Germline(PON);Germline(dbSNP);Germline(Literature1);Germline(Literature2)
18034PH-796-01	Hemangiosarcoma	PIK3CA	chr34	12675674	A	T	A3140T	H1047L	536	1940	0.276289	ENSCAFT00000080543	nonsynonymous SNV	Somatic(Cosmic;n<5);Somatic(cBioPortal;n<5)
18034PH-796-01	Hemangiosarcoma	NOTCH1	chr9	49014770	G	C	G6103C	V2035L	211	450	0.468889	ENSCAFT00000031242	nonsynonymous SNV	Germline(UCSC);Germline(Literature1)
18034PH-796-01	Hemangiosarcoma	NOTCH1	chr9	49009470	G	A	G4367A	S1456N	369	731	0.504788	ENSCAFT00000031242	nonsynonymous SNV	Germline(UCSC);Germline(PON);Germline(dbSNP);Germline(Literature1);Germline(Literature2)
18034XD-409-01	Anal Sac Carcinoma	ROS1	chr1	57556569	G	A	C6779T	T2260M	1027	2248	0.456851	ENSCAFT00000001427	nonsynonymous SNV	Germline(UCSC);Germline(PON);Germline(dbSNP);Germline(Literature1);Germline(Literature2)
18034XD-409-01	Anal Sac Carcinoma	ROS1	chr1	57590849	T	C	A5476G	I1826V	1174	2295	0.511547	ENSCAFT00000001427	nonsynonymous SNV	Germline(UCSC);Germline(PON);Germline(dbSNP);Germline(Literature1);Germline(Literature2)
18034XD-409-01	Anal Sac Carcinoma	ROS1	chr1	57581060	G	T	C6037A	L2013M	926	1952	0.474385	ENSCAFT00000001427	nonsynonymous SNV	Germline(UCSC);Germline(PON);Germline(dbSNP);Germline(Literature1);Germline(Literature2)
18034XD-409-01	Anal Sac Carcinoma	NTRK1	chr7	41148019	-	C	1237_1238insG	Q413fs	91	91	1	ENSCAFT00000072804	frameshift insertion	Germline(UCSC);Germline(PON);Germline(dbSNP);Germline(Literature1);Germline(Literature2)
18034XD-409-01	Anal Sac Carcinoma	NTRK1	chr7	41150437	A	G	T749C	I250T	503	503	1	ENSCAFT00000072804	nonsynonymous SNV	Germline(UCSC);Germline(PON);Germline(dbSNP);Germline(Literature1);Germline(Literature2)
18034XD-409-01	Anal Sac Carcinoma	NTRK1	chr7	41150467	G	T	C719A	P240Q	319	319	1	ENSCAFT00000072804	nonsynonymous SNV	Germline(UCSC);Germline(PON);Germline(dbSNP);Germline(Literature1);Germline(Literature2)
18034XD-409-01	Anal Sac Carcinoma	NTRK1	chr7	41142519	GGCAGGGCCGG	-	2519_2529del	P840fs	32	127	0.251969	ENSCAFT00000072804	frameshift deletion	Germline(UCSC);Germline(Literature1)
18034XD-409-01	Anal Sac Carcinoma	NTRK1	chr7	41148024	T	-	1233delA	K411fs	87	87	1	ENSCAFT00000072804	frameshift deletion	Germline(PON);Germline(dbSNP);Germline(Literature1);Germline(Literature2)
18034XD-409-01	Anal Sac Carcinoma	ERBB2	chr9	22763465	G	T	C2689A	L897I	961	963	0.997923	ENSCAFT00000025936	nonsynonymous SNV	Germline(UCSC);Germline(PON);Germline(dbSNP);Germline(Literature1);Germline(Literature2)
18034XD-409-01	Anal Sac Carcinoma	BRCA2	chr25	7735412	-	TTT	9995_9996insAAA	M3332delinsIK	1408	2944	0.478261	ENSCAFT00000010309	nonframeshift insertion	Germline(UCSC);Germline(PON);Germline(dbSNP);Germline(Literature1);Germline(Literature2)
18034XD-409-01	Anal Sac Carcinoma	BRCA2	chr25	7775268	G	A	C2183T	A728V	2332	2333	0.999571	ENSCAFT00000010309	nonsynonymous SNV	Germline(UCSC);Germline(PON);Germline(dbSNP);Germline(Literature1);Germline(Literature2)
18034XD-409-01	Anal Sac Carcinoma	BRCA2	chr25	7777441	A	C	T1158G	C386W	1047	2086	0.501918	ENSCAFT00000010309	nonsynonymous SNV	Germline(UCSC);Germline(PON);Germline(dbSNP);Germline(Literature1);Germline(Literature2)
18034XD-409-01	Anal Sac Carcinoma	BRCA2	chr25	7775229	T	C	A2222G	N741S	2317	2319	0.999138	ENSCAFT00000010309	nonsynonymous SNV	Germline(UCSC);Germline(PON);Germline(dbSNP);Germline(Literature1);Germline(Literature2)
18034XD-409-01	Anal Sac Carcinoma	BRCA2	chr25	7775307	G	T	C2144A	P715Q	2153	2153	1	ENSCAFT00000010309	nonsynonymous SNV	Germline(UCSC);Germline(PON);Germline(dbSNP);Germline(Literature1);Germline(Literature2)
18034XD-409-01	Anal Sac Carcinoma	BRCA2	chr25	7775050	T	G	A2401C	K801Q	638	1199	0.53211	ENSCAFT00000010309	nonsynonymous SNV	Germline(UCSC);Germline(PON);Germline(dbSNP);Germline(Literature1);Germline(Literature2)
18034XD-409-01	Anal Sac Carcinoma	BRCA2	chr25	7768691	AAC	-	6918_6920del	2306_2307del	104	264	0.393939	ENSCAFT00000010309	nonframeshift deletion	Germline(UCSC);Germline(PON);Germline(dbSNP);Germline(Literature1);Germline(Literature2)
18034XD-409-01	Anal Sac Carcinoma	ARID1A	chr2	73337323	A	C	T4681G	L1561V	805	811	0.992602	ENSCAFT00000019631	nonsynonymous SNV	Germline(UCSC);Germline(PON);Germline(dbSNP);Germline(Literature1);Germline(Literature2)
18034XD-409-01	Anal Sac Carcinoma	ARID1A	chr2	73334527	T	C	A5287G	R1763G	2556	2556	1	ENSCAFT00000019631	nonsynonymous SNV	Germline(UCSC);Germline(PON);Germline(dbSNP);Germline(Literature1);Germline(Literature2)
18034XD-409-01	Anal Sac Carcinoma	ARID1A	chr2	73334526	C	T	G5288A	R1763K	2563	2563	1	ENSCAFT00000019631	nonsynonymous SNV	Germline(UCSC);Germline(PON);Germline(dbSNP);Germline(Literature1);Germline(Literature2)
18034XD-409-01	Anal Sac Carcinoma	ARID1A	chr2	73337275	T	-	4729delA	S1577fs	883	885	0.99774	ENSCAFT00000019631	frameshift deletion	Germline(UCSC);Germline(PON);Germline(dbSNP);Germline(Literature1);Germline(Literature2)
18034XD-409-01	Anal Sac Carcinoma	ARID1A	chr2	73337280	-	G	4723dupC	R1575fs	863	867	0.995386	ENSCAFT00000019631	frameshift insertion	Germline(UCSC);Germline(PON);Germline(dbSNP);Germline(Literature1);Germline(Literature2)
18034XD-409-01	Anal Sac Carcinoma	ARID1A	chr2	73334447	C	A	G5367T	L1789F	2713	2719	0.997793	ENSCAFT00000019631	nonsynonymous SNV	Germline(UCSC);Germline(PON);Germline(dbSNP);Germline(Literature1);Germline(Literature2)
18034XD-409-01	Anal Sac Carcinoma	ARID1A	chr2	73334442	G	C	C5372G	A1791G	2670	2672	0.999251	ENSCAFT00000019631	nonsynonymous SNV	Germline(UCSC);Germline(PON);Germline(dbSNP);Germline(Literature1);Germline(Literature2)
18034XD-409-01	Anal Sac Carcinoma	FAT1	chr16	44131494	T	C	T3091C	S1031P	2755	2757	0.999275	ENSCAFT00000011726	nonsynonymous SNV	Germline(UCSC);Germline(PON);Germline(dbSNP);Germline(Literature1);Germline(Literature2)
18034XD-409-01	Anal Sac Carcinoma	FAT1	chr16	44210956	G	A	G6131A	R2044H	1702	3352	0.507757	ENSCAFT00000011726	nonsynonymous SNV	Germline(UCSC);Germline(PON);Germline(dbSNP);Germline(Literature1);Germline(Literature2)
18034XD-409-01	Anal Sac Carcinoma	FAT1	chr16	44199382	A	G	A4313G	K1438R	1054	2173	0.485044	ENSCAFT00000011726	nonsynonymous SNV	Germline(UCSC);Germline(PON);Germline(dbSNP);Germline(Literature1);Germline(Literature2)
18034XD-409-01	Anal Sac Carcinoma	FAT1	chr16	44128488	A	C	A85C	K29Q	1474	2874	0.512874	ENSCAFT00000011726	nonsynonymous SNV	Germline(UCSC);Germline(PON);Germline(dbSNP);Germline(Literature1);Germline(Literature2)
18034XD-409-01	Anal Sac Carcinoma	KMT2C	chr16	16002353	A	G	T7870C	S2624P	1765	1765	1	ENSCAFT00000007959	nonsynonymous SNV	Germline(UCSC);Germline(PON);Germline(dbSNP);Germline(Literature1);Germline(Literature2)
18034XD-409-01	Anal Sac Carcinoma	KMT2C	chr16	16002352	G	T	C7871A	S2624X	1751	1751	1	ENSCAFT00000007959	stopgain	Germline(UCSC);Germline(PON);Germline(dbSNP);Germline(Literature1);Germline(Literature2)
18034XD-409-01	Anal Sac Carcinoma	KMT2C	chr16	16002298	-	T	7924dupA	T2642fs	1251	1251	1	ENSCAFT00000007959	frameshift insertion	Germline(PON);Germline(dbSNP);Germline(Literature1);Germline(Literature2)
18034XD-409-01	Anal Sac Carcinoma	KMT2C	chr16	16002301	-	T	7921dupA	R2641fs	1268	1268	1	ENSCAFT00000007959	frameshift insertion	Germline(UCSC);Germline(PON);Germline(dbSNP);Germline(Literature1);Germline(Literature2)
18034XD-409-01	Anal Sac Carcinoma	TERT	chr34	11306448	-	G	3260dupG	S1087fs	142	142	1	ENSCAFT00000079350	frameshift insertion	Germline(PON);Germline(dbSNP);Germline(Literature1);Germline(Literature2)
18034XD-409-01	Anal Sac Carcinoma	TERT	chr34	11306417	-	G	3229dupG	S1076fs	189	189	1	ENSCAFT00000079350	frameshift insertion	Germline(UCSC);Germline(PON);Germline(dbSNP);Germline(Literature1);Germline(Literature2)
18034XD-409-01	Anal Sac Carcinoma	TERT	chr34	11306436	G	T	G3247T	G1083W	161	161	1	ENSCAFT00000079350	nonsynonymous SNV	Germline(UCSC);Germline(PON);Germline(dbSNP);Germline(Literature1);Germline(Literature2)
18034XD-409-01	Anal Sac Carcinoma	TERT	chr34	11306452	G	-	3263delG	R1088fs	142	142	1	ENSCAFT00000079350	frameshift deletion	Germline(UCSC);Germline(PON);Germline(dbSNP);Germline(Literature1);Germline(Literature2)
18034XD-409-01	Anal Sac Carcinoma	TERT	chr34	11305722	G	A	G3079A	A1027T	1191	1193	0.998324	ENSCAFT00000079350	nonsynonymous SNV	Germline(UCSC);Germline(PON);Germline(dbSNP);Germline(Literature1);Germline(Literature2)
18034XD-409-01	Anal Sac Carcinoma	TERT	chr34	11306544	-	G	3356dupG	W1119fs	32	32	1	ENSCAFT00000079350	frameshift insertion	Germline(UCSC);Germline(PON);Germline(dbSNP);Germline(Literature1);Germline(Literature2)
18034XD-409-01	Anal Sac Carcinoma	TERT	chr34	11306951	A	G	A3762G	X1254W	505	506	0.998024	ENSCAFT00000079350	stoploss	Germline(UCSC);Germline(PON);Germline(dbSNP);Germline(Literature1);Germline(Literature2)
18034XD-409-01	Anal Sac Carcinoma	KMT2D	chr27	5526044	C	T	C2627T	P876L	30	71	0.422535	ENSCAFT00000081492	nonsynonymous SNV	Germline(UCSC);Germline(PON);Germline(dbSNP);Germline(Literature1);Germline(Literature2)
18034XD-409-01	Anal Sac Carcinoma	KMT2D	chr27	5553345	C	-	17236delC	P5746fs	683	1323	0.516251	ENSCAFT00000081492	frameshift deletion	Germline(UCSC);Germline(PON);Germline(dbSNP);Germline(Literature1);Germline(Literature2)
18034XD-409-01	Anal Sac Carcinoma	KMT2D	chr27	5543233	-	CAG	12267_12268insCAG	L4089delinsLQ	281	616	0.456169	ENSCAFT00000081492	nonframeshift insertion	Germline(UCSC)
18034XD-409-01	Anal Sac Carcinoma	KMT2D	chr27	5526002	-	A	2585_2586insA	P862fs	37	37	1	ENSCAFT00000081492	frameshift insertion	Germline(PON);Germline(dbSNP);Germline(Literature1);Germline(Literature2)
18034XD-409-01	Anal Sac Carcinoma	KMT2D	chr27	5526005	C	-	2588delC	A863fs	39	39	1	ENSCAFT00000081492	frameshift deletion	Germline(PON);Germline(dbSNP);Germline(Literature1);Germline(Literature2)
18034XD-409-01	Anal Sac Carcinoma	KMT2D	chr27	5525951	A	G	A2534G	Q845R	19	19	1	ENSCAFT00000081492	nonsynonymous SNV	Germline(UCSC);Germline(PON);Germline(dbSNP);Germline(Literature1)
18034XD-409-01	Anal Sac Carcinoma	KMT2D	chr27	5525884	C	T	C2467T	R823C	24	24	1	ENSCAFT00000081492	nonsynonymous SNV	Germline(UCSC);Germline(PON);Germline(dbSNP);Germline(Literature1)
18034XD-409-01	Anal Sac Carcinoma	KMT2D	chr27	5525293	G	A	G1876A	V626M	911	1825	0.499178	ENSCAFT00000081492	nonsynonymous SNV	Germline(UCSC);Germline(PON);Germline(dbSNP);Germline(Literature1);Germline(Literature2)
18034XD-409-01	Anal Sac Carcinoma	KMT2D	chr27	5526102	CCTGTCCCCCGGGCCTGAGGAGCCGCG	-	2685_2711del	895_904del	72	160	0.45	ENSCAFT00000081492	nonframeshift deletion	Germline(PON);Germline(dbSNP);Germline(Literature1);Germline(Literature2)
18034XD-409-01	Anal Sac Carcinoma	VEGFA	chr12	12208579	-	AG	114_115insAG	G38fs	525	610	0.860656	ENSCAFT00000049819	frameshift insertion	Germline(UCSC);Germline(Literature1);Germline(Literature2)
18034XD-409-01	Anal Sac Carcinoma	PDGFRB	chr4	58960338	-	TGA	3086_3087insTGA	A1029delinsAD	580	1439	0.403058	ENSCAFT00000000773	nonframeshift insertion	Germline(UCSC);Germline(PON);Germline(dbSNP);Germline(Literature1);Germline(Literature2)
18034XD-409-01	Anal Sac Carcinoma	PDGFRB	chr4	58943645	G	A	G22A	G8S	603	1242	0.485507	ENSCAFT00000000773	nonsynonymous SNV	Germline(UCSC);Germline(PON);Germline(dbSNP);Germline(Literature1);Germline(Literature2)
18034XD-409-01	Anal Sac Carcinoma	ATM	chr5	24251038	T	A	A3431T	H1144L	722	1416	0.509887	ENSCAFT00000048574	nonsynonymous SNV	Germline(UCSC);Germline(PON);Germline(dbSNP);Germline(Literature1);Germline(Literature2)
18034XD-409-01	Anal Sac Carcinoma	ATM	chr5	24226831	A	G	T5267C	M1756T	2016	2016	1	ENSCAFT00000048574	nonsynonymous SNV	Germline(UCSC);Germline(PON);Germline(dbSNP);Germline(Literature1);Germline(Literature2)
18034XD-409-01	Anal Sac Carcinoma	RAF1	chr20	5971553	C	T	C1745T	S582L	533	1003	0.531406	ENSCAFT00000092937	nonsynonymous SNV	Germline(UCSC);Germline(PON);Germline(dbSNP);Germline(Literature1);Germline(Literature2)
18034XD-409-01	Anal Sac Carcinoma	FBXW7	chr15	50251251	C	T	G1726A	E576K	12	13	0.923077	ENSCAFT00000082966	nonsynonymous SNV	Germline(PON);Germline(dbSNP);Germline(Literature1);Germline(Literature2)
18034XD-409-01	Anal Sac Carcinoma	PTPRT	chr24	30238706	C	A	G2029T	A677S	1136	2266	0.501324	ENSCAFT00000068588	nonsynonymous SNV	Germline(UCSC);Germline(PON);Germline(dbSNP);Germline(Literature1);Germline(Literature2)
18034XD-409-01	Anal Sac Carcinoma	CDK6	chr14	18419551	-	C	190dupG	V64fs	75	75	1	ENSCAFT00000003170	frameshift insertion	Germline(UCSC);Germline(PON);Germline(dbSNP);Germline(Literature1);Germline(Literature2)
18034XD-409-01	Anal Sac Carcinoma	CDK6	chr14	18419562	GG	-	179_180del	P60fs	110	110	1	ENSCAFT00000003170	frameshift deletion	Germline(UCSC);Germline(PON);Germline(dbSNP);Germline(Literature1);Germline(Literature2)
18034XD-409-01	Anal Sac Carcinoma	CDK6	chr14	18419556	-	C	185dupG	S62fs	87	87	1	ENSCAFT00000003170	frameshift insertion	Germline(PON);Germline(dbSNP);Germline(Literature1);Germline(Literature2)
18034XD-409-01	Anal Sac Carcinoma	ABL1	chr9	53121246	T	C	A2653G	S885G	868	869	0.998849	ENSCAFT00000031723	nonsynonymous SNV	Germline(UCSC);Germline(PON);Germline(dbSNP);Germline(Literature1);Germline(Literature2)
18034XD-409-01	Anal Sac Carcinoma	ABL1	chr9	53121354	G	A	C2545T	L849F	1116	1116	1	ENSCAFT00000031723	nonsynonymous SNV	Germline(UCSC);Germline(PON);Germline(dbSNP);Germline(Literature1);Germline(Literature2)
18034XD-409-01	Anal Sac Carcinoma	NOTCH1	chr9	49014770	G	A	G6103A	V2035I	405	876	0.462329	ENSCAFT00000031242	nonsynonymous SNV	Germline(UCSC);Germline(PON);Germline(dbSNP);Germline(Literature2)
18034XD-133-01	Hemangiosarcoma	NTRK1	chr7	41148019	-	C	1237_1238insG	Q413fs	43	43	1	ENSCAFT00000072804	frameshift insertion	Germline(UCSC);Germline(PON);Germline(dbSNP);Germline(Literature1);Germline(Literature2)
18034XD-133-01	Hemangiosarcoma	NTRK1	chr7	41150437	A	G	T749C	I250T	93	93	1	ENSCAFT00000072804	nonsynonymous SNV	Germline(UCSC);Germline(PON);Germline(dbSNP);Germline(Literature1);Germline(Literature2)
18034XD-133-01	Hemangiosarcoma	NTRK1	chr7	41150467	G	T	C719A	P240Q	72	72	1	ENSCAFT00000072804	nonsynonymous SNV	Germline(UCSC);Germline(PON);Germline(dbSNP);Germline(Literature1);Germline(Literature2)
18034XD-133-01	Hemangiosarcoma	NTRK1	chr7	41148024	T	-	1233delA	K411fs	42	42	1	ENSCAFT00000072804	frameshift deletion	Germline(PON);Germline(dbSNP);Germline(Literature1);Germline(Literature2)
18034XD-133-01	Hemangiosarcoma	ERBB2	chr9	22763465	G	T	C2689A	L897I	355	356	0.997191	ENSCAFT00000025936	nonsynonymous SNV	Germline(UCSC);Germline(PON);Germline(dbSNP);Germline(Literature1);Germline(Literature2)
18034XD-133-01	Hemangiosarcoma	BRCA2	chr25	7735412	-	TTT	9995_9996insAAA	M3332delinsIK	383	745	0.514094	ENSCAFT00000010309	nonframeshift insertion	Germline(UCSC);Germline(PON);Germline(dbSNP);Germline(Literature1);Germline(Literature2)
18034XD-133-01	Hemangiosarcoma	BRCA2	chr25	7748722	T	C	A8785G	N2929D	159	273	0.582418	ENSCAFT00000010309	nonsynonymous SNV	Germline(UCSC);Germline(PON);Germline(dbSNP);Germline(Literature1);Germline(Literature2)
18034XD-133-01	Hemangiosarcoma	BRCA2	chr25	7775268	G	A	C2183T	A728V	352	352	1	ENSCAFT00000010309	nonsynonymous SNV	Germline(UCSC);Germline(PON);Germline(dbSNP);Germline(Literature1);Germline(Literature2)
18034XD-133-01	Hemangiosarcoma	BRCA2	chr25	7777441	A	C	T1158G	C386W	271	480	0.564583	ENSCAFT00000010309	nonsynonymous SNV	Germline(UCSC);Germline(PON);Germline(dbSNP);Germline(Literature1);Germline(Literature2)
18034XD-133-01	Hemangiosarcoma	BRCA2	chr25	7775229	T	C	A2222G	N741S	376	376	1	ENSCAFT00000010309	nonsynonymous SNV	Germline(UCSC);Germline(PON);Germline(dbSNP);Germline(Literature1);Germline(Literature2)
18034XD-133-01	Hemangiosarcoma	BRCA2	chr25	7775307	G	T	C2144A	P715Q	352	353	0.997167	ENSCAFT00000010309	nonsynonymous SNV	Germline(UCSC);Germline(PON);Germline(dbSNP);Germline(Literature1);Germline(Literature2)
18034XD-133-01	Hemangiosarcoma	BRCA2	chr25	7775050	T	G	A2401C	K801Q	241	424	0.568396	ENSCAFT00000010309	nonsynonymous SNV	Germline(UCSC);Germline(PON);Germline(dbSNP);Germline(Literature1);Germline(Literature2)
18034XD-133-01	Hemangiosarcoma	BRCA2	chr25	7768691	AAC	-	6918_6920del	2306_2307del	67	144	0.465278	ENSCAFT00000010309	nonframeshift deletion	Germline(UCSC);Germline(PON);Germline(dbSNP);Germline(Literature1);Germline(Literature2)
18034XD-133-01	Hemangiosarcoma	TERT	chr34	11306448	-	G	3260dupG	S1087fs	68	68	1	ENSCAFT00000079350	frameshift insertion	Germline(PON);Germline(dbSNP);Germline(Literature1);Germline(Literature2)
18034XD-133-01	Hemangiosarcoma	TERT	chr34	11306417	-	G	3229dupG	S1076fs	86	86	1	ENSCAFT00000079350	frameshift insertion	Germline(UCSC);Germline(PON);Germline(dbSNP);Germline(Literature1);Germline(Literature2)
18034XD-133-01	Hemangiosarcoma	TERT	chr34	11306436	G	T	G3247T	G1083W	74	74	1	ENSCAFT00000079350	nonsynonymous SNV	Germline(UCSC);Germline(PON);Germline(dbSNP);Germline(Literature1);Germline(Literature2)
18034XD-133-01	Hemangiosarcoma	TERT	chr34	11290210	G	A	G1438A	V480M	184	390	0.471795	ENSCAFT00000079350	nonsynonymous SNV	Germline(UCSC);Germline(PON);Germline(dbSNP);Germline(Literature1);Germline(Literature2)
18034XD-133-01	Hemangiosarcoma	TERT	chr34	11306880	GAGGCCATCCTA	-	3691_3702del	1231_1234del	13	94	0.138298	ENSCAFT00000079350	nonframeshift deletion	Germline(UCSC);Germline(PON);Germline(dbSNP);Germline(Literature1);Germline(Literature2)
18034XD-133-01	Hemangiosarcoma	TERT	chr34	11306452	G	-	3263delG	R1088fs	64	64	1	ENSCAFT00000079350	frameshift deletion	Germline(UCSC);Germline(PON);Germline(dbSNP);Germline(Literature1);Germline(Literature2)
18034XD-133-01	Hemangiosarcoma	TERT	chr34	11306544	-	G	3356dupG	W1119fs	28	28	1	ENSCAFT00000079350	frameshift insertion	Germline(UCSC);Germline(PON);Germline(dbSNP);Germline(Literature1);Germline(Literature2)
18034XD-133-01	Hemangiosarcoma	TERT	chr34	11289751	C	T	C979T	P327S	162	387	0.418605	ENSCAFT00000079350	nonsynonymous SNV	Germline(UCSC);Germline(PON);Germline(dbSNP);Germline(Literature1);Germline(Literature2)
18034XD-133-01	Hemangiosarcoma	ARID1A	chr2	73337323	A	C	T4681G	L1561V	153	155	0.987097	ENSCAFT00000019631	nonsynonymous SNV	Germline(UCSC);Germline(PON);Germline(dbSNP);Germline(Literature1);Germline(Literature2)
18034XD-133-01	Hemangiosarcoma	ARID1A	chr2	73334527	T	C	A5287G	R1763G	842	842	1	ENSCAFT00000019631	nonsynonymous SNV	Germline(UCSC);Germline(PON);Germline(dbSNP);Germline(Literature1);Germline(Literature2)
18034XD-133-01	Hemangiosarcoma	ARID1A	chr2	73334526	C	T	G5288A	R1763K	836	838	0.997613	ENSCAFT00000019631	nonsynonymous SNV	Germline(UCSC);Germline(PON);Germline(dbSNP);Germline(Literature1);Germline(Literature2)
18034XD-133-01	Hemangiosarcoma	ARID1A	chr2	73337275	T	-	4729delA	S1577fs	145	145	1	ENSCAFT00000019631	frameshift deletion	Germline(UCSC);Germline(PON);Germline(dbSNP);Germline(Literature1);Germline(Literature2)
18034XD-133-01	Hemangiosarcoma	ARID1A	chr2	73337280	-	G	4723dupC	R1575fs	145	145	1	ENSCAFT00000019631	frameshift insertion	Germline(UCSC);Germline(PON);Germline(dbSNP);Germline(Literature1);Germline(Literature2)
18034XD-133-01	Hemangiosarcoma	ARID1A	chr2	73334447	C	A	G5367T	L1789F	875	878	0.996583	ENSCAFT00000019631	nonsynonymous SNV	Germline(UCSC);Germline(PON);Germline(dbSNP);Germline(Literature1);Germline(Literature2)
18034XD-133-01	Hemangiosarcoma	ARID1A	chr2	73334442	G	C	C5372G	A1791G	873	873	1	ENSCAFT00000019631	nonsynonymous SNV	Germline(UCSC);Germline(PON);Germline(dbSNP);Germline(Literature1);Germline(Literature2)
18034XD-133-01	Hemangiosarcoma	FAT1	chr16	44131494	T	C	T3091C	S1031P	694	695	0.998561	ENSCAFT00000011726	nonsynonymous SNV	Germline(UCSC);Germline(PON);Germline(dbSNP);Germline(Literature1);Germline(Literature2)
18034XD-133-01	Hemangiosarcoma	FAT1	chr16	44210497	G	A	G5672A	R1891H	311	561	0.554367	ENSCAFT00000011726	nonsynonymous SNV	Germline(UCSC);Germline(PON);Germline(dbSNP);Germline(Literature1);Germline(Literature2)
18034XD-133-01	Hemangiosarcoma	FAT1	chr16	44128488	A	C	A85C	K29Q	666	667	0.998501	ENSCAFT00000011726	nonsynonymous SNV	Germline(UCSC);Germline(PON);Germline(dbSNP);Germline(Literature1);Germline(Literature2)
18034XD-133-01	Hemangiosarcoma	FAT1	chr16	44129665	C	T	C1262T	S421F	445	784	0.567602	ENSCAFT00000011726	nonsynonymous SNV	Germline(UCSC);Germline(PON);Germline(dbSNP);Germline(Literature1);Germline(Literature2)
18034XD-133-01	Hemangiosarcoma	FLT3	chr25	11651237	A	G	A2075G	H692R	491	491	1	ENSCAFT00000065386	nonsynonymous SNV	Germline(UCSC);Germline(PON);Germline(dbSNP);Germline(Literature1);Germline(Literature2)
18034XD-133-01	Hemangiosarcoma	JAK2	chr1	93423884	C	G	C3347G	P1116R	336	336	1	ENSCAFT00000089120	nonsynonymous SNV	Germline(UCSC);Germline(PON);Germline(dbSNP);Germline(Literature1);Germline(Literature2)
18034XD-133-01	Hemangiosarcoma	JAK3	chr20	45054061	A	G	A268G	M90V	490	492	0.995935	ENSCAFT00000024100	nonsynonymous SNV	Germline(UCSC);Germline(PON);Germline(dbSNP);Germline(Literature1);Germline(Literature2)
18034XD-133-01	Hemangiosarcoma	TP53	chr5	32563952	T	C	A641G	Y214C	168	451	0.372506	ENSCAFT00000081814	nonsynonymous SNV	Somatic(Cosmic;n<5);Somatic(cBioPortal;n<5)
18034XD-133-01	Hemangiosarcoma	PDGFRB	chr4	58960338	-	TGA	3086_3087insTGA	A1029delinsAD	223	223	1	ENSCAFT00000000773	nonframeshift insertion	Germline(UCSC);Germline(PON);Germline(dbSNP);Germline(Literature1);Germline(Literature2)
18034XD-133-01	Hemangiosarcoma	PDGFRB	chr4	58954798	C	T	C2113T	R705C	574	574	1	ENSCAFT00000000773	nonsynonymous SNV	Germline(UCSC);Germline(PON);Germline(dbSNP);Germline(Literature1);Germline(Literature2)
18034XD-133-01	Hemangiosarcoma	PDGFRB	chr4	58943645	G	A	G22A	G8S	190	424	0.448113	ENSCAFT00000000773	nonsynonymous SNV	Germline(UCSC);Germline(PON);Germline(dbSNP);Germline(Literature1);Germline(Literature2)
18034XD-133-01	Hemangiosarcoma	ATM	chr5	24251038	T	A	A3431T	H1144L	297	297	1	ENSCAFT00000048574	nonsynonymous SNV	Germline(UCSC);Germline(PON);Germline(dbSNP);Germline(Literature1);Germline(Literature2)
18034XD-133-01	Hemangiosarcoma	ATM	chr5	24226831	A	G	T5267C	M1756T	255	255	1	ENSCAFT00000048574	nonsynonymous SNV	Germline(UCSC);Germline(PON);Germline(dbSNP);Germline(Literature1);Germline(Literature2)
18034XD-133-01	Hemangiosarcoma	ABL1	chr9	53121246	T	C	A2653G	S885G	255	524	0.486641	ENSCAFT00000031723	nonsynonymous SNV	Germline(UCSC);Germline(PON);Germline(dbSNP);Germline(Literature1);Germline(Literature2)
18034XD-133-01	Hemangiosarcoma	ABL1	chr9	53121365	G	T	C2534A	P845H	260	526	0.494297	ENSCAFT00000031723	nonsynonymous SNV	Germline(UCSC);Germline(PON);Germline(dbSNP);Germline(Literature1);Germline(Literature2)
18034XD-133-01	Hemangiosarcoma	CDK6	chr14	18419551	-	C	190dupG	V64fs	42	42	1	ENSCAFT00000003170	frameshift insertion	Germline(UCSC);Germline(PON);Germline(dbSNP);Germline(Literature1);Germline(Literature2)
18034XD-133-01	Hemangiosarcoma	CDK6	chr14	18419562	GG	-	179_180del	P60fs	49	49	1	ENSCAFT00000003170	frameshift deletion	Germline(UCSC);Germline(PON);Germline(dbSNP);Germline(Literature1);Germline(Literature2)
18034XD-133-01	Hemangiosarcoma	CDK6	chr14	18419556	-	C	185dupG	S62fs	43	43	1	ENSCAFT00000003170	frameshift insertion	Germline(PON);Germline(dbSNP);Germline(Literature1);Germline(Literature2)
18034XD-133-01	Hemangiosarcoma	KMT2C	chr16	16002353	A	G	T7870C	S2624P	319	319	1	ENSCAFT00000007959	nonsynonymous SNV	Germline(UCSC);Germline(PON);Germline(dbSNP);Germline(Literature1);Germline(Literature2)
18034XD-133-01	Hemangiosarcoma	KMT2C	chr16	16002352	G	T	C7871A	S2624X	315	315	1	ENSCAFT00000007959	stopgain	Germline(UCSC);Germline(PON);Germline(dbSNP);Germline(Literature1);Germline(Literature2)
18034XD-133-01	Hemangiosarcoma	KMT2C	chr16	16002298	-	T	7924dupA	T2642fs	217	217	1	ENSCAFT00000007959	frameshift insertion	Germline(PON);Germline(dbSNP);Germline(Literature1);Germline(Literature2)
18034XD-133-01	Hemangiosarcoma	KMT2C	chr16	16002301	-	T	7921dupA	R2641fs	220	220	1	ENSCAFT00000007959	frameshift insertion	Germline(UCSC);Germline(PON);Germline(dbSNP);Germline(Literature1);Germline(Literature2)
18034XD-133-01	Hemangiosarcoma	KMT2D	chr27	5526102	CCTGTCCCCCGGGCCTGAGGAGCCGCG	-	2685_2711del	895_904del	9	21	0.428571	ENSCAFT00000081492	nonframeshift deletion	Germline(PON);Germline(dbSNP);Germline(Literature1);Germline(Literature2)
18034XD-133-01	Hemangiosarcoma	KMT2D	chr27	5538077	-	GCA	8975_8976insGCA	W2992delinsWQ	385	400	0.9625	ENSCAFT00000081492	nonframeshift insertion	Germline(UCSC);Germline(Literature1);Germline(Literature2)
18034XD-133-01	Hemangiosarcoma	KMT2D	chr27	5525614	CGCCTGTCCCCTCGGCCTGAGGAGCCGCGCCTGTCCCCTCAGCCCGAGGAGCCA	-	2197_2250del	733_750del	22	176	0.125	ENSCAFT00000081492	nonframeshift deletion	Germline(PON);Germline(dbSNP);Germline(Literature1)
18034XD-133-01	Hemangiosarcoma	KMT2D	chr27	5543234	CAG	-	12268_12270del	4090_4090del	98	109	0.899083	ENSCAFT00000081492	nonframeshift deletion	Germline(UCSC)
18034XD-133-01	Hemangiosarcoma	KMT2D	chr27	5526075	CCTGTCCCCCATGCCTGAGGAGCCGCCCCTGTCCCCCGGGCCTGAGGAGCCGCG	-	2658_2711del	886_904del	11	22	0.5	ENSCAFT00000081492	nonframeshift deletion	Germline(PON);Germline(dbSNP);Germline(Literature1)
18034XD-133-01	Hemangiosarcoma	KMT2D	chr27	5526002	-	A	2585_2586insA	P862fs	11	11	1	ENSCAFT00000081492	frameshift insertion	Germline(PON);Germline(dbSNP);Germline(Literature1);Germline(Literature2)
18034XD-133-01	Hemangiosarcoma	KMT2D	chr27	5526005	C	-	2588delC	A863fs	13	13	1	ENSCAFT00000081492	frameshift deletion	Germline(PON);Germline(dbSNP);Germline(Literature1);Germline(Literature2)
18034XD-133-01	Hemangiosarcoma	KMT2D	chr27	5525293	G	A	G1876A	V626M	240	242	0.991736	ENSCAFT00000081492	nonsynonymous SNV	Germline(UCSC);Germline(PON);Germline(dbSNP);Germline(Literature1);Germline(Literature2)
18034XD-133-01	Hemangiosarcoma	KMT2D	chr27	5525654	A	G	A2237G	Q746R	144	167	0.862275	ENSCAFT00000081492	nonsynonymous SNV	Germline(UCSC);Germline(PON);Germline(dbSNP);Germline(Literature1)
18034XD-133-01	Hemangiosarcoma	NOTCH1	chr9	49014770	G	C	G6103C	V2035L	167	358	0.46648	ENSCAFT00000031242	nonsynonymous SNV	Germline(UCSC);Germline(Literature1)
18034XD-521-01	Pulmonary Adenocarcinoma	JAK2	chr1	93368179	A	G	A55G	I19V	258	556	0.464029	ENSCAFT00000003337	nonsynonymous SNV	Germline(UCSC);Germline(PON);Germline(dbSNP);Germline(Literature1);Germline(Literature2)
18034XD-521-01	Pulmonary Adenocarcinoma	JAK2	chr1	93423884	C	G	C3347G	P1116R	243	519	0.468208	ENSCAFT00000089120	nonsynonymous SNV	Germline(UCSC);Germline(PON);Germline(dbSNP);Germline(Literature1);Germline(Literature2)
18034XD-521-01	Pulmonary Adenocarcinoma	JAK3	chr20	45054061	A	G	A268G	M90V	315	666	0.472973	ENSCAFT00000024100	nonsynonymous SNV	Germline(UCSC);Germline(PON);Germline(dbSNP);Germline(Literature1);Germline(Literature2)
18034XD-521-01	Pulmonary Adenocarcinoma	VEGFA	chr12	12208579	-	AG	114_115insAG	G38fs	293	335	0.874627	ENSCAFT00000049819	frameshift insertion	Germline(UCSC);Germline(Literature1);Germline(Literature2)
18034XD-521-01	Pulmonary Adenocarcinoma	VEGFA	chr12	12209094	T	C	T629C	V210A	6	20	0.3	ENSCAFT00000049819	nonsynonymous SNV	Germline(UCSC);Germline(PON);Germline(dbSNP);Germline(Literature1);Germline(Literature2)
18034XD-521-01	Pulmonary Adenocarcinoma	ROS1	chr1	57556569	G	A	C6779T	T2260M	295	580	0.508621	ENSCAFT00000001427	nonsynonymous SNV	Germline(UCSC);Germline(PON);Germline(dbSNP);Germline(Literature1);Germline(Literature2)
18034XD-521-01	Pulmonary Adenocarcinoma	ROS1	chr1	57590849	T	C	A5476G	I1826V	279	556	0.501799	ENSCAFT00000001427	nonsynonymous SNV	Germline(UCSC);Germline(PON);Germline(dbSNP);Germline(Literature1);Germline(Literature2)
18034XD-521-01	Pulmonary Adenocarcinoma	TERT	chr34	11306448	-	G	3260dupG	S1087fs	123	123	1	ENSCAFT00000079350	frameshift insertion	Germline(PON);Germline(dbSNP);Germline(Literature1);Germline(Literature2)
18034XD-521-01	Pulmonary Adenocarcinoma	TERT	chr34	11306417	-	G	3229dupG	S1076fs	157	157	1	ENSCAFT00000079350	frameshift insertion	Germline(UCSC);Germline(PON);Germline(dbSNP);Germline(Literature1);Germline(Literature2)
18034XD-521-01	Pulmonary Adenocarcinoma	TERT	chr34	11306436	G	T	G3247T	G1083W	132	132	1	ENSCAFT00000079350	nonsynonymous SNV	Germline(UCSC);Germline(PON);Germline(dbSNP);Germline(Literature1);Germline(Literature2)
18034XD-521-01	Pulmonary Adenocarcinoma	TERT	chr34	11306452	G	-	3263delG	R1088fs	112	112	1	ENSCAFT00000079350	frameshift deletion	Germline(UCSC);Germline(PON);Germline(dbSNP);Germline(Literature1);Germline(Literature2)
18034XD-521-01	Pulmonary Adenocarcinoma	TERT	chr34	11305722	G	A	G3079A	A1027T	348	779	0.446727	ENSCAFT00000079350	nonsynonymous SNV	Germline(UCSC);Germline(PON);Germline(dbSNP);Germline(Literature1);Germline(Literature2)
18034XD-521-01	Pulmonary Adenocarcinoma	TERT	chr34	11306544	-	G	3356dupG	W1119fs	18	18	1	ENSCAFT00000079350	frameshift insertion	Germline(UCSC);Germline(PON);Germline(dbSNP);Germline(Literature1);Germline(Literature2)
18034XD-521-01	Pulmonary Adenocarcinoma	TERT	chr34	11306951	A	G	A3762G	X1254W	128	327	0.391437	ENSCAFT00000079350	stoploss	Germline(UCSC);Germline(PON);Germline(dbSNP);Germline(Literature1);Germline(Literature2)
18034XD-521-01	Pulmonary Adenocarcinoma	ARID1A	chr2	73337323	A	C	T4681G	L1561V	242	245	0.987755	ENSCAFT00000019631	nonsynonymous SNV	Germline(UCSC);Germline(PON);Germline(dbSNP);Germline(Literature1);Germline(Literature2)
18034XD-521-01	Pulmonary Adenocarcinoma	ARID1A	chr2	73334527	T	C	A5287G	R1763G	661	661	1	ENSCAFT00000019631	nonsynonymous SNV	Germline(UCSC);Germline(PON);Germline(dbSNP);Germline(Literature1);Germline(Literature2)
18034XD-521-01	Pulmonary Adenocarcinoma	ARID1A	chr2	73334526	C	T	G5288A	R1763K	661	661	1	ENSCAFT00000019631	nonsynonymous SNV	Germline(UCSC);Germline(PON);Germline(dbSNP);Germline(Literature1);Germline(Literature2)
18034XD-521-01	Pulmonary Adenocarcinoma	ARID1A	chr2	73337275	T	-	4729delA	S1577fs	235	235	1	ENSCAFT00000019631	frameshift deletion	Germline(UCSC);Germline(PON);Germline(dbSNP);Germline(Literature1);Germline(Literature2)
18034XD-521-01	Pulmonary Adenocarcinoma	ARID1A	chr2	73337280	-	G	4723dupC	R1575fs	234	234	1	ENSCAFT00000019631	frameshift insertion	Germline(UCSC);Germline(PON);Germline(dbSNP);Germline(Literature1);Germline(Literature2)
18034XD-521-01	Pulmonary Adenocarcinoma	ARID1A	chr2	73334447	C	A	G5367T	L1789F	648	650	0.996923	ENSCAFT00000019631	nonsynonymous SNV	Germline(UCSC);Germline(PON);Germline(dbSNP);Germline(Literature1);Germline(Literature2)
18034XD-521-01	Pulmonary Adenocarcinoma	ARID1A	chr2	73334442	G	C	C5372G	A1791G	646	646	1	ENSCAFT00000019631	nonsynonymous SNV	Germline(UCSC);Germline(PON);Germline(dbSNP);Germline(Literature1);Germline(Literature2)
18034XD-521-01	Pulmonary Adenocarcinoma	KMT2C	chr16	16002353	A	G	T7870C	S2624P	396	396	1	ENSCAFT00000007959	nonsynonymous SNV	Germline(UCSC);Germline(PON);Germline(dbSNP);Germline(Literature1);Germline(Literature2)
18034XD-521-01	Pulmonary Adenocarcinoma	KMT2C	chr16	16002352	G	T	C7871A	S2624X	388	391	0.992327	ENSCAFT00000007959	stopgain	Germline(UCSC);Germline(PON);Germline(dbSNP);Germline(Literature1);Germline(Literature2)
18034XD-521-01	Pulmonary Adenocarcinoma	KMT2C	chr16	16002298	-	T	7924dupA	T2642fs	243	243	1	ENSCAFT00000007959	frameshift insertion	Germline(PON);Germline(dbSNP);Germline(Literature1);Germline(Literature2)
18034XD-521-01	Pulmonary Adenocarcinoma	KMT2C	chr16	16002301	-	T	7921dupA	R2641fs	238	240	0.991667	ENSCAFT00000007959	frameshift insertion	Germline(UCSC);Germline(PON);Germline(dbSNP);Germline(Literature1);Germline(Literature2)
18034XD-521-01	Pulmonary Adenocarcinoma	KMT2C	chr16	15974592	G	A	C12707T	P4236L	325	702	0.462963	ENSCAFT00000007959	nonsynonymous SNV	Germline(PON);Germline(dbSNP);Germline(Literature1);Germline(Literature2)
18034XD-521-01	Pulmonary Adenocarcinoma	PDGFRB	chr4	58960338	-	TGA	3086_3087insTGA	A1029delinsAD	487	487	1	ENSCAFT00000000773	nonframeshift insertion	Germline(UCSC);Germline(PON);Germline(dbSNP);Germline(Literature1);Germline(Literature2)
18034XD-521-01	Pulmonary Adenocarcinoma	PDGFRB	chr4	58943645	G	A	G22A	G8S	558	558	1	ENSCAFT00000000773	nonsynonymous SNV	Germline(UCSC);Germline(PON);Germline(dbSNP);Germline(Literature1);Germline(Literature2)
18034XD-521-01	Pulmonary Adenocarcinoma	ATM	chr5	24226831	A	G	T5267C	M1756T	472	472	1	ENSCAFT00000048574	nonsynonymous SNV	Germline(UCSC);Germline(PON);Germline(dbSNP);Germline(Literature1);Germline(Literature2)
18034XD-521-01	Pulmonary Adenocarcinoma	CDK6	chr14	18419551	-	C	190dupG	V64fs	50	50	1	ENSCAFT00000003170	frameshift insertion	Germline(UCSC);Germline(PON);Germline(dbSNP);Germline(Literature1);Germline(Literature2)
18034XD-521-01	Pulmonary Adenocarcinoma	CDK6	chr14	18419562	GG	-	179_180del	P60fs	62	62	1	ENSCAFT00000003170	frameshift deletion	Germline(UCSC);Germline(PON);Germline(dbSNP);Germline(Literature1);Germline(Literature2)
18034XD-521-01	Pulmonary Adenocarcinoma	CDK6	chr14	18419556	-	C	185dupG	S62fs	54	54	1	ENSCAFT00000003170	frameshift insertion	Germline(PON);Germline(dbSNP);Germline(Literature1);Germline(Literature2)
18034XD-521-01	Pulmonary Adenocarcinoma	NOTCH1	chr9	49014770	G	A	G6103A	V2035I	492	492	1	ENSCAFT00000031242	nonsynonymous SNV	Germline(UCSC);Germline(PON);Germline(dbSNP);Germline(Literature2)
18034XD-521-01	Pulmonary Adenocarcinoma	NOTCH1	chr9	49004891	G	A	G2806A	E936K	310	648	0.478395	ENSCAFT00000031242	nonsynonymous SNV	Germline(PON);Germline(dbSNP);Germline(Literature1);Germline(Literature2)
18034XD-521-01	Pulmonary Adenocarcinoma	ERBB2	chr9	22763465	G	T	C2689A	L897I	527	527	1	ENSCAFT00000025936	nonsynonymous SNV	Germline(UCSC);Germline(PON);Germline(dbSNP);Germline(Literature1);Germline(Literature2)
18034XD-521-01	Pulmonary Adenocarcinoma	BRCA2	chr25	7735412	-	TTT	9995_9996insAAA	M3332delinsIK	629	629	1	ENSCAFT00000010309	nonframeshift insertion	Germline(UCSC);Germline(PON);Germline(dbSNP);Germline(Literature1);Germline(Literature2)
18034XD-521-01	Pulmonary Adenocarcinoma	BRCA2	chr25	7775268	G	A	C2183T	A728V	618	618	1	ENSCAFT00000010309	nonsynonymous SNV	Germline(UCSC);Germline(PON);Germline(dbSNP);Germline(Literature1);Germline(Literature2)
18034XD-521-01	Pulmonary Adenocarcinoma	BRCA2	chr25	7787056	T	C	A428G	H143R	41	41	1	ENSCAFT00000010309	nonsynonymous SNV	Germline(UCSC);Germline(PON);Germline(dbSNP);Germline(Literature1);Germline(Literature2)
18034XD-521-01	Pulmonary Adenocarcinoma	BRCA2	chr25	7777441	A	C	T1158G	C386W	740	743	0.995962	ENSCAFT00000010309	nonsynonymous SNV	Germline(UCSC);Germline(PON);Germline(dbSNP);Germline(Literature1);Germline(Literature2)
18034XD-521-01	Pulmonary Adenocarcinoma	BRCA2	chr25	7773147	T	C	A4304G	K1435R	604	605	0.998347	ENSCAFT00000010309	nonsynonymous SNV	Germline(UCSC);Germline(PON);Germline(dbSNP);Germline(Literature1);Germline(Literature2)
18034XD-521-01	Pulmonary Adenocarcinoma	BRCA2	chr25	7775229	T	C	A2222G	N741S	648	648	1	ENSCAFT00000010309	nonsynonymous SNV	Germline(UCSC);Germline(PON);Germline(dbSNP);Germline(Literature1);Germline(Literature2)
18034XD-521-01	Pulmonary Adenocarcinoma	BRCA2	chr25	7775307	G	T	C2144A	P715Q	636	636	1	ENSCAFT00000010309	nonsynonymous SNV	Germline(UCSC);Germline(PON);Germline(dbSNP);Germline(Literature1);Germline(Literature2)
18034XD-521-01	Pulmonary Adenocarcinoma	RAF1	chr20	5971505	A	G	A1697G	Q566R	235	446	0.526906	ENSCAFT00000092937	nonsynonymous SNV	Germline(UCSC);Germline(PON);Germline(dbSNP);Germline(Literature1);Germline(Literature2)
18034XD-521-01	Pulmonary Adenocarcinoma	KMT2D	chr27	5543405	CAGCAGCAGCAGCAATTT	-	12439_12456del	4147_4152del	54	262	0.206107	ENSCAFT00000081492	nonframeshift deletion	Germline(PON);Germline(dbSNP);Germline(Literature1);Germline(Literature2)
18034XD-521-01	Pulmonary Adenocarcinoma	KMT2D	chr27	5525951	A	G	A2534G	Q845R	21	21	1	ENSCAFT00000081492	nonsynonymous SNV	Germline(UCSC);Germline(PON);Germline(dbSNP);Germline(Literature1)
18034XD-521-01	Pulmonary Adenocarcinoma	KMT2D	chr27	5526002	-	A	2585_2586insA	P862fs	31	42	0.738095	ENSCAFT00000081492	frameshift insertion	Germline(PON);Germline(dbSNP);Germline(Literature1);Germline(Literature2)
18034XD-521-01	Pulmonary Adenocarcinoma	KMT2D	chr27	5526005	C	-	2588delC	A863fs	32	41	0.780488	ENSCAFT00000081492	frameshift deletion	Germline(PON);Germline(dbSNP);Germline(Literature1);Germline(Literature2)
18034XD-521-01	Pulmonary Adenocarcinoma	KMT2D	chr27	5543234	CAGCAG	-	12268_12273del	4090_4091del	170	387	0.439276	ENSCAFT00000081492	nonframeshift deletion	Somatic(VAFdist;n>=5)
18034XD-521-01	Pulmonary Adenocarcinoma	KMT2D	chr27	5525884	C	T	C2467T	R823C	23	24	0.958333	ENSCAFT00000081492	nonsynonymous SNV	Germline(UCSC);Germline(PON);Germline(dbSNP);Germline(Literature1)
18034XD-521-01	Pulmonary Adenocarcinoma	KMT2D	chr27	5526102	CCTGTCCCCCGGGCCTGAGGAGCCGCG	-	2685_2711del	895_904del	50	100	0.5	ENSCAFT00000081492	nonframeshift deletion	Germline(PON);Germline(dbSNP);Germline(Literature1);Germline(Literature2)
18034XD-521-01	Pulmonary Adenocarcinoma	NTRK1	chr7	41155922	A	C	T26G	L9R	5	23	0.217391	ENSCAFT00000072804	nonsynonymous SNV	Germline(PON);Germline(dbSNP)
18034XD-521-01	Pulmonary Adenocarcinoma	NTRK1	chr7	41148024	T	-	1233delA	K411fs	49	49	1	ENSCAFT00000072804	frameshift deletion	Germline(PON);Germline(dbSNP);Germline(Literature1);Germline(Literature2)
18034XD-521-01	Pulmonary Adenocarcinoma	NTRK1	chr7	41150437	A	G	T749C	I250T	239	239	1	ENSCAFT00000072804	nonsynonymous SNV	Germline(UCSC);Germline(PON);Germline(dbSNP);Germline(Literature1);Germline(Literature2)
18034XD-521-01	Pulmonary Adenocarcinoma	NTRK1	chr7	41142519	GGCAGGGCCGG	-	2519_2529del	P840fs	23	115	0.2	ENSCAFT00000072804	frameshift deletion	Germline(UCSC);Germline(Literature1)
18034XD-521-01	Pulmonary Adenocarcinoma	NTRK1	chr7	41148019	-	C	1237_1238insG	Q413fs	52	52	1	ENSCAFT00000072804	frameshift insertion	Germline(UCSC);Germline(PON);Germline(dbSNP);Germline(Literature1);Germline(Literature2)
18034XD-521-01	Pulmonary Adenocarcinoma	NTRK1	chr7	41150467	G	T	C719A	P240Q	117	117	1	ENSCAFT00000072804	nonsynonymous SNV	Germline(UCSC);Germline(PON);Germline(dbSNP);Germline(Literature1);Germline(Literature2)
18034XD-521-01	Pulmonary Adenocarcinoma	NTRK1	chr7	41155773	C	T	G175A	G59R	10	30	0.333333	ENSCAFT00000072804	nonsynonymous SNV	Germline(UCSC);Germline(PON);Germline(dbSNP);Germline(Literature1);Germline(Literature2)
18034XD-521-01	Pulmonary Adenocarcinoma	FAT1	chr16	44131494	T	C	T3091C	S1031P	424	761	0.557162	ENSCAFT00000011726	nonsynonymous SNV	Germline(UCSC);Germline(PON);Germline(dbSNP);Germline(Literature1);Germline(Literature2)
18034XD-521-01	Pulmonary Adenocarcinoma	FAT1	chr16	44221118	G	A	G10112A	S3371N	316	707	0.446959	ENSCAFT00000011726	nonsynonymous SNV	Germline(PON);Germline(dbSNP);Germline(Literature1);Germline(Literature2)
18034XD-521-01	Pulmonary Adenocarcinoma	FAT1	chr16	44209885	C	T	C5060T	S1687F	350	729	0.48011	ENSCAFT00000011726	nonsynonymous SNV	Germline(PON);Germline(dbSNP);Germline(Literature1);Germline(Literature2)
18034XD-521-01	Pulmonary Adenocarcinoma	FAT1	chr16	44225599	G	A	G11194A	V3732I	352	702	0.501425	ENSCAFT00000011726	nonsynonymous SNV	Germline(PON);Germline(dbSNP);Germline(Literature1);Germline(Literature2)
18034XD-521-01	Pulmonary Adenocarcinoma	FAT1	chr16	44209737	G	A	G4912A	V1638I	216	479	0.450939	ENSCAFT00000011726	nonsynonymous SNV	Germline(UCSC);Germline(PON);Germline(dbSNP);Germline(Literature1);Germline(Literature2)
18034XD-521-01	Pulmonary Adenocarcinoma	FAT1	chr16	44128488	A	C	A85C	K29Q	363	696	0.521552	ENSCAFT00000011726	nonsynonymous SNV	Germline(UCSC);Germline(PON);Germline(dbSNP);Germline(Literature1);Germline(Literature2)
18034XD-521-01	Pulmonary Adenocarcinoma	ABL1	chr9	53121246	T	C	A2653G	S885G	236	460	0.513043	ENSCAFT00000031723	nonsynonymous SNV	Germline(UCSC);Germline(PON);Germline(dbSNP);Germline(Literature1);Germline(Literature2)
18034XD-521-01	Pulmonary Adenocarcinoma	ABL1	chr9	53121365	G	T	C2534A	P845H	239	537	0.445065	ENSCAFT00000031723	nonsynonymous SNV	Germline(UCSC);Germline(PON);Germline(dbSNP);Germline(Literature1);Germline(Literature2)
18034XD-389-01	Osteosarcoma	NTRK1	chr7	41148019	-	C	1237_1238insG	Q413fs	83	83	1	ENSCAFT00000072804	frameshift insertion	Germline(UCSC);Germline(PON);Germline(dbSNP);Germline(Literature1);Germline(Literature2)
18034XD-389-01	Osteosarcoma	NTRK1	chr7	41150437	A	G	T749C	I250T	309	309	1	ENSCAFT00000072804	nonsynonymous SNV	Germline(UCSC);Germline(PON);Germline(dbSNP);Germline(Literature1);Germline(Literature2)
18034XD-389-01	Osteosarcoma	NTRK1	chr7	41150467	G	T	C719A	P240Q	229	229	1	ENSCAFT00000072804	nonsynonymous SNV	Germline(UCSC);Germline(PON);Germline(dbSNP);Germline(Literature1);Germline(Literature2)
18034XD-389-01	Osteosarcoma	NTRK1	chr7	41142519	GGCAGGGCCGG	-	2519_2529del	P840fs	56	57	0.982456	ENSCAFT00000072804	frameshift deletion	Germline(UCSC);Germline(Literature1)
18034XD-389-01	Osteosarcoma	NTRK1	chr7	41148024	T	-	1233delA	K411fs	79	79	1	ENSCAFT00000072804	frameshift deletion	Germline(PON);Germline(dbSNP);Germline(Literature1);Germline(Literature2)
18034XD-389-01	Osteosarcoma	NTRK3	chr3	51435753	C	T	G242A	S81N	169	295	0.572881	ENSCAFT00000091613	nonsynonymous SNV	Germline(UCSC);Germline(PON);Germline(dbSNP);Germline(Literature1);Germline(Literature2)
18034XD-389-01	Osteosarcoma	ERBB2	chr9	22763465	G	T	C2689A	L897I	353	354	0.997175	ENSCAFT00000025936	nonsynonymous SNV	Germline(UCSC);Germline(PON);Germline(dbSNP);Germline(Literature1);Germline(Literature2)
18034XD-389-01	Osteosarcoma	BRCA2	chr25	7735412	-	TTT	9995_9996insAAA	M3332delinsIK	321	321	1	ENSCAFT00000010309	nonframeshift insertion	Germline(UCSC);Germline(PON);Germline(dbSNP);Germline(Literature1);Germline(Literature2)
18034XD-389-01	Osteosarcoma	BRCA2	chr25	7775268	G	A	C2183T	A728V	301	301	1	ENSCAFT00000010309	nonsynonymous SNV	Germline(UCSC);Germline(PON);Germline(dbSNP);Germline(Literature1);Germline(Literature2)
18034XD-389-01	Osteosarcoma	BRCA2	chr25	7777441	A	C	T1158G	C386W	322	322	1	ENSCAFT00000010309	nonsynonymous SNV	Germline(UCSC);Germline(PON);Germline(dbSNP);Germline(Literature1);Germline(Literature2)
18034XD-389-01	Osteosarcoma	BRCA2	chr25	7775229	T	C	A2222G	N741S	309	309	1	ENSCAFT00000010309	nonsynonymous SNV	Germline(UCSC);Germline(PON);Germline(dbSNP);Germline(Literature1);Germline(Literature2)
18034XD-389-01	Osteosarcoma	BRCA2	chr25	7775307	G	T	C2144A	P715Q	299	299	1	ENSCAFT00000010309	nonsynonymous SNV	Germline(UCSC);Germline(PON);Germline(dbSNP);Germline(Literature1);Germline(Literature2)
18034XD-389-01	Osteosarcoma	BRCA2	chr25	7775050	T	G	A2401C	K801Q	303	304	0.996711	ENSCAFT00000010309	nonsynonymous SNV	Germline(UCSC);Germline(PON);Germline(dbSNP);Germline(Literature1);Germline(Literature2)
18034XD-389-01	Osteosarcoma	BRCA2	chr25	7768691	AAC	-	6918_6920del	2306_2307del	123	123	1	ENSCAFT00000010309	nonframeshift deletion	Germline(UCSC);Germline(PON);Germline(dbSNP);Germline(Literature1);Germline(Literature2)
18034XD-389-01	Osteosarcoma	SETD2	chr20	41717678	-	TT	4470_4471insTT	R1490fs	77	205	0.37561	ENSCAFT00000021260	frameshift insertion	Somatic(Cosmic;n<5);Somatic(cBioPortal;n<5)
18034XD-389-01	Osteosarcoma	SETD2	chr20	41717676	CGG	-	4468_4470del	1490_1490del	77	207	0.371981	ENSCAFT00000021260	nonframeshift deletion	Somatic(Cosmic;n<5);Somatic(cBioPortal;n<5)
18034XD-389-01	Osteosarcoma	ARID1A	chr2	73400063	GCC	-	1038_1040del	346_347del	6	27	0.222222	ENSCAFT00000019631	nonframeshift deletion	Somatic(VAFdist;n>=5)
18034XD-389-01	Osteosarcoma	ARID1A	chr2	73337323	A	C	T4681G	L1561V	267	268	0.996269	ENSCAFT00000019631	nonsynonymous SNV	Germline(UCSC);Germline(PON);Germline(dbSNP);Germline(Literature1);Germline(Literature2)
18034XD-389-01	Osteosarcoma	ARID1A	chr2	73334527	T	C	A5287G	R1763G	545	545	1	ENSCAFT00000019631	nonsynonymous SNV	Germline(UCSC);Germline(PON);Germline(dbSNP);Germline(Literature1);Germline(Literature2)
18034XD-389-01	Osteosarcoma	ARID1A	chr2	73334526	C	T	G5288A	R1763K	544	544	1	ENSCAFT00000019631	nonsynonymous SNV	Germline(UCSC);Germline(PON);Germline(dbSNP);Germline(Literature1);Germline(Literature2)
18034XD-389-01	Osteosarcoma	ARID1A	chr2	73337275	T	-	4729delA	S1577fs	305	306	0.996732	ENSCAFT00000019631	frameshift deletion	Germline(UCSC);Germline(PON);Germline(dbSNP);Germline(Literature1);Germline(Literature2)
18034XD-389-01	Osteosarcoma	ARID1A	chr2	73337280	-	G	4723dupC	R1575fs	284	286	0.993007	ENSCAFT00000019631	frameshift insertion	Germline(UCSC);Germline(PON);Germline(dbSNP);Germline(Literature1);Germline(Literature2)
18034XD-389-01	Osteosarcoma	ARID1A	chr2	73334447	C	A	G5367T	L1789F	569	569	1	ENSCAFT00000019631	nonsynonymous SNV	Germline(UCSC);Germline(PON);Germline(dbSNP);Germline(Literature1);Germline(Literature2)
18034XD-389-01	Osteosarcoma	ARID1A	chr2	73334442	G	C	C5372G	A1791G	551	551	1	ENSCAFT00000019631	nonsynonymous SNV	Germline(UCSC);Germline(PON);Germline(dbSNP);Germline(Literature1);Germline(Literature2)
18034XD-389-01	Osteosarcoma	FAT1	chr16	44131494	T	C	T3091C	S1031P	406	406	1	ENSCAFT00000011726	nonsynonymous SNV	Germline(UCSC);Germline(PON);Germline(dbSNP);Germline(Literature1);Germline(Literature2)
18034XD-389-01	Osteosarcoma	FAT1	chr16	44128488	A	C	A85C	K29Q	405	405	1	ENSCAFT00000011726	nonsynonymous SNV	Germline(UCSC);Germline(PON);Germline(dbSNP);Germline(Literature1);Germline(Literature2)
18034XD-389-01	Osteosarcoma	JAK2	chr1	93423884	C	G	C3347G	P1116R	200	458	0.436681	ENSCAFT00000089120	nonsynonymous SNV	Germline(UCSC);Germline(PON);Germline(dbSNP);Germline(Literature1);Germline(Literature2)
18034XD-389-01	Osteosarcoma	PDGFRA	chr13	46758545	G	A	G2669A	R890H	438	440	0.995455	ENSCAFT00000066115	nonsynonymous SNV	Germline(UCSC);Germline(PON);Germline(dbSNP);Germline(Literature1);Germline(Literature2)
18034XD-389-01	Osteosarcoma	ABL1	chr9	53121246	T	C	A2653G	S885G	323	326	0.990798	ENSCAFT00000031723	nonsynonymous SNV	Germline(UCSC);Germline(PON);Germline(dbSNP);Germline(Literature1);Germline(Literature2)
18034XD-389-01	Osteosarcoma	ABL1	chr9	53121354	G	A	C2545T	L849F	429	429	1	ENSCAFT00000031723	nonsynonymous SNV	Germline(UCSC);Germline(PON);Germline(dbSNP);Germline(Literature1);Germline(Literature2)
18034XD-389-01	Osteosarcoma	RAF1	chr20	5971505	A	G	A1697G	Q566R	234	467	0.501071	ENSCAFT00000092937	nonsynonymous SNV	Germline(UCSC);Germline(PON);Germline(dbSNP);Germline(Literature1);Germline(Literature2)
18034XD-389-01	Osteosarcoma	CDK6	chr14	18419551	-	C	190dupG	V64fs	27	27	1	ENSCAFT00000003170	frameshift insertion	Germline(UCSC);Germline(PON);Germline(dbSNP);Germline(Literature1);Germline(Literature2)
18034XD-389-01	Osteosarcoma	CDK6	chr14	18419562	GG	-	179_180del	P60fs	36	36	1	ENSCAFT00000003170	frameshift deletion	Germline(UCSC);Germline(PON);Germline(dbSNP);Germline(Literature1);Germline(Literature2)
18034XD-389-01	Osteosarcoma	CDK6	chr14	18419556	-	C	185dupG	S62fs	28	28	1	ENSCAFT00000003170	frameshift insertion	Germline(PON);Germline(dbSNP);Germline(Literature1);Germline(Literature2)
18034XD-389-01	Osteosarcoma	JAK3	chr20	45054061	A	G	A268G	M90V	496	496	1	ENSCAFT00000024100	nonsynonymous SNV	Germline(UCSC);Germline(PON);Germline(dbSNP);Germline(Literature1);Germline(Literature2)
18034XD-389-01	Osteosarcoma	TERT	chr34	11306448	-	G	3260dupG	S1087fs	185	185	1	ENSCAFT00000079350	frameshift insertion	Germline(PON);Germline(dbSNP);Germline(Literature1);Germline(Literature2)
18034XD-389-01	Osteosarcoma	TERT	chr34	11306417	-	G	3229dupG	S1076fs	206	206	1	ENSCAFT00000079350	frameshift insertion	Germline(UCSC);Germline(PON);Germline(dbSNP);Germline(Literature1);Germline(Literature2)
18034XD-389-01	Osteosarcoma	TERT	chr34	11306436	G	T	G3247T	G1083W	190	190	1	ENSCAFT00000079350	nonsynonymous SNV	Germline(UCSC);Germline(PON);Germline(dbSNP);Germline(Literature1);Germline(Literature2)
18034XD-389-01	Osteosarcoma	TERT	chr34	11290210	G	A	G1438A	V480M	277	568	0.487676	ENSCAFT00000079350	nonsynonymous SNV	Germline(UCSC);Germline(PON);Germline(dbSNP);Germline(Literature1);Germline(Literature2)
18034XD-389-01	Osteosarcoma	TERT	chr34	11306880	GAGGCCATCCTA	-	3691_3702del	1231_1234del	75	205	0.365854	ENSCAFT00000079350	nonframeshift deletion	Germline(UCSC);Germline(PON);Germline(dbSNP);Germline(Literature1);Germline(Literature2)
18034XD-389-01	Osteosarcoma	TERT	chr34	11306452	G	-	3263delG	R1088fs	177	177	1	ENSCAFT00000079350	frameshift deletion	Germline(UCSC);Germline(PON);Germline(dbSNP);Germline(Literature1);Germline(Literature2)
18034XD-389-01	Osteosarcoma	TERT	chr34	11306951	A	G	A3762G	X1254W	191	357	0.535014	ENSCAFT00000079350	stoploss	Germline(UCSC);Germline(PON);Germline(dbSNP);Germline(Literature1);Germline(Literature2)
18034XD-389-01	Osteosarcoma	TERT	chr34	11306667	G	T	G3478T	A1160S	20	46	0.434783	ENSCAFT00000079350	nonsynonymous SNV	Germline(UCSC);Germline(PON);Germline(dbSNP);Germline(Literature1);Germline(Literature2)
18034XD-389-01	Osteosarcoma	TERT	chr34	11305722	G	A	G3079A	A1027T	292	658	0.443769	ENSCAFT00000079350	nonsynonymous SNV	Germline(UCSC);Germline(PON);Germline(dbSNP);Germline(Literature1);Germline(Literature2)
18034XD-389-01	Osteosarcoma	TERT	chr34	11306544	-	G	3356dupG	W1119fs	73	74	0.986486	ENSCAFT00000079350	frameshift insertion	Germline(UCSC);Germline(PON);Germline(dbSNP);Germline(Literature1);Germline(Literature2)
18034XD-389-01	Osteosarcoma	TERT	chr34	11289751	C	T	C979T	P327S	268	529	0.506616	ENSCAFT00000079350	nonsynonymous SNV	Germline(UCSC);Germline(PON);Germline(dbSNP);Germline(Literature1);Germline(Literature2)
18034XD-389-01	Osteosarcoma	KMT2C	chr16	16002353	A	G	T7870C	S2624P	361	361	1	ENSCAFT00000007959	nonsynonymous SNV	Germline(UCSC);Germline(PON);Germline(dbSNP);Germline(Literature1);Germline(Literature2)
18034XD-389-01	Osteosarcoma	KMT2C	chr16	16002352	G	T	C7871A	S2624X	354	356	0.994382	ENSCAFT00000007959	stopgain	Germline(UCSC);Germline(PON);Germline(dbSNP);Germline(Literature1);Germline(Literature2)
18034XD-389-01	Osteosarcoma	KMT2C	chr16	16002298	-	T	7924dupA	T2642fs	284	284	1	ENSCAFT00000007959	frameshift insertion	Germline(PON);Germline(dbSNP);Germline(Literature1);Germline(Literature2)
18034XD-389-01	Osteosarcoma	KMT2C	chr16	16002301	-	T	7921dupA	R2641fs	288	288	1	ENSCAFT00000007959	frameshift insertion	Germline(UCSC);Germline(PON);Germline(dbSNP);Germline(Literature1);Germline(Literature2)
18034XD-389-01	Osteosarcoma	KMT2D	chr27	5553345	C	-	17236delC	P5746fs	247	476	0.518908	ENSCAFT00000081492	frameshift deletion	Germline(UCSC);Germline(PON);Germline(dbSNP);Germline(Literature1);Germline(Literature2)
18034XD-389-01	Osteosarcoma	KMT2D	chr27	5543405	CAGCAGCAGCAGCAATTT	-	12439_12456del	4147_4152del	73	260	0.280769	ENSCAFT00000081492	nonframeshift deletion	Germline(PON);Germline(dbSNP);Germline(Literature1);Germline(Literature2)
18034XD-389-01	Osteosarcoma	KMT2D	chr27	5543233	-	CAG	12267_12268insCAG	L4089delinsLQ	97	245	0.395918	ENSCAFT00000081492	nonframeshift insertion	Germline(UCSC)
18034XD-389-01	Osteosarcoma	KMT2D	chr27	5526002	-	A	2585_2586insA	P862fs	37	37	1	ENSCAFT00000081492	frameshift insertion	Germline(PON);Germline(dbSNP);Germline(Literature1);Germline(Literature2)
18034XD-389-01	Osteosarcoma	KMT2D	chr27	5526005	C	-	2588delC	A863fs	35	35	1	ENSCAFT00000081492	frameshift deletion	Germline(PON);Germline(dbSNP);Germline(Literature1);Germline(Literature2)
18034XD-389-01	Osteosarcoma	KMT2D	chr27	5525951	A	G	A2534G	Q845R	16	16	1	ENSCAFT00000081492	nonsynonymous SNV	Germline(UCSC);Germline(PON);Germline(dbSNP);Germline(Literature1)
18034XD-389-01	Osteosarcoma	KMT2D	chr27	5525293	G	A	G1876A	V626M	354	704	0.502841	ENSCAFT00000081492	nonsynonymous SNV	Germline(UCSC);Germline(PON);Germline(dbSNP);Germline(Literature1);Germline(Literature2)
18034XD-389-01	Osteosarcoma	KMT2D	chr27	5526102	CCTGTCCCCCGGGCCTGAGGAGCCGCG	-	2685_2711del	895_904del	95	97	0.979381	ENSCAFT00000081492	nonframeshift deletion	Germline(PON);Germline(dbSNP);Germline(Literature1);Germline(Literature2)
18034XD-389-01	Osteosarcoma	PTPRT	chr24	30238706	C	A	G2029T	A677S	375	377	0.994695	ENSCAFT00000068588	nonsynonymous SNV	Germline(UCSC);Germline(PON);Germline(dbSNP);Germline(Literature1);Germline(Literature2)
18034XD-389-01	Osteosarcoma	NOTCH1	chr9	49014770	G	C	G6103C	V2035L	97	297	0.326599	ENSCAFT00000031242	nonsynonymous SNV	Germline(UCSC);Germline(Literature1)
18034XD-344-01	Malignant Melanoma	ROS1	chr1	57669050	G	T	C167A	P56Q	42	52	0.807692	ENSCAFT00000001427	nonsynonymous SNV	Germline(UCSC);Germline(PON);Germline(dbSNP);Germline(Literature1);Germline(Literature2)
18034XD-344-01	Malignant Melanoma	ROS1	chr1	57581060	G	T	C6037A	L2013M	119	145	0.82069	ENSCAFT00000001427	nonsynonymous SNV	Germline(UCSC);Germline(PON);Germline(dbSNP);Germline(Literature1);Germline(Literature2)
18034XD-344-01	Malignant Melanoma	NTRK1	chr7	41142513	GGCTGAGGCAG	-	2525_2535del	P842fs	18	19	0.947368	ENSCAFT00000072804	frameshift deletion	Germline(UCSC);Germline(PON);Germline(dbSNP);Germline(Literature1);Germline(Literature2)
18034XD-344-01	Malignant Melanoma	NTRK1	chr7	41148024	T	-	1233delA	K411fs	14	14	1	ENSCAFT00000072804	frameshift deletion	Germline(PON);Germline(dbSNP);Germline(Literature1);Germline(Literature2)
18034XD-344-01	Malignant Melanoma	NTRK1	chr7	41150437	A	G	T749C	I250T	93	93	1	ENSCAFT00000072804	nonsynonymous SNV	Germline(UCSC);Germline(PON);Germline(dbSNP);Germline(Literature1);Germline(Literature2)
18034XD-344-01	Malignant Melanoma	NTRK1	chr7	41148019	-	C	1237_1238insG	Q413fs	14	14	1	ENSCAFT00000072804	frameshift insertion	Germline(UCSC);Germline(PON);Germline(dbSNP);Germline(Literature1);Germline(Literature2)
18034XD-344-01	Malignant Melanoma	NTRK1	chr7	41150467	G	T	C719A	P240Q	60	60	1	ENSCAFT00000072804	nonsynonymous SNV	Germline(UCSC);Germline(PON);Germline(dbSNP);Germline(Literature1);Germline(Literature2)
18034XD-344-01	Malignant Melanoma	NTRK1	chr7	41152766	C	T	G659A	R220Q	225	225	1	ENSCAFT00000072804	nonsynonymous SNV	Germline(UCSC);Germline(PON);Germline(dbSNP);Germline(Literature1);Germline(Literature2)
18034XD-344-01	Malignant Melanoma	ERBB2	chr9	22763465	G	T	C2689A	L897I	151	151	1	ENSCAFT00000025936	nonsynonymous SNV	Germline(UCSC);Germline(PON);Germline(dbSNP);Germline(Literature1);Germline(Literature2)
18034XD-344-01	Malignant Melanoma	BRCA2	chr25	7735412	-	TTT	9995_9996insAAA	M3332delinsIK	183	183	1	ENSCAFT00000010309	nonframeshift insertion	Germline(UCSC);Germline(PON);Germline(dbSNP);Germline(Literature1);Germline(Literature2)
18034XD-344-01	Malignant Melanoma	BRCA2	chr25	7775268	G	A	C2183T	A728V	241	242	0.995868	ENSCAFT00000010309	nonsynonymous SNV	Germline(UCSC);Germline(PON);Germline(dbSNP);Germline(Literature1);Germline(Literature2)
18034XD-344-01	Malignant Melanoma	BRCA2	chr25	7777441	A	C	T1158G	C386W	236	237	0.995781	ENSCAFT00000010309	nonsynonymous SNV	Germline(UCSC);Germline(PON);Germline(dbSNP);Germline(Literature1);Germline(Literature2)
18034XD-344-01	Malignant Melanoma	BRCA2	chr25	7775229	T	C	A2222G	N741S	237	237	1	ENSCAFT00000010309	nonsynonymous SNV	Germline(UCSC);Germline(PON);Germline(dbSNP);Germline(Literature1);Germline(Literature2)
18034XD-344-01	Malignant Melanoma	BRCA2	chr25	7775307	G	T	C2144A	P715Q	253	253	1	ENSCAFT00000010309	nonsynonymous SNV	Germline(UCSC);Germline(PON);Germline(dbSNP);Germline(Literature1);Germline(Literature2)
18034XD-344-01	Malignant Melanoma	BRCA2	chr25	7775050	T	G	A2401C	K801Q	286	287	0.996516	ENSCAFT00000010309	nonsynonymous SNV	Germline(UCSC);Germline(PON);Germline(dbSNP);Germline(Literature1);Germline(Literature2)
18034XD-344-01	Malignant Melanoma	BRCA2	chr25	7768691	AAC	-	6918_6920del	2306_2307del	127	127	1	ENSCAFT00000010309	nonframeshift deletion	Germline(UCSC);Germline(PON);Germline(dbSNP);Germline(Literature1);Germline(Literature2)
18034XD-344-01	Malignant Melanoma	ARID1A	chr2	73337323	A	C	T4681G	L1561V	92	92	1	ENSCAFT00000019631	nonsynonymous SNV	Germline(UCSC);Germline(PON);Germline(dbSNP);Germline(Literature1);Germline(Literature2)
18034XD-344-01	Malignant Melanoma	ARID1A	chr2	73334527	T	C	A5287G	R1763G	220	220	1	ENSCAFT00000019631	nonsynonymous SNV	Germline(UCSC);Germline(PON);Germline(dbSNP);Germline(Literature1);Germline(Literature2)
18034XD-344-01	Malignant Melanoma	ARID1A	chr2	73334526	C	T	G5288A	R1763K	222	222	1	ENSCAFT00000019631	nonsynonymous SNV	Germline(UCSC);Germline(PON);Germline(dbSNP);Germline(Literature1);Germline(Literature2)
18034XD-344-01	Malignant Melanoma	ARID1A	chr2	73337275	T	-	4729delA	S1577fs	105	105	1	ENSCAFT00000019631	frameshift deletion	Germline(UCSC);Germline(PON);Germline(dbSNP);Germline(Literature1);Germline(Literature2)
18034XD-344-01	Malignant Melanoma	ARID1A	chr2	73337280	-	G	4723dupC	R1575fs	100	100	1	ENSCAFT00000019631	frameshift insertion	Germline(UCSC);Germline(PON);Germline(dbSNP);Germline(Literature1);Germline(Literature2)
18034XD-344-01	Malignant Melanoma	ARID1A	chr2	73334447	C	A	G5367T	L1789F	243	246	0.987805	ENSCAFT00000019631	nonsynonymous SNV	Germline(UCSC);Germline(PON);Germline(dbSNP);Germline(Literature1);Germline(Literature2)
18034XD-344-01	Malignant Melanoma	ARID1A	chr2	73334442	G	C	C5372G	A1791G	245	245	1	ENSCAFT00000019631	nonsynonymous SNV	Germline(UCSC);Germline(PON);Germline(dbSNP);Germline(Literature1);Germline(Literature2)
18034XD-344-01	Malignant Melanoma	FAT1	chr16	44131494	T	C	T3091C	S1031P	111	111	1	ENSCAFT00000011726	nonsynonymous SNV	Germline(UCSC);Germline(PON);Germline(dbSNP);Germline(Literature1);Germline(Literature2)
18034XD-344-01	Malignant Melanoma	FAT1	chr16	44196418	T	C	T3824C	I1275T	122	154	0.792208	ENSCAFT00000011726	nonsynonymous SNV	Germline(UCSC);Germline(PON);Germline(dbSNP);Germline(Literature1);Germline(Literature2)
18034XD-344-01	Malignant Melanoma	FAT1	chr16	44128488	A	C	A85C	K29Q	140	140	1	ENSCAFT00000011726	nonsynonymous SNV	Germline(UCSC);Germline(PON);Germline(dbSNP);Germline(Literature1);Germline(Literature2)
18034XD-344-01	Malignant Melanoma	FAT1	chr16	44211348	A	G	A6523G	I2175V	99	151	0.655629	ENSCAFT00000011726	nonsynonymous SNV	Germline(Literature1);Germline(Literature2)
18034XD-344-01	Malignant Melanoma	FAT1	chr16	44128936	T	C	T533C	I178T	97	138	0.702899	ENSCAFT00000011726	nonsynonymous SNV	Germline(UCSC);Germline(PON);Germline(dbSNP);Germline(Literature1);Germline(Literature2)
18034XD-344-01	Malignant Melanoma	JAK3	chr20	45054061	A	G	A268G	M90V	113	258	0.437984	ENSCAFT00000024100	nonsynonymous SNV	Germline(UCSC);Germline(PON);Germline(dbSNP);Germline(Literature1);Germline(Literature2)
18034XD-344-01	Malignant Melanoma	JAK3	chr20	45054722	T	C	T451C	S151P	44	95	0.463158	ENSCAFT00000024100	nonsynonymous SNV	Germline(UCSC);Germline(PON);Germline(dbSNP);Germline(Literature1);Germline(Literature2)
18034XD-344-01	Malignant Melanoma	TP53	chr5	32562200	G	A	C1165T	R389C	129	194	0.664948	ENSCAFT00000081814	nonsynonymous SNV	Unclassifiable(n<5)
18034XD-344-01	Malignant Melanoma	PDGFRB	chr4	58960338	-	TGA	3086_3087insTGA	A1029delinsAD	241	241	1	ENSCAFT00000000773	nonframeshift insertion	Germline(UCSC);Germline(PON);Germline(dbSNP);Germline(Literature1);Germline(Literature2)
18034XD-344-01	Malignant Melanoma	PDGFRB	chr4	58954798	C	T	C2113T	R705C	254	303	0.838284	ENSCAFT00000000773	nonsynonymous SNV	Germline(UCSC);Germline(PON);Germline(dbSNP);Germline(Literature1);Germline(Literature2)
18034XD-344-01	Malignant Melanoma	PDGFRB	chr4	58943645	G	A	G22A	G8S	238	238	1	ENSCAFT00000000773	nonsynonymous SNV	Germline(UCSC);Germline(PON);Germline(dbSNP);Germline(Literature1);Germline(Literature2)
18034XD-344-01	Malignant Melanoma	ATM	chr5	24251038	T	A	A3431T	H1144L	182	182	1	ENSCAFT00000048574	nonsynonymous SNV	Germline(UCSC);Germline(PON);Germline(dbSNP);Germline(Literature1);Germline(Literature2)
18034XD-344-01	Malignant Melanoma	ATM	chr5	24226831	A	G	T5267C	M1756T	215	215	1	ENSCAFT00000048574	nonsynonymous SNV	Germline(UCSC);Germline(PON);Germline(dbSNP);Germline(Literature1);Germline(Literature2)
18034XD-344-01	Malignant Melanoma	ABL1	chr9	53121069	C	T	G2830A	A944T	145	307	0.472313	ENSCAFT00000031723	nonsynonymous SNV	Germline(UCSC);Germline(PON);Germline(dbSNP);Germline(Literature1);Germline(Literature2)
18034XD-344-01	Malignant Melanoma	ABL1	chr9	53121246	T	C	A2653G	S885G	151	151	1	ENSCAFT00000031723	nonsynonymous SNV	Germline(UCSC);Germline(PON);Germline(dbSNP);Germline(Literature1);Germline(Literature2)
18034XD-344-01	Malignant Melanoma	ABL1	chr9	53121354	G	A	C2545T	L849F	84	181	0.464088	ENSCAFT00000031723	nonsynonymous SNV	Germline(UCSC);Germline(PON);Germline(dbSNP);Germline(Literature1);Germline(Literature2)
18034XD-344-01	Malignant Melanoma	FLT3	chr25	11631034	G	C	G532C	V178L	173	201	0.860697	ENSCAFT00000065386	nonsynonymous SNV	Germline(PON);Germline(dbSNP);Germline(Literature1);Germline(Literature2)
18034XD-344-01	Malignant Melanoma	ATRX	chrX	59913095	-	T	4732dupA	T1578fs	67	106	0.632075	ENSCAFT00000027324	frameshift insertion	Germline(PON);Germline(dbSNP)
18034XD-344-01	Malignant Melanoma	CDK6	chr14	18419562	GG	-	179_180del	P60fs	21	21	1	ENSCAFT00000003170	frameshift deletion	Germline(UCSC);Germline(PON);Germline(dbSNP);Germline(Literature1);Germline(Literature2)
18034XD-344-01	Malignant Melanoma	CDK6	chr14	18419556	-	C	185dupG	S62fs	17	17	1	ENSCAFT00000003170	frameshift insertion	Germline(PON);Germline(dbSNP);Germline(Literature1);Germline(Literature2)
18034XD-344-01	Malignant Melanoma	KMT2D	chr27	5526102	CCTGTCCCCCGGGCCTGAGGAGCCGCG	-	2685_2711del	895_904del	15	16	0.9375	ENSCAFT00000081492	nonframeshift deletion	Germline(PON);Germline(dbSNP);Germline(Literature1);Germline(Literature2)
18034XD-344-01	Malignant Melanoma	KMT2D	chr27	5538077	-	GCA	8975_8976insGCA	W2992delinsWQ	199	235	0.846809	ENSCAFT00000081492	nonframeshift insertion	Germline(UCSC);Germline(Literature1);Germline(Literature2)
18034XD-344-01	Malignant Melanoma	KMT2D	chr27	5525293	G	A	G1876A	V626M	167	167	1	ENSCAFT00000081492	nonsynonymous SNV	Germline(UCSC);Germline(PON);Germline(dbSNP);Germline(Literature1);Germline(Literature2)
18034XD-344-01	Malignant Melanoma	KMT2D	chr27	5525654	A	G	A2237G	Q746R	65	80	0.8125	ENSCAFT00000081492	nonsynonymous SNV	Germline(UCSC);Germline(PON);Germline(dbSNP);Germline(Literature1)
18034XD-344-01	Malignant Melanoma	KMT2D	chr27	5543234	CAG	-	12268_12270del	4090_4090del	81	90	0.9	ENSCAFT00000081492	nonframeshift deletion	Germline(UCSC)
18034XD-344-01	Malignant Melanoma	TERT	chr34	11306448	-	G	3260dupG	S1087fs	26	26	1	ENSCAFT00000079350	frameshift insertion	Germline(PON);Germline(dbSNP);Germline(Literature1);Germline(Literature2)
18034XD-344-01	Malignant Melanoma	TERT	chr34	11306417	-	G	3229dupG	S1076fs	33	33	1	ENSCAFT00000079350	frameshift insertion	Germline(UCSC);Germline(PON);Germline(dbSNP);Germline(Literature1);Germline(Literature2)
18034XD-344-01	Malignant Melanoma	TERT	chr34	11306436	G	T	G3247T	G1083W	31	31	1	ENSCAFT00000079350	nonsynonymous SNV	Germline(UCSC);Germline(PON);Germline(dbSNP);Germline(Literature1);Germline(Literature2)
18034XD-344-01	Malignant Melanoma	TERT	chr34	11306452	G	-	3263delG	R1088fs	24	24	1	ENSCAFT00000079350	frameshift deletion	Germline(UCSC);Germline(PON);Germline(dbSNP);Germline(Literature1);Germline(Literature2)
18034XD-344-01	Malignant Melanoma	TERT	chr34	11306951	A	G	A3762G	X1254W	66	81	0.814815	ENSCAFT00000079350	stoploss	Germline(UCSC);Germline(PON);Germline(dbSNP);Germline(Literature1);Germline(Literature2)
18034XD-344-01	Malignant Melanoma	TERT	chr34	11305722	G	A	G3079A	A1027T	199	245	0.812245	ENSCAFT00000079350	nonsynonymous SNV	Germline(UCSC);Germline(PON);Germline(dbSNP);Germline(Literature1);Germline(Literature2)
18034XD-344-01	Malignant Melanoma	TERT	chr34	11289751	C	T	C979T	P327S	28	97	0.28866	ENSCAFT00000079350	nonsynonymous SNV	Germline(UCSC);Germline(PON);Germline(dbSNP);Germline(Literature1);Germline(Literature2)
18034XD-344-01	Malignant Melanoma	KMT2C	chr16	16002353	A	G	T7870C	S2624P	86	86	1	ENSCAFT00000007959	nonsynonymous SNV	Germline(UCSC);Germline(PON);Germline(dbSNP);Germline(Literature1);Germline(Literature2)
18034XD-344-01	Malignant Melanoma	KMT2C	chr16	16002352	G	T	C7871A	S2624X	84	84	1	ENSCAFT00000007959	stopgain	Germline(UCSC);Germline(PON);Germline(dbSNP);Germline(Literature1);Germline(Literature2)
18034XD-344-01	Malignant Melanoma	KMT2C	chr16	16002298	-	T	7924dupA	T2642fs	55	55	1	ENSCAFT00000007959	frameshift insertion	Germline(PON);Germline(dbSNP);Germline(Literature1);Germline(Literature2)
18034XD-344-01	Malignant Melanoma	KMT2C	chr16	16002301	-	T	7921dupA	R2641fs	57	57	1	ENSCAFT00000007959	frameshift insertion	Germline(UCSC);Germline(PON);Germline(dbSNP);Germline(Literature1);Germline(Literature2)
18034XD-344-01	Malignant Melanoma	PTPRT	chr24	30238706	C	A	G2029T	A677S	163	244	0.668033	ENSCAFT00000068588	nonsynonymous SNV	Germline(UCSC);Germline(PON);Germline(dbSNP);Germline(Literature1);Germline(Literature2)
18034XD-344-01	Malignant Melanoma	NOTCH1	chr9	49015931	G	A	G6352A	A2118T	193	195	0.989744	ENSCAFT00000031242	nonsynonymous SNV	Germline(UCSC);Germline(PON);Germline(dbSNP);Germline(Literature1);Germline(Literature2)
18034XD-344-01	Malignant Melanoma	NOTCH1	chr9	49014770	G	A	G6103A	V2035I	199	199	1	ENSCAFT00000031242	nonsynonymous SNV	Germline(UCSC);Germline(PON);Germline(dbSNP);Germline(Literature2)
18034XD-619-01	Urothelial Carcinoma	ROS1	chr1	57590849	T	C	A5476G	I1826V	18	33	0.545455	ENSCAFT00000001427	nonsynonymous SNV	Germline(UCSC);Germline(PON);Germline(dbSNP);Germline(Literature1);Germline(Literature2)
18034XD-619-01	Urothelial Carcinoma	ROS1	chr1	57653398	T	C	A397G	I133V	13	21	0.619048	ENSCAFT00000001427	nonsynonymous SNV	Germline(UCSC);Germline(PON);Germline(dbSNP);Germline(Literature1);Germline(Literature2)
18034XD-619-01	Urothelial Carcinoma	BCL6	chr34	20116758	-	GGGCA	1767_1768insTGCCC	P590fs	77	174	0.442529	ENSCAFT00000073358	frameshift insertion	Germline(UCSC);Germline(PON);Germline(dbSNP);Germline(Literature1);Germline(Literature2)
18034XD-619-01	Urothelial Carcinoma	NTRK1	chr7	41148019	-	C	1237_1238insG	Q413fs	21	21	1	ENSCAFT00000072804	frameshift insertion	Germline(UCSC);Germline(PON);Germline(dbSNP);Germline(Literature1);Germline(Literature2)
18034XD-619-01	Urothelial Carcinoma	NTRK1	chr7	41150437	A	G	T749C	I250T	77	77	1	ENSCAFT00000072804	nonsynonymous SNV	Germline(UCSC);Germline(PON);Germline(dbSNP);Germline(Literature1);Germline(Literature2)
18034XD-619-01	Urothelial Carcinoma	NTRK1	chr7	41150467	G	T	C719A	P240Q	51	51	1	ENSCAFT00000072804	nonsynonymous SNV	Germline(UCSC);Germline(PON);Germline(dbSNP);Germline(Literature1);Germline(Literature2)
18034XD-619-01	Urothelial Carcinoma	NTRK1	chr7	41148024	T	-	1233delA	K411fs	19	19	1	ENSCAFT00000072804	frameshift deletion	Germline(PON);Germline(dbSNP);Germline(Literature1);Germline(Literature2)
18034XD-619-01	Urothelial Carcinoma	NTRK1	chr7	41152766	C	T	G659A	R220Q	273	274	0.99635	ENSCAFT00000072804	nonsynonymous SNV	Germline(UCSC);Germline(PON);Germline(dbSNP);Germline(Literature1);Germline(Literature2)
18034XD-619-01	Urothelial Carcinoma	JAK2	chr1	93423884	C	G	C3347G	P1116R	29	29	1	ENSCAFT00000089120	nonsynonymous SNV	Germline(UCSC);Germline(PON);Germline(dbSNP);Germline(Literature1);Germline(Literature2)
18034XD-619-01	Urothelial Carcinoma	JAK3	chr20	45054061	A	G	A268G	M90V	163	163	1	ENSCAFT00000024100	nonsynonymous SNV	Germline(UCSC);Germline(PON);Germline(dbSNP);Germline(Literature1);Germline(Literature2)
18034XD-619-01	Urothelial Carcinoma	JAK3	chr20	45054722	T	C	T451C	S151P	105	204	0.514706	ENSCAFT00000024100	nonsynonymous SNV	Germline(UCSC);Germline(PON);Germline(dbSNP);Germline(Literature1);Germline(Literature2)
18034XD-619-01	Urothelial Carcinoma	ERBB2	chr9	22763465	G	T	C2689A	L897I	210	210	1	ENSCAFT00000025936	nonsynonymous SNV	Germline(UCSC);Germline(PON);Germline(dbSNP);Germline(Literature1);Germline(Literature2)
18034XD-619-01	Urothelial Carcinoma	BRCA2	chr25	7735412	-	TTT	9995_9996insAAA	M3332delinsIK	44	72	0.611111	ENSCAFT00000010309	nonframeshift insertion	Germline(UCSC);Germline(PON);Germline(dbSNP);Germline(Literature1);Germline(Literature2)
18034XD-619-01	Urothelial Carcinoma	BRCA2	chr25	7775268	G	A	C2183T	A728V	61	61	1	ENSCAFT00000010309	nonsynonymous SNV	Germline(UCSC);Germline(PON);Germline(dbSNP);Germline(Literature1);Germline(Literature2)
18034XD-619-01	Urothelial Carcinoma	BRCA2	chr25	7777441	A	C	T1158G	C386W	13	36	0.361111	ENSCAFT00000010309	nonsynonymous SNV	Germline(UCSC);Germline(PON);Germline(dbSNP);Germline(Literature1);Germline(Literature2)
18034XD-619-01	Urothelial Carcinoma	BRCA2	chr25	7775229	T	C	A2222G	N741S	54	54	1	ENSCAFT00000010309	nonsynonymous SNV	Germline(UCSC);Germline(PON);Germline(dbSNP);Germline(Literature1);Germline(Literature2)
18034XD-619-01	Urothelial Carcinoma	BRCA2	chr25	7775307	G	T	C2144A	P715Q	65	65	1	ENSCAFT00000010309	nonsynonymous SNV	Germline(UCSC);Germline(PON);Germline(dbSNP);Germline(Literature1);Germline(Literature2)
18034XD-619-01	Urothelial Carcinoma	BRCA2	chr25	7775050	T	G	A2401C	K801Q	20	40	0.5	ENSCAFT00000010309	nonsynonymous SNV	Germline(UCSC);Germline(PON);Germline(dbSNP);Germline(Literature1);Germline(Literature2)
18034XD-619-01	Urothelial Carcinoma	BRCA2	chr25	7768691	AAC	-	6918_6920del	2306_2307del	5	17	0.294118	ENSCAFT00000010309	nonframeshift deletion	Germline(UCSC);Germline(PON);Germline(dbSNP);Germline(Literature1);Germline(Literature2)
18034XD-619-01	Urothelial Carcinoma	SETD2	chr20	41675612	C	A	C14A	P5Q	40	79	0.506329	ENSCAFT00000021260	nonsynonymous SNV	Germline(UCSC);Germline(PON);Germline(dbSNP);Germline(Literature1);Germline(Literature2)
18034XD-619-01	Urothelial Carcinoma	ARID1A	chr2	73334527	T	C	A5287G	R1763G	107	107	1	ENSCAFT00000019631	nonsynonymous SNV	Germline(UCSC);Germline(PON);Germline(dbSNP);Germline(Literature1);Germline(Literature2)
18034XD-619-01	Urothelial Carcinoma	ARID1A	chr2	73334526	C	T	G5288A	R1763K	107	107	1	ENSCAFT00000019631	nonsynonymous SNV	Germline(UCSC);Germline(PON);Germline(dbSNP);Germline(Literature1);Germline(Literature2)
18034XD-619-01	Urothelial Carcinoma	ARID1A	chr2	73337275	T	-	4729delA	S1577fs	165	165	1	ENSCAFT00000019631	frameshift deletion	Germline(UCSC);Germline(PON);Germline(dbSNP);Germline(Literature1);Germline(Literature2)
18034XD-619-01	Urothelial Carcinoma	ARID1A	chr2	73337280	-	G	4723dupC	R1575fs	160	160	1	ENSCAFT00000019631	frameshift insertion	Germline(UCSC);Germline(PON);Germline(dbSNP);Germline(Literature1);Germline(Literature2)
18034XD-619-01	Urothelial Carcinoma	ARID1A	chr2	73334447	C	A	G5367T	L1789F	132	132	1	ENSCAFT00000019631	nonsynonymous SNV	Germline(UCSC);Germline(PON);Germline(dbSNP);Germline(Literature1);Germline(Literature2)
18034XD-619-01	Urothelial Carcinoma	ARID1A	chr2	73334442	G	C	C5372G	A1791G	128	128	1	ENSCAFT00000019631	nonsynonymous SNV	Germline(UCSC);Germline(PON);Germline(dbSNP);Germline(Literature1);Germline(Literature2)
18034XD-619-01	Urothelial Carcinoma	FAT1	chr16	44131494	T	C	T3091C	S1031P	66	66	1	ENSCAFT00000011726	nonsynonymous SNV	Germline(UCSC);Germline(PON);Germline(dbSNP);Germline(Literature1);Germline(Literature2)
18034XD-619-01	Urothelial Carcinoma	FAT1	chr16	44209737	G	A	G4912A	V1638I	29	29	1	ENSCAFT00000011726	nonsynonymous SNV	Germline(UCSC);Germline(PON);Germline(dbSNP);Germline(Literature1);Germline(Literature2)
18034XD-619-01	Urothelial Carcinoma	FAT1	chr16	44128488	A	C	A85C	K29Q	55	55	1	ENSCAFT00000011726	nonsynonymous SNV	Germline(UCSC);Germline(PON);Germline(dbSNP);Germline(Literature1);Germline(Literature2)
18034XD-619-01	Urothelial Carcinoma	KMT2D	chr27	5543082	A	C	A12116C	Q4039P	144	294	0.489796	ENSCAFT00000081492	nonsynonymous SNV	Germline(PON);Germline(dbSNP);Germline(Literature1);Germline(Literature2)
18034XD-619-01	Urothelial Carcinoma	KMT2D	chr27	5553345	C	-	17236delC	P5746fs	100	194	0.515464	ENSCAFT00000081492	frameshift deletion	Germline(UCSC);Germline(PON);Germline(dbSNP);Germline(Literature1);Germline(Literature2)
18034XD-619-01	Urothelial Carcinoma	KMT2D	chr27	5543233	-	CAG	12267_12268insCAG	L4089delinsLQ	129	258	0.5	ENSCAFT00000081492	nonframeshift insertion	Germline(UCSC)
18034XD-619-01	Urothelial Carcinoma	KMT2D	chr27	5526002	-	A	2585_2586insA	P862fs	25	25	1	ENSCAFT00000081492	frameshift insertion	Germline(PON);Germline(dbSNP);Germline(Literature1);Germline(Literature2)
18034XD-619-01	Urothelial Carcinoma	KMT2D	chr27	5526005	C	-	2588delC	A863fs	26	26	1	ENSCAFT00000081492	frameshift deletion	Germline(PON);Germline(dbSNP);Germline(Literature1);Germline(Literature2)
18034XD-619-01	Urothelial Carcinoma	KMT2D	chr27	5525951	A	G	A2534G	Q845R	18	18	1	ENSCAFT00000081492	nonsynonymous SNV	Germline(UCSC);Germline(PON);Germline(dbSNP);Germline(Literature1)
18034XD-619-01	Urothelial Carcinoma	KMT2D	chr27	5525293	G	A	G1876A	V626M	186	375	0.496	ENSCAFT00000081492	nonsynonymous SNV	Germline(UCSC);Germline(PON);Germline(dbSNP);Germline(Literature1);Germline(Literature2)
18034XD-619-01	Urothelial Carcinoma	KMT2D	chr27	5526102	CCTGTCCCCCGGGCCTGAGGAGCCGCG	-	2685_2711del	895_904del	30	71	0.422535	ENSCAFT00000081492	nonframeshift deletion	Germline(PON);Germline(dbSNP);Germline(Literature1);Germline(Literature2)
18034XD-619-01	Urothelial Carcinoma	FLT3	chr25	11626082	C	T	C401T	T134I	9	15	0.6	ENSCAFT00000065386	nonsynonymous SNV	Germline(UCSC);Germline(PON);Germline(dbSNP);Germline(Literature1);Germline(Literature2)
18034XD-619-01	Urothelial Carcinoma	FLT3	chr25	11651237	A	G	A2075G	H692R	12	27	0.444444	ENSCAFT00000065386	nonsynonymous SNV	Germline(UCSC);Germline(PON);Germline(dbSNP);Germline(Literature1);Germline(Literature2)
18034XD-619-01	Urothelial Carcinoma	HDAC1	chr2	68929151	C	A	G20T	G7V	20	31	0.645161	ENSCAFT00000044286	nonsynonymous SNV	Germline(UCSC);Germline(PON);Germline(dbSNP);Germline(Literature1);Germline(Literature2)
18034XD-619-01	Urothelial Carcinoma	PDGFRB	chr4	58960338	-	TGA	3086_3087insTGA	A1029delinsAD	238	238	1	ENSCAFT00000000773	nonframeshift insertion	Germline(UCSC);Germline(PON);Germline(dbSNP);Germline(Literature1);Germline(Literature2)
18034XD-619-01	Urothelial Carcinoma	PDGFRB	chr4	58947313	G	A	G1198A	E400K	35	73	0.479452	ENSCAFT00000000773	nonsynonymous SNV	Germline(UCSC);Germline(PON);Germline(dbSNP);Germline(Literature1);Germline(Literature2)
18034XD-619-01	Urothelial Carcinoma	PDGFRB	chr4	58943645	G	A	G22A	G8S	266	266	1	ENSCAFT00000000773	nonsynonymous SNV	Germline(UCSC);Germline(PON);Germline(dbSNP);Germline(Literature1);Germline(Literature2)
18034XD-619-01	Urothelial Carcinoma	PDGFRA	chr13	46748482	G	A	G1688A	R563K	49	49	1	ENSCAFT00000066115	nonsynonymous SNV	Germline(UCSC);Germline(PON);Germline(dbSNP);Germline(Literature1);Germline(Literature2)
18034XD-619-01	Urothelial Carcinoma	ATM	chr5	24251038	T	A	A3431T	H1144L	15	40	0.375	ENSCAFT00000048574	nonsynonymous SNV	Germline(UCSC);Germline(PON);Germline(dbSNP);Germline(Literature1);Germline(Literature2)
18034XD-619-01	Urothelial Carcinoma	ATM	chr5	24226831	A	G	T5267C	M1756T	38	38	1	ENSCAFT00000048574	nonsynonymous SNV	Germline(UCSC);Germline(PON);Germline(dbSNP);Germline(Literature1);Germline(Literature2)
18034XD-619-01	Urothelial Carcinoma	ABL1	chr9	53121246	T	C	A2653G	S885G	142	267	0.531835	ENSCAFT00000031723	nonsynonymous SNV	Germline(UCSC);Germline(PON);Germline(dbSNP);Germline(Literature1);Germline(Literature2)
18034XD-619-01	Urothelial Carcinoma	ABL1	chr9	53121365	G	T	C2534A	P845H	105	214	0.490654	ENSCAFT00000031723	nonsynonymous SNV	Germline(UCSC);Germline(PON);Germline(dbSNP);Germline(Literature1);Germline(Literature2)
18034XD-619-01	Urothelial Carcinoma	ATRX	chrX	59989105	G	A	C1850T	S617F	19	37	0.513514	ENSCAFT00000027324	nonsynonymous SNV	Germline(PON);Germline(dbSNP);Germline(Literature1);Germline(Literature2)
18034XD-619-01	Urothelial Carcinoma	ATRX	chrX	59987504	C	G	G3451C	V1151L	18	32	0.5625	ENSCAFT00000027324	nonsynonymous SNV	Germline(PON);Germline(dbSNP);Germline(Literature1);Germline(Literature2)
18034XD-619-01	Urothelial Carcinoma	CDK6	chr14	18419551	-	C	190dupG	V64fs	67	67	1	ENSCAFT00000003170	frameshift insertion	Germline(UCSC);Germline(PON);Germline(dbSNP);Germline(Literature1);Germline(Literature2)
18034XD-619-01	Urothelial Carcinoma	CDK6	chr14	18419562	GG	-	179_180del	P60fs	93	93	1	ENSCAFT00000003170	frameshift deletion	Germline(UCSC);Germline(PON);Germline(dbSNP);Germline(Literature1);Germline(Literature2)
18034XD-619-01	Urothelial Carcinoma	CDK6	chr14	18419556	-	C	185dupG	S62fs	77	77	1	ENSCAFT00000003170	frameshift insertion	Germline(PON);Germline(dbSNP);Germline(Literature1);Germline(Literature2)
18034XD-619-01	Urothelial Carcinoma	TERT	chr34	11306448	-	G	3260dupG	S1087fs	44	44	1	ENSCAFT00000079350	frameshift insertion	Germline(PON);Germline(dbSNP);Germline(Literature1);Germline(Literature2)
18034XD-619-01	Urothelial Carcinoma	TERT	chr34	11306417	-	G	3229dupG	S1076fs	57	57	1	ENSCAFT00000079350	frameshift insertion	Germline(UCSC);Germline(PON);Germline(dbSNP);Germline(Literature1);Germline(Literature2)
18034XD-619-01	Urothelial Carcinoma	TERT	chr34	11306436	G	T	G3247T	G1083W	48	48	1	ENSCAFT00000079350	nonsynonymous SNV	Germline(UCSC);Germline(PON);Germline(dbSNP);Germline(Literature1);Germline(Literature2)
18034XD-619-01	Urothelial Carcinoma	TERT	chr34	11290210	G	A	G1438A	V480M	148	283	0.522968	ENSCAFT00000079350	nonsynonymous SNV	Germline(UCSC);Germline(PON);Germline(dbSNP);Germline(Literature1);Germline(Literature2)
18034XD-619-01	Urothelial Carcinoma	TERT	chr34	11306452	G	-	3263delG	R1088fs	38	38	1	ENSCAFT00000079350	frameshift deletion	Germline(UCSC);Germline(PON);Germline(dbSNP);Germline(Literature1);Germline(Literature2)
18034XD-619-01	Urothelial Carcinoma	TERT	chr34	11306951	A	G	A3762G	X1254W	98	173	0.566474	ENSCAFT00000079350	stoploss	Germline(UCSC);Germline(PON);Germline(dbSNP);Germline(Literature1);Germline(Literature2)
18034XD-619-01	Urothelial Carcinoma	TERT	chr34	11305722	G	A	G3079A	A1027T	190	360	0.527778	ENSCAFT00000079350	nonsynonymous SNV	Germline(UCSC);Germline(PON);Germline(dbSNP);Germline(Literature1);Germline(Literature2)
18034XD-619-01	Urothelial Carcinoma	TERT	chr34	11306544	-	G	3356dupG	W1119fs	13	13	1	ENSCAFT00000079350	frameshift insertion	Germline(UCSC);Germline(PON);Germline(dbSNP);Germline(Literature1);Germline(Literature2)
18034XD-619-01	Urothelial Carcinoma	TERT	chr34	11289751	C	T	C979T	P327S	130	243	0.534979	ENSCAFT00000079350	nonsynonymous SNV	Germline(UCSC);Germline(PON);Germline(dbSNP);Germline(Literature1);Germline(Literature2)
18034XD-619-01	Urothelial Carcinoma	KMT2C	chr16	16002353	A	G	T7870C	S2624P	32	32	1	ENSCAFT00000007959	nonsynonymous SNV	Germline(UCSC);Germline(PON);Germline(dbSNP);Germline(Literature1);Germline(Literature2)
18034XD-619-01	Urothelial Carcinoma	KMT2C	chr16	16002352	G	T	C7871A	S2624X	31	31	1	ENSCAFT00000007959	stopgain	Germline(UCSC);Germline(PON);Germline(dbSNP);Germline(Literature1);Germline(Literature2)
18034XD-619-01	Urothelial Carcinoma	KMT2C	chr16	16002298	-	T	7924dupA	T2642fs	19	19	1	ENSCAFT00000007959	frameshift insertion	Germline(PON);Germline(dbSNP);Germline(Literature1);Germline(Literature2)
18034XD-619-01	Urothelial Carcinoma	KMT2C	chr16	16002301	-	T	7921dupA	R2641fs	20	20	1	ENSCAFT00000007959	frameshift insertion	Germline(UCSC);Germline(PON);Germline(dbSNP);Germline(Literature1);Germline(Literature2)
18034XD-619-01	Urothelial Carcinoma	NOTCH1	chr9	49014770	G	C	G6103C	V2035L	271	272	0.996324	ENSCAFT00000031242	nonsynonymous SNV	Germline(UCSC);Germline(Literature1)
18034XD-404-01	Mast Cell Tumor	ATM	chr5	24251038	T	A	A3431T	H1144L	25	56	0.446429	ENSCAFT00000048574	nonsynonymous SNV	Germline(UCSC);Germline(PON);Germline(dbSNP);Germline(Literature1);Germline(Literature2)
18034XD-404-01	Mast Cell Tumor	ATM	chr5	24226831	A	G	T5267C	M1756T	74	74	1	ENSCAFT00000048574	nonsynonymous SNV	Germline(UCSC);Germline(PON);Germline(dbSNP);Germline(Literature1);Germline(Literature2)
18034XD-404-01	Mast Cell Tumor	KMT2C	chr16	16006797	CTG	-	5194_5196del	1732_1732del	86	196	0.438776	ENSCAFT00000007959	nonframeshift deletion	Germline(UCSC)
18034XD-404-01	Mast Cell Tumor	KMT2C	chr16	15988800	-	TTG	11225_11226insCAA	K3742delinsNK	127	127	1	ENSCAFT00000007959	nonframeshift insertion	Germline(UCSC);Germline(PON);Germline(dbSNP);Germline(Literature1);Germline(Literature2)
18034XD-404-01	Mast Cell Tumor	KMT2C	chr16	16002301	-	T	7921dupA	R2641fs	36	36	1	ENSCAFT00000007959	frameshift insertion	Germline(UCSC);Germline(PON);Germline(dbSNP);Germline(Literature1);Germline(Literature2)
18034XD-404-01	Mast Cell Tumor	KMT2C	chr16	15990391	TGC	-	9633_9635del	3211_3212del	45	93	0.483871	ENSCAFT00000007959	nonframeshift deletion	Germline(UCSC)
18034XD-404-01	Mast Cell Tumor	KMT2C	chr16	16002353	A	G	T7870C	S2624P	59	59	1	ENSCAFT00000007959	nonsynonymous SNV	Germline(UCSC);Germline(PON);Germline(dbSNP);Germline(Literature1);Germline(Literature2)
18034XD-404-01	Mast Cell Tumor	KMT2C	chr16	16002352	G	T	C7871A	S2624X	58	58	1	ENSCAFT00000007959	stopgain	Germline(UCSC);Germline(PON);Germline(dbSNP);Germline(Literature1);Germline(Literature2)
18034XD-404-01	Mast Cell Tumor	KMT2C	chr16	16002298	-	T	7924dupA	T2642fs	33	33	1	ENSCAFT00000007959	frameshift insertion	Germline(PON);Germline(dbSNP);Germline(Literature1);Germline(Literature2)
18034XD-404-01	Mast Cell Tumor	ABL1	chr9	53121246	T	C	A2653G	S885G	151	151	1	ENSCAFT00000031723	nonsynonymous SNV	Germline(UCSC);Germline(PON);Germline(dbSNP);Germline(Literature1);Germline(Literature2)
18034XD-404-01	Mast Cell Tumor	ABL1	chr9	53121365	G	T	C2534A	P845H	162	162	1	ENSCAFT00000031723	nonsynonymous SNV	Germline(UCSC);Germline(PON);Germline(dbSNP);Germline(Literature1);Germline(Literature2)
18034XD-404-01	Mast Cell Tumor	RAF1	chr20	5971505	A	G	A1697G	Q566R	57	158	0.360759	ENSCAFT00000092937	nonsynonymous SNV	Germline(UCSC);Germline(PON);Germline(dbSNP);Germline(Literature1);Germline(Literature2)
18034XD-404-01	Mast Cell Tumor	ROS1	chr1	57590849	T	C	A5476G	I1826V	38	38	1	ENSCAFT00000001427	nonsynonymous SNV	Germline(UCSC);Germline(PON);Germline(dbSNP);Germline(Literature1);Germline(Literature2)
18034XD-404-01	Mast Cell Tumor	ROS1	chr1	57581060	G	T	C6037A	L2013M	89	89	1	ENSCAFT00000001427	nonsynonymous SNV	Germline(UCSC);Germline(PON);Germline(dbSNP);Germline(Literature1);Germline(Literature2)
18034XD-404-01	Mast Cell Tumor	SETD2	chr20	41717733	C	T	C4525T	Q1509X	11	39	0.282051	ENSCAFT00000021260	stopgain	Unclassifiable(n<5)
18034XD-404-01	Mast Cell Tumor	NTRK1	chr7	41148019	-	C	1237_1238insG	Q413fs	18	18	1	ENSCAFT00000072804	frameshift insertion	Germline(UCSC);Germline(PON);Germline(dbSNP);Germline(Literature1);Germline(Literature2)
18034XD-404-01	Mast Cell Tumor	NTRK1	chr7	41150437	A	G	T749C	I250T	21	21	1	ENSCAFT00000072804	nonsynonymous SNV	Germline(UCSC);Germline(PON);Germline(dbSNP);Germline(Literature1);Germline(Literature2)
18034XD-404-01	Mast Cell Tumor	NTRK1	chr7	41150467	G	T	C719A	P240Q	13	13	1	ENSCAFT00000072804	nonsynonymous SNV	Germline(UCSC);Germline(PON);Germline(dbSNP);Germline(Literature1);Germline(Literature2)
18034XD-404-01	Mast Cell Tumor	NTRK1	chr7	41148024	T	-	1233delA	K411fs	18	18	1	ENSCAFT00000072804	frameshift deletion	Germline(PON);Germline(dbSNP);Germline(Literature1);Germline(Literature2)
18034XD-404-01	Mast Cell Tumor	NTRK1	chr7	41141217	G	C	C2290G	Q764E	47	87	0.54023	ENSCAFT00000026176	nonsynonymous SNV	Germline(PON);Germline(dbSNP);Germline(Literature1);Germline(Literature2)
18034XD-404-01	Mast Cell Tumor	JAK2	chr1	93423884	C	G	C3347G	P1116R	67	67	1	ENSCAFT00000089120	nonsynonymous SNV	Germline(UCSC);Germline(PON);Germline(dbSNP);Germline(Literature1);Germline(Literature2)
18034XD-404-01	Mast Cell Tumor	JAK3	chr20	45054061	A	G	A268G	M90V	160	160	1	ENSCAFT00000024100	nonsynonymous SNV	Germline(UCSC);Germline(PON);Germline(dbSNP);Germline(Literature1);Germline(Literature2)
18034XD-404-01	Mast Cell Tumor	JAK3	chr20	45054722	T	C	T451C	S151P	30	66	0.454545	ENSCAFT00000024100	nonsynonymous SNV	Germline(UCSC);Germline(PON);Germline(dbSNP);Germline(Literature1);Germline(Literature2)
18034XD-404-01	Mast Cell Tumor	KDR	chr13	47466462	G	A	C1781T	A594V	238	238	1	ENSCAFT00000003300	nonsynonymous SNV	Germline(UCSC);Germline(PON);Germline(dbSNP);Germline(Literature1);Germline(Literature2)
18034XD-404-01	Mast Cell Tumor	ERBB2	chr9	22763465	G	T	C2689A	L897I	118	118	1	ENSCAFT00000025936	nonsynonymous SNV	Germline(UCSC);Germline(PON);Germline(dbSNP);Germline(Literature1);Germline(Literature2)
18034XD-404-01	Mast Cell Tumor	BRCA2	chr25	7735412	-	TTT	9995_9996insAAA	M3332delinsIK	80	167	0.479042	ENSCAFT00000010309	nonframeshift insertion	Germline(UCSC);Germline(PON);Germline(dbSNP);Germline(Literature1);Germline(Literature2)
18034XD-404-01	Mast Cell Tumor	BRCA2	chr25	7775268	G	A	C2183T	A728V	80	80	1	ENSCAFT00000010309	nonsynonymous SNV	Germline(UCSC);Germline(PON);Germline(dbSNP);Germline(Literature1);Germline(Literature2)
18034XD-404-01	Mast Cell Tumor	BRCA2	chr25	7777441	A	C	T1158G	C386W	43	91	0.472527	ENSCAFT00000010309	nonsynonymous SNV	Germline(UCSC);Germline(PON);Germline(dbSNP);Germline(Literature1);Germline(Literature2)
18034XD-404-01	Mast Cell Tumor	BRCA2	chr25	7773147	T	C	A4304G	K1435R	47	92	0.51087	ENSCAFT00000010309	nonsynonymous SNV	Germline(UCSC);Germline(PON);Germline(dbSNP);Germline(Literature1);Germline(Literature2)
18034XD-404-01	Mast Cell Tumor	BRCA2	chr25	7775229	T	C	A2222G	N741S	82	82	1	ENSCAFT00000010309	nonsynonymous SNV	Germline(UCSC);Germline(PON);Germline(dbSNP);Germline(Literature1);Germline(Literature2)
18034XD-404-01	Mast Cell Tumor	BRCA2	chr25	7775307	G	T	C2144A	P715Q	91	91	1	ENSCAFT00000010309	nonsynonymous SNV	Germline(UCSC);Germline(PON);Germline(dbSNP);Germline(Literature1);Germline(Literature2)
18034XD-404-01	Mast Cell Tumor	FLT3	chr25	11658069	G	A	G2408A	G803E	26	95	0.273684	ENSCAFT00000065386	nonsynonymous SNV	Somatic(Cosmic;n<5)
18034XD-404-01	Mast Cell Tumor	FLT3	chr25	11651237	A	G	A2075G	H692R	22	53	0.415094	ENSCAFT00000065386	nonsynonymous SNV	Germline(UCSC);Germline(PON);Germline(dbSNP);Germline(Literature1);Germline(Literature2)
18034XD-404-01	Mast Cell Tumor	NF1	chr9	41602326	G	A	C3919T	R1307X	14	72	0.194444	ENSCAFT00000046191	stopgain	Somatic(Cosmic;n<5);Somatic(cBioPortal;n<5)
18034XD-404-01	Mast Cell Tumor	KMT2D	chr27	5543405	CAGCAGCAGCAGCAATTT	-	12439_12456del	4147_4152del	24	24	1	ENSCAFT00000081492	nonframeshift deletion	Germline(PON);Germline(dbSNP);Germline(Literature1);Germline(Literature2)
18034XD-404-01	Mast Cell Tumor	PTPRT	chr24	30238706	C	A	G2029T	A677S	50	104	0.480769	ENSCAFT00000068588	nonsynonymous SNV	Germline(UCSC);Germline(PON);Germline(dbSNP);Germline(Literature1);Germline(Literature2)
18034XD-404-01	Mast Cell Tumor	VEGFA	chr12	12209094	T	C	T629C	V210A	11	11	1	ENSCAFT00000049819	nonsynonymous SNV	Germline(UCSC);Germline(PON);Germline(dbSNP);Germline(Literature1);Germline(Literature2)
18034XD-404-01	Mast Cell Tumor	TERT	chr34	11306448	-	G	3260dupG	S1087fs	17	17	1	ENSCAFT00000079350	frameshift insertion	Germline(PON);Germline(dbSNP);Germline(Literature1);Germline(Literature2)
18034XD-404-01	Mast Cell Tumor	TERT	chr34	11306417	-	G	3229dupG	S1076fs	21	21	1	ENSCAFT00000079350	frameshift insertion	Germline(UCSC);Germline(PON);Germline(dbSNP);Germline(Literature1);Germline(Literature2)
18034XD-404-01	Mast Cell Tumor	TERT	chr34	11306436	G	T	G3247T	G1083W	20	20	1	ENSCAFT00000079350	nonsynonymous SNV	Germline(UCSC);Germline(PON);Germline(dbSNP);Germline(Literature1);Germline(Literature2)
18034XD-404-01	Mast Cell Tumor	TERT	chr34	11306452	G	-	3263delG	R1088fs	17	17	1	ENSCAFT00000079350	frameshift deletion	Germline(UCSC);Germline(PON);Germline(dbSNP);Germline(Literature1);Germline(Literature2)
18034XD-404-01	Mast Cell Tumor	TERT	chr34	11305722	G	A	G3079A	A1027T	141	141	1	ENSCAFT00000079350	nonsynonymous SNV	Germline(UCSC);Germline(PON);Germline(dbSNP);Germline(Literature1);Germline(Literature2)
18034XD-404-01	Mast Cell Tumor	TERT	chr34	11306951	A	G	A3762G	X1254W	55	55	1	ENSCAFT00000079350	stoploss	Germline(UCSC);Germline(PON);Germline(dbSNP);Germline(Literature1);Germline(Literature2)
18034XD-404-01	Mast Cell Tumor	ARID1A	chr2	73337323	A	C	T4681G	L1561V	60	60	1	ENSCAFT00000019631	nonsynonymous SNV	Germline(UCSC);Germline(PON);Germline(dbSNP);Germline(Literature1);Germline(Literature2)
18034XD-404-01	Mast Cell Tumor	ARID1A	chr2	73334527	T	C	A5287G	R1763G	193	193	1	ENSCAFT00000019631	nonsynonymous SNV	Germline(UCSC);Germline(PON);Germline(dbSNP);Germline(Literature1);Germline(Literature2)
18034XD-404-01	Mast Cell Tumor	ARID1A	chr2	73334526	C	T	G5288A	R1763K	192	192	1	ENSCAFT00000019631	nonsynonymous SNV	Germline(UCSC);Germline(PON);Germline(dbSNP);Germline(Literature1);Germline(Literature2)
18034XD-404-01	Mast Cell Tumor	ARID1A	chr2	73337275	T	-	4729delA	S1577fs	54	54	1	ENSCAFT00000019631	frameshift deletion	Germline(UCSC);Germline(PON);Germline(dbSNP);Germline(Literature1);Germline(Literature2)
18034XD-404-01	Mast Cell Tumor	ARID1A	chr2	73337280	-	G	4723dupC	R1575fs	52	52	1	ENSCAFT00000019631	frameshift insertion	Germline(UCSC);Germline(PON);Germline(dbSNP);Germline(Literature1);Germline(Literature2)
18034XD-404-01	Mast Cell Tumor	ARID1A	chr2	73334447	C	A	G5367T	L1789F	239	239	1	ENSCAFT00000019631	nonsynonymous SNV	Germline(UCSC);Germline(PON);Germline(dbSNP);Germline(Literature1);Germline(Literature2)
18034XD-404-01	Mast Cell Tumor	ARID1A	chr2	73334442	G	C	C5372G	A1791G	242	242	1	ENSCAFT00000019631	nonsynonymous SNV	Germline(UCSC);Germline(PON);Germline(dbSNP);Germline(Literature1);Germline(Literature2)
18034XD-404-01	Mast Cell Tumor	KIT	chr13	47178531	AGTGGA	-	1664_1669del	555_557del	42	109	0.385321	ENSCAFT00000003274	nonframeshift deletion	Somatic(Cosmic;n<5)
18034XD-404-01	Mast Cell Tumor	FAT1	chr16	44131494	T	C	T3091C	S1031P	70	139	0.503597	ENSCAFT00000011726	nonsynonymous SNV	Germline(UCSC);Germline(PON);Germline(dbSNP);Germline(Literature1);Germline(Literature2)
18034XD-404-01	Mast Cell Tumor	FAT1	chr16	44221118	G	A	G10112A	S3371N	95	225	0.422222	ENSCAFT00000011726	nonsynonymous SNV	Germline(PON);Germline(dbSNP);Germline(Literature1);Germline(Literature2)
18034XD-404-01	Mast Cell Tumor	FAT1	chr16	44209885	C	T	C5060T	S1687F	38	96	0.395833	ENSCAFT00000011726	nonsynonymous SNV	Germline(PON);Germline(dbSNP);Germline(Literature1);Germline(Literature2)
18034XD-404-01	Mast Cell Tumor	FAT1	chr16	44225599	G	A	G11194A	V3732I	104	229	0.454148	ENSCAFT00000011726	nonsynonymous SNV	Germline(PON);Germline(dbSNP);Germline(Literature1);Germline(Literature2)
18034XD-404-01	Mast Cell Tumor	FAT1	chr16	44209737	G	A	G4912A	V1638I	56	56	1	ENSCAFT00000011726	nonsynonymous SNV	Germline(UCSC);Germline(PON);Germline(dbSNP);Germline(Literature1);Germline(Literature2)
18034XD-404-01	Mast Cell Tumor	FAT1	chr16	44128936	T	C	T533C	I178T	87	168	0.517857	ENSCAFT00000011726	nonsynonymous SNV	Germline(UCSC);Germline(PON);Germline(dbSNP);Germline(Literature1);Germline(Literature2)
18034XD-404-01	Mast Cell Tumor	FAT1	chr16	44128488	A	C	A85C	K29Q	100	147	0.680272	ENSCAFT00000011726	nonsynonymous SNV	Germline(UCSC);Germline(PON);Germline(dbSNP);Germline(Literature1);Germline(Literature2)
18034XD-404-01	Mast Cell Tumor	CDK4	chr10	1814761	C	G	G233C	C78S	128	264	0.484848	ENSCAFT00000000440	nonsynonymous SNV	Germline(PON);Germline(dbSNP);Germline(Literature1);Germline(Literature2)
18034XD-404-01	Mast Cell Tumor	BRAF	chr16	8262713	A	G	A964G	I322V	28	68	0.411765	ENSCAFT00000006305	nonsynonymous SNV	Germline(UCSC);Germline(PON);Germline(dbSNP);Germline(Literature1);Germline(Literature2)
18034XD-404-01	Mast Cell Tumor	CDK6	chr14	18419562	GG	-	179_180del	P60fs	11	11	1	ENSCAFT00000003170	frameshift deletion	Germline(UCSC);Germline(PON);Germline(dbSNP);Germline(Literature1);Germline(Literature2)
18034XD-239-01	Hemangiosarcoma	FLT3	chr25	11651237	A	G	A2075G	H692R	291	592	0.491554	ENSCAFT00000065386	nonsynonymous SNV	Germline(UCSC);Germline(PON);Germline(dbSNP);Germline(Literature1);Germline(Literature2)
18034XD-239-01	Hemangiosarcoma	NTRK1	chr7	41148019	-	C	1237_1238insG	Q413fs	64	64	1	ENSCAFT00000072804	frameshift insertion	Germline(UCSC);Germline(PON);Germline(dbSNP);Germline(Literature1);Germline(Literature2)
18034XD-239-01	Hemangiosarcoma	NTRK1	chr7	41150437	A	G	T749C	I250T	365	365	1	ENSCAFT00000072804	nonsynonymous SNV	Germline(UCSC);Germline(PON);Germline(dbSNP);Germline(Literature1);Germline(Literature2)
18034XD-239-01	Hemangiosarcoma	NTRK1	chr7	41150467	G	T	C719A	P240Q	239	239	1	ENSCAFT00000072804	nonsynonymous SNV	Germline(UCSC);Germline(PON);Germline(dbSNP);Germline(Literature1);Germline(Literature2)
18034XD-239-01	Hemangiosarcoma	NTRK1	chr7	41148024	T	-	1233delA	K411fs	61	61	1	ENSCAFT00000072804	frameshift deletion	Germline(PON);Germline(dbSNP);Germline(Literature1);Germline(Literature2)
18034XD-239-01	Hemangiosarcoma	ERBB2	chr9	22763465	G	T	C2689A	L897I	600	601	0.998336	ENSCAFT00000025936	nonsynonymous SNV	Germline(UCSC);Germline(PON);Germline(dbSNP);Germline(Literature1);Germline(Literature2)
18034XD-239-01	Hemangiosarcoma	BRCA2	chr25	7735412	-	TTT	9995_9996insAAA	M3332delinsIK	846	846	1	ENSCAFT00000010309	nonframeshift insertion	Germline(UCSC);Germline(PON);Germline(dbSNP);Germline(Literature1);Germline(Literature2)
18034XD-239-01	Hemangiosarcoma	BRCA2	chr25	7775268	G	A	C2183T	A728V	627	628	0.998408	ENSCAFT00000010309	nonsynonymous SNV	Germline(UCSC);Germline(PON);Germline(dbSNP);Germline(Literature1);Germline(Literature2)
18034XD-239-01	Hemangiosarcoma	BRCA2	chr25	7787056	T	C	A428G	H143R	58	58	1	ENSCAFT00000010309	nonsynonymous SNV	Germline(UCSC);Germline(PON);Germline(dbSNP);Germline(Literature1);Germline(Literature2)
18034XD-239-01	Hemangiosarcoma	BRCA2	chr25	7777441	A	C	T1158G	C386W	681	681	1	ENSCAFT00000010309	nonsynonymous SNV	Germline(UCSC);Germline(PON);Germline(dbSNP);Germline(Literature1);Germline(Literature2)
18034XD-239-01	Hemangiosarcoma	BRCA2	chr25	7773147	T	C	A4304G	K1435R	669	670	0.998507	ENSCAFT00000010309	nonsynonymous SNV	Germline(UCSC);Germline(PON);Germline(dbSNP);Germline(Literature1);Germline(Literature2)
18034XD-239-01	Hemangiosarcoma	BRCA2	chr25	7775229	T	C	A2222G	N741S	631	631	1	ENSCAFT00000010309	nonsynonymous SNV	Germline(UCSC);Germline(PON);Germline(dbSNP);Germline(Literature1);Germline(Literature2)
18034XD-239-01	Hemangiosarcoma	BRCA2	chr25	7775307	G	T	C2144A	P715Q	582	584	0.996575	ENSCAFT00000010309	nonsynonymous SNV	Germline(UCSC);Germline(PON);Germline(dbSNP);Germline(Literature1);Germline(Literature2)
18034XD-239-01	Hemangiosarcoma	ARID1A	chr2	73337323	A	C	T4681G	L1561V	386	397	0.972292	ENSCAFT00000019631	nonsynonymous SNV	Germline(UCSC);Germline(PON);Germline(dbSNP);Germline(Literature1);Germline(Literature2)
18034XD-239-01	Hemangiosarcoma	ARID1A	chr2	73334527	T	C	A5287G	R1763G	1022	1026	0.996101	ENSCAFT00000019631	nonsynonymous SNV	Germline(UCSC);Germline(PON);Germline(dbSNP);Germline(Literature1);Germline(Literature2)
18034XD-239-01	Hemangiosarcoma	ARID1A	chr2	73334526	C	T	G5288A	R1763K	1017	1021	0.996082	ENSCAFT00000019631	nonsynonymous SNV	Germline(UCSC);Germline(PON);Germline(dbSNP);Germline(Literature1);Germline(Literature2)
18034XD-239-01	Hemangiosarcoma	ARID1A	chr2	73337275	T	-	4729delA	S1577fs	409	409	1	ENSCAFT00000019631	frameshift deletion	Germline(UCSC);Germline(PON);Germline(dbSNP);Germline(Literature1);Germline(Literature2)
18034XD-239-01	Hemangiosarcoma	ARID1A	chr2	73337280	-	G	4723dupC	R1575fs	393	395	0.994937	ENSCAFT00000019631	frameshift insertion	Germline(UCSC);Germline(PON);Germline(dbSNP);Germline(Literature1);Germline(Literature2)
18034XD-239-01	Hemangiosarcoma	ARID1A	chr2	73334447	C	A	G5367T	L1789F	1105	1105	1	ENSCAFT00000019631	nonsynonymous SNV	Germline(UCSC);Germline(PON);Germline(dbSNP);Germline(Literature1);Germline(Literature2)
18034XD-239-01	Hemangiosarcoma	ARID1A	chr2	73334442	G	C	C5372G	A1791G	1078	1078	1	ENSCAFT00000019631	nonsynonymous SNV	Germline(UCSC);Germline(PON);Germline(dbSNP);Germline(Literature1);Germline(Literature2)
18034XD-239-01	Hemangiosarcoma	FAT1	chr16	44131494	T	C	T3091C	S1031P	750	750	1	ENSCAFT00000011726	nonsynonymous SNV	Germline(UCSC);Germline(PON);Germline(dbSNP);Germline(Literature1);Germline(Literature2)
18034XD-239-01	Hemangiosarcoma	FAT1	chr16	44209737	G	A	G4912A	V1638I	101	354	0.285311	ENSCAFT00000011726	nonsynonymous SNV	Germline(UCSC);Germline(PON);Germline(dbSNP);Germline(Literature1);Germline(Literature2)
18034XD-239-01	Hemangiosarcoma	FAT1	chr16	44128488	A	C	A85C	K29Q	690	691	0.998553	ENSCAFT00000011726	nonsynonymous SNV	Germline(UCSC);Germline(PON);Germline(dbSNP);Germline(Literature1);Germline(Literature2)
18034XD-239-01	Hemangiosarcoma	TERT	chr34	11306448	-	G	3260dupG	S1087fs	160	160	1	ENSCAFT00000079350	frameshift insertion	Germline(PON);Germline(dbSNP);Germline(Literature1);Germline(Literature2)
18034XD-239-01	Hemangiosarcoma	TERT	chr34	11306417	-	G	3229dupG	S1076fs	190	190	1	ENSCAFT00000079350	frameshift insertion	Germline(UCSC);Germline(PON);Germline(dbSNP);Germline(Literature1);Germline(Literature2)
18034XD-239-01	Hemangiosarcoma	TERT	chr34	11306436	G	T	G3247T	G1083W	165	165	1	ENSCAFT00000079350	nonsynonymous SNV	Germline(UCSC);Germline(PON);Germline(dbSNP);Germline(Literature1);Germline(Literature2)
18034XD-239-01	Hemangiosarcoma	TERT	chr34	11306452	G	-	3263delG	R1088fs	144	144	1	ENSCAFT00000079350	frameshift deletion	Germline(UCSC);Germline(PON);Germline(dbSNP);Germline(Literature1);Germline(Literature2)
18034XD-239-01	Hemangiosarcoma	TERT	chr34	11306667	G	T	G3478T	A1160S	21	22	0.954545	ENSCAFT00000079350	nonsynonymous SNV	Germline(UCSC);Germline(PON);Germline(dbSNP);Germline(Literature1);Germline(Literature2)
18034XD-239-01	Hemangiosarcoma	TERT	chr34	11305722	G	A	G3079A	A1027T	731	732	0.998634	ENSCAFT00000079350	nonsynonymous SNV	Germline(UCSC);Germline(PON);Germline(dbSNP);Germline(Literature1);Germline(Literature2)
18034XD-239-01	Hemangiosarcoma	TERT	chr34	11306544	-	G	3356dupG	W1119fs	48	49	0.979592	ENSCAFT00000079350	frameshift insertion	Germline(UCSC);Germline(PON);Germline(dbSNP);Germline(Literature1);Germline(Literature2)
18034XD-239-01	Hemangiosarcoma	TERT	chr34	11306951	A	G	A3762G	X1254W	319	319	1	ENSCAFT00000079350	stoploss	Germline(UCSC);Germline(PON);Germline(dbSNP);Germline(Literature1);Germline(Literature2)
18034XD-239-01	Hemangiosarcoma	KMT2D	chr27	5553345	C	-	17236delC	P5746fs	827	829	0.997587	ENSCAFT00000081492	frameshift deletion	Germline(UCSC);Germline(PON);Germline(dbSNP);Germline(Literature1);Germline(Literature2)
18034XD-239-01	Hemangiosarcoma	KMT2D	chr27	5543233	-	CAG	12267_12268insCAG	L4089delinsLQ	32	37	0.864865	ENSCAFT00000081492	nonframeshift insertion	Germline(UCSC)
18034XD-239-01	Hemangiosarcoma	KMT2D	chr27	5526002	-	A	2585_2586insA	P862fs	38	38	1	ENSCAFT00000081492	frameshift insertion	Germline(PON);Germline(dbSNP);Germline(Literature1);Germline(Literature2)
18034XD-239-01	Hemangiosarcoma	KMT2D	chr27	5526005	C	-	2588delC	A863fs	38	38	1	ENSCAFT00000081492	frameshift deletion	Germline(PON);Germline(dbSNP);Germline(Literature1);Germline(Literature2)
18034XD-239-01	Hemangiosarcoma	KMT2D	chr27	5525951	A	G	A2534G	Q845R	18	18	1	ENSCAFT00000081492	nonsynonymous SNV	Germline(UCSC);Germline(PON);Germline(dbSNP);Germline(Literature1)
18034XD-239-01	Hemangiosarcoma	KMT2D	chr27	5525884	C	T	C2467T	R823C	11	11	1	ENSCAFT00000081492	nonsynonymous SNV	Germline(UCSC);Germline(PON);Germline(dbSNP);Germline(Literature1)
18034XD-239-01	Hemangiosarcoma	KMT2D	chr27	5525293	G	A	G1876A	V626M	924	924	1	ENSCAFT00000081492	nonsynonymous SNV	Germline(UCSC);Germline(PON);Germline(dbSNP);Germline(Literature1);Germline(Literature2)
18034XD-239-01	Hemangiosarcoma	KMT2D	chr27	5526102	CCTGTCCCCCGGGCCTGAGGAGCCGCG	-	2685_2711del	895_904del	111	111	1	ENSCAFT00000081492	nonframeshift deletion	Germline(PON);Germline(dbSNP);Germline(Literature1);Germline(Literature2)
18034XD-239-01	Hemangiosarcoma	JAK2	chr1	93423884	C	G	C3347G	P1116R	557	557	1	ENSCAFT00000089120	nonsynonymous SNV	Germline(UCSC);Germline(PON);Germline(dbSNP);Germline(Literature1);Germline(Literature2)
18034XD-239-01	Hemangiosarcoma	TP53	chr5	32563017	C	A	G1012T	E338X	207	838	0.247017	ENSCAFT00000081814	stopgain	Somatic(Cosmic;n<5);Somatic(cBioPortal;n<5)
18034XD-239-01	Hemangiosarcoma	TP53	chr5	32564063	T	C	A530G	Y177C	117	448	0.261161	ENSCAFT00000081814	nonsynonymous SNV	Somatic(Cosmic;n<5);Somatic(cBioPortal;n<5)
18034XD-239-01	Hemangiosarcoma	PIK3CA	chr34	12675674	A	G	A3140G	H1047R	129	454	0.284141	ENSCAFT00000080543	nonsynonymous SNV	Somatic(VAFdist;n>=5)
18034XD-239-01	Hemangiosarcoma	PDGFRB	chr4	58960338	-	TGA	3086_3087insTGA	A1029delinsAD	492	492	1	ENSCAFT00000000773	nonframeshift insertion	Germline(UCSC);Germline(PON);Germline(dbSNP);Germline(Literature1);Germline(Literature2)
18034XD-239-01	Hemangiosarcoma	PDGFRB	chr4	58954798	C	T	C2113T	R705C	805	806	0.998759	ENSCAFT00000000773	nonsynonymous SNV	Germline(UCSC);Germline(PON);Germline(dbSNP);Germline(Literature1);Germline(Literature2)
18034XD-239-01	Hemangiosarcoma	ATM	chr5	24251038	T	A	A3431T	H1144L	463	463	1	ENSCAFT00000048574	nonsynonymous SNV	Germline(UCSC);Germline(PON);Germline(dbSNP);Germline(Literature1);Germline(Literature2)
18034XD-239-01	Hemangiosarcoma	ATM	chr5	24226831	A	G	T5267C	M1756T	475	475	1	ENSCAFT00000048574	nonsynonymous SNV	Germline(UCSC);Germline(PON);Germline(dbSNP);Germline(Literature1);Germline(Literature2)
18034XD-239-01	Hemangiosarcoma	CDK6	chr14	18419551	-	C	190dupG	V64fs	65	65	1	ENSCAFT00000003170	frameshift insertion	Germline(UCSC);Germline(PON);Germline(dbSNP);Germline(Literature1);Germline(Literature2)
18034XD-239-01	Hemangiosarcoma	CDK6	chr14	18419562	GG	-	179_180del	P60fs	83	83	1	ENSCAFT00000003170	frameshift deletion	Germline(UCSC);Germline(PON);Germline(dbSNP);Germline(Literature1);Germline(Literature2)
18034XD-239-01	Hemangiosarcoma	CDK6	chr14	18419556	-	C	185dupG	S62fs	73	73	1	ENSCAFT00000003170	frameshift insertion	Germline(PON);Germline(dbSNP);Germline(Literature1);Germline(Literature2)
18034XD-239-01	Hemangiosarcoma	JAK3	chr20	45054061	A	G	A268G	M90V	765	765	1	ENSCAFT00000024100	nonsynonymous SNV	Germline(UCSC);Germline(PON);Germline(dbSNP);Germline(Literature1);Germline(Literature2)
18034XD-239-01	Hemangiosarcoma	KMT2C	chr16	16002353	A	G	T7870C	S2624P	481	481	1	ENSCAFT00000007959	nonsynonymous SNV	Germline(UCSC);Germline(PON);Germline(dbSNP);Germline(Literature1);Germline(Literature2)
18034XD-239-01	Hemangiosarcoma	KMT2C	chr16	16002352	G	T	C7871A	S2624X	477	477	1	ENSCAFT00000007959	stopgain	Germline(UCSC);Germline(PON);Germline(dbSNP);Germline(Literature1);Germline(Literature2)
18034XD-239-01	Hemangiosarcoma	KMT2C	chr16	16002298	-	T	7924dupA	T2642fs	365	365	1	ENSCAFT00000007959	frameshift insertion	Germline(PON);Germline(dbSNP);Germline(Literature1);Germline(Literature2)
18034XD-239-01	Hemangiosarcoma	KMT2C	chr16	16002301	-	T	7921dupA	R2641fs	366	366	1	ENSCAFT00000007959	frameshift insertion	Germline(UCSC);Germline(PON);Germline(dbSNP);Germline(Literature1);Germline(Literature2)
18034XD-239-01	Hemangiosarcoma	NOTCH1	chr9	49014770	G	C	G6103C	V2035L	593	593	1	ENSCAFT00000031242	nonsynonymous SNV	Germline(UCSC);Germline(Literature1)
18034XD-309-01	Neuroendocrine Carcinoma	ROS1	chr1	57669050	G	T	C167A	P56Q	61	135	0.451852	ENSCAFT00000001427	nonsynonymous SNV	Germline(UCSC);Germline(PON);Germline(dbSNP);Germline(Literature1);Germline(Literature2)
18034XD-309-01	Neuroendocrine Carcinoma	ROS1	chr1	57556519	A	G	T6829C	C2277R	215	450	0.477778	ENSCAFT00000001427	nonsynonymous SNV	Germline(UCSC);Germline(PON);Germline(dbSNP);Germline(Literature1);Germline(Literature2)
18034XD-309-01	Neuroendocrine Carcinoma	ROS1	chr1	57590849	T	C	A5476G	I1826V	180	354	0.508475	ENSCAFT00000001427	nonsynonymous SNV	Germline(UCSC);Germline(PON);Germline(dbSNP);Germline(Literature1);Germline(Literature2)
18034XD-309-01	Neuroendocrine Carcinoma	ROS1	chr1	57581060	G	T	C6037A	L2013M	220	464	0.474138	ENSCAFT00000001427	nonsynonymous SNV	Germline(UCSC);Germline(PON);Germline(dbSNP);Germline(Literature1);Germline(Literature2)
18034XD-309-01	Neuroendocrine Carcinoma	ROS1	chr1	57556384	G	C	C6964G	P2322A	236	513	0.460039	ENSCAFT00000001427	nonsynonymous SNV	Germline(UCSC);Germline(PON);Germline(dbSNP);Germline(Literature1);Germline(Literature2)
18034XD-309-01	Neuroendocrine Carcinoma	NTRK1	chr7	41148019	-	C	1237_1238insG	Q413fs	98	98	1	ENSCAFT00000072804	frameshift insertion	Germline(UCSC);Germline(PON);Germline(dbSNP);Germline(Literature1);Germline(Literature2)
18034XD-309-01	Neuroendocrine Carcinoma	NTRK1	chr7	41150437	A	G	T749C	I250T	212	212	1	ENSCAFT00000072804	nonsynonymous SNV	Germline(UCSC);Germline(PON);Germline(dbSNP);Germline(Literature1);Germline(Literature2)
18034XD-309-01	Neuroendocrine Carcinoma	NTRK1	chr7	41150467	G	T	C719A	P240Q	142	142	1	ENSCAFT00000072804	nonsynonymous SNV	Germline(UCSC);Germline(PON);Germline(dbSNP);Germline(Literature1);Germline(Literature2)
18034XD-309-01	Neuroendocrine Carcinoma	NTRK1	chr7	41148024	T	-	1233delA	K411fs	93	93	1	ENSCAFT00000072804	frameshift deletion	Germline(PON);Germline(dbSNP);Germline(Literature1);Germline(Literature2)
18034XD-309-01	Neuroendocrine Carcinoma	NTRK3	chr3	51435753	C	T	G242A	S81N	183	311	0.588424	ENSCAFT00000091613	nonsynonymous SNV	Germline(UCSC);Germline(PON);Germline(dbSNP);Germline(Literature1);Germline(Literature2)
18034XD-309-01	Neuroendocrine Carcinoma	ERBB2	chr9	22763465	G	T	C2689A	L897I	412	413	0.997579	ENSCAFT00000025936	nonsynonymous SNV	Germline(UCSC);Germline(PON);Germline(dbSNP);Germline(Literature1);Germline(Literature2)
18034XD-309-01	Neuroendocrine Carcinoma	BRCA2	chr25	7787056	T	C	A428G	H143R	22	42	0.52381	ENSCAFT00000010309	nonsynonymous SNV	Germline(UCSC);Germline(PON);Germline(dbSNP);Germline(Literature1);Germline(Literature2)
18034XD-309-01	Neuroendocrine Carcinoma	BRCA2	chr25	7735412	-	TTT	9995_9996insAAA	M3332delinsIK	476	476	1	ENSCAFT00000010309	nonframeshift insertion	Germline(UCSC);Germline(PON);Germline(dbSNP);Germline(Literature1);Germline(Literature2)
18034XD-309-01	Neuroendocrine Carcinoma	BRCA2	chr25	7775268	G	A	C2183T	A728V	314	314	1	ENSCAFT00000010309	nonsynonymous SNV	Germline(UCSC);Germline(PON);Germline(dbSNP);Germline(Literature1);Germline(Literature2)
18034XD-309-01	Neuroendocrine Carcinoma	BRCA2	chr25	7770789	G	A	C6662T	P2221L	145	276	0.525362	ENSCAFT00000010309	nonsynonymous SNV	Germline(UCSC);Germline(PON);Germline(dbSNP);Germline(Literature1);Germline(Literature2)
18034XD-309-01	Neuroendocrine Carcinoma	BRCA2	chr25	7777441	A	C	T1158G	C386W	341	341	1	ENSCAFT00000010309	nonsynonymous SNV	Germline(UCSC);Germline(PON);Germline(dbSNP);Germline(Literature1);Germline(Literature2)
18034XD-309-01	Neuroendocrine Carcinoma	BRCA2	chr25	7773147	T	C	A4304G	K1435R	160	318	0.503145	ENSCAFT00000010309	nonsynonymous SNV	Germline(UCSC);Germline(PON);Germline(dbSNP);Germline(Literature1);Germline(Literature2)
18034XD-309-01	Neuroendocrine Carcinoma	BRCA2	chr25	7775229	T	C	A2222G	N741S	305	305	1	ENSCAFT00000010309	nonsynonymous SNV	Germline(UCSC);Germline(PON);Germline(dbSNP);Germline(Literature1);Germline(Literature2)
18034XD-309-01	Neuroendocrine Carcinoma	BRCA2	chr25	7775307	G	T	C2144A	P715Q	318	318	1	ENSCAFT00000010309	nonsynonymous SNV	Germline(UCSC);Germline(PON);Germline(dbSNP);Germline(Literature1);Germline(Literature2)
18034XD-309-01	Neuroendocrine Carcinoma	BRCA2	chr25	7775050	T	G	A2401C	K801Q	156	297	0.525253	ENSCAFT00000010309	nonsynonymous SNV	Germline(UCSC);Germline(PON);Germline(dbSNP);Germline(Literature1);Germline(Literature2)
18034XD-309-01	Neuroendocrine Carcinoma	BRCA2	chr25	7768691	AAC	-	6918_6920del	2306_2307del	49	124	0.395161	ENSCAFT00000010309	nonframeshift deletion	Germline(UCSC);Germline(PON);Germline(dbSNP);Germline(Literature1);Germline(Literature2)
18034XD-309-01	Neuroendocrine Carcinoma	ARID1A	chr2	73400063	GCCGCCGCCGCC	-	1029_1040del	343_347del	15	32	0.46875	ENSCAFT00000019631	nonframeshift deletion	Somatic(Cosmic;n<5)
18034XD-309-01	Neuroendocrine Carcinoma	ARID1A	chr2	73334527	T	C	A5287G	R1763G	587	587	1	ENSCAFT00000019631	nonsynonymous SNV	Germline(UCSC);Germline(PON);Germline(dbSNP);Germline(Literature1);Germline(Literature2)
18034XD-309-01	Neuroendocrine Carcinoma	ARID1A	chr2	73334526	C	T	G5288A	R1763K	588	588	1	ENSCAFT00000019631	nonsynonymous SNV	Germline(UCSC);Germline(PON);Germline(dbSNP);Germline(Literature1);Germline(Literature2)
18034XD-309-01	Neuroendocrine Carcinoma	ARID1A	chr2	73337275	T	-	4729delA	S1577fs	322	322	1	ENSCAFT00000019631	frameshift deletion	Germline(UCSC);Germline(PON);Germline(dbSNP);Germline(Literature1);Germline(Literature2)
18034XD-309-01	Neuroendocrine Carcinoma	ARID1A	chr2	73337280	-	G	4723dupC	R1575fs	315	315	1	ENSCAFT00000019631	frameshift insertion	Germline(UCSC);Germline(PON);Germline(dbSNP);Germline(Literature1);Germline(Literature2)
18034XD-309-01	Neuroendocrine Carcinoma	ARID1A	chr2	73334447	C	A	G5367T	L1789F	577	577	1	ENSCAFT00000019631	nonsynonymous SNV	Germline(UCSC);Germline(PON);Germline(dbSNP);Germline(Literature1);Germline(Literature2)
18034XD-309-01	Neuroendocrine Carcinoma	ARID1A	chr2	73334442	G	C	C5372G	A1791G	570	570	1	ENSCAFT00000019631	nonsynonymous SNV	Germline(UCSC);Germline(PON);Germline(dbSNP);Germline(Literature1);Germline(Literature2)
18034XD-309-01	Neuroendocrine Carcinoma	FAT1	chr16	44131494	T	C	T3091C	S1031P	623	623	1	ENSCAFT00000011726	nonsynonymous SNV	Germline(UCSC);Germline(PON);Germline(dbSNP);Germline(Literature1);Germline(Literature2)
18034XD-309-01	Neuroendocrine Carcinoma	FAT1	chr16	44128488	A	C	A85C	K29Q	493	494	0.997976	ENSCAFT00000011726	nonsynonymous SNV	Germline(UCSC);Germline(PON);Germline(dbSNP);Germline(Literature1);Germline(Literature2)
18034XD-309-01	Neuroendocrine Carcinoma	JAK2	chr1	93423884	C	G	C3347G	P1116R	164	303	0.541254	ENSCAFT00000089120	nonsynonymous SNV	Germline(UCSC);Germline(PON);Germline(dbSNP);Germline(Literature1);Germline(Literature2)
18034XD-309-01	Neuroendocrine Carcinoma	JAK3	chr20	45054061	A	G	A268G	M90V	492	493	0.997972	ENSCAFT00000024100	nonsynonymous SNV	Germline(UCSC);Germline(PON);Germline(dbSNP);Germline(Literature1);Germline(Literature2)
18034XD-309-01	Neuroendocrine Carcinoma	VEGFA	chr12	12208579	-	AG	114_115insAG	G38fs	108	247	0.437247	ENSCAFT00000049819	frameshift insertion	Germline(UCSC);Germline(Literature1);Germline(Literature2)
18034XD-309-01	Neuroendocrine Carcinoma	VEGFA	chr12	12209094	T	C	T629C	V210A	12	24	0.5	ENSCAFT00000049819	nonsynonymous SNV	Germline(UCSC);Germline(PON);Germline(dbSNP);Germline(Literature1);Germline(Literature2)
18034XD-309-01	Neuroendocrine Carcinoma	PDGFRB	chr4	58960338	-	TGA	3086_3087insTGA	A1029delinsAD	435	435	1	ENSCAFT00000000773	nonframeshift insertion	Germline(UCSC);Germline(PON);Germline(dbSNP);Germline(Literature1);Germline(Literature2)
18034XD-309-01	Neuroendocrine Carcinoma	PDGFRB	chr4	58943645	G	A	G22A	G8S	488	488	1	ENSCAFT00000000773	nonsynonymous SNV	Germline(UCSC);Germline(PON);Germline(dbSNP);Germline(Literature1);Germline(Literature2)
18034XD-309-01	Neuroendocrine Carcinoma	ATM	chr5	24251038	T	A	A3431T	H1144L	209	211	0.990521	ENSCAFT00000048574	nonsynonymous SNV	Germline(UCSC);Germline(PON);Germline(dbSNP);Germline(Literature1);Germline(Literature2)
18034XD-309-01	Neuroendocrine Carcinoma	ATM	chr5	24226831	A	G	T5267C	M1756T	239	242	0.987603	ENSCAFT00000048574	nonsynonymous SNV	Germline(UCSC);Germline(PON);Germline(dbSNP);Germline(Literature1);Germline(Literature2)
18034XD-309-01	Neuroendocrine Carcinoma	ABL1	chr9	53121246	T	C	A2653G	S885G	317	573	0.553229	ENSCAFT00000031723	nonsynonymous SNV	Germline(UCSC);Germline(PON);Germline(dbSNP);Germline(Literature1);Germline(Literature2)
18034XD-309-01	Neuroendocrine Carcinoma	ABL1	chr9	53121365	G	T	C2534A	P845H	299	577	0.518198	ENSCAFT00000031723	nonsynonymous SNV	Germline(UCSC);Germline(PON);Germline(dbSNP);Germline(Literature1);Germline(Literature2)
18034XD-309-01	Neuroendocrine Carcinoma	FLT3	chr25	11651237	A	G	A2075G	H692R	146	298	0.489933	ENSCAFT00000065386	nonsynonymous SNV	Germline(UCSC);Germline(PON);Germline(dbSNP);Germline(Literature1);Germline(Literature2)
18034XD-309-01	Neuroendocrine Carcinoma	CDK6	chr14	18419551	-	C	190dupG	V64fs	38	38	1	ENSCAFT00000003170	frameshift insertion	Germline(UCSC);Germline(PON);Germline(dbSNP);Germline(Literature1);Germline(Literature2)
18034XD-309-01	Neuroendocrine Carcinoma	CDK6	chr14	18419562	GG	-	179_180del	P60fs	46	46	1	ENSCAFT00000003170	frameshift deletion	Germline(UCSC);Germline(PON);Germline(dbSNP);Germline(Literature1);Germline(Literature2)
18034XD-309-01	Neuroendocrine Carcinoma	CDK6	chr14	18419556	-	C	185dupG	S62fs	41	41	1	ENSCAFT00000003170	frameshift insertion	Germline(PON);Germline(dbSNP);Germline(Literature1);Germline(Literature2)
18034XD-309-01	Neuroendocrine Carcinoma	TERT	chr34	11306448	-	G	3260dupG	S1087fs	234	234	1	ENSCAFT00000079350	frameshift insertion	Germline(PON);Germline(dbSNP);Germline(Literature1);Germline(Literature2)
18034XD-309-01	Neuroendocrine Carcinoma	TERT	chr34	11306417	-	G	3229dupG	S1076fs	285	285	1	ENSCAFT00000079350	frameshift insertion	Germline(UCSC);Germline(PON);Germline(dbSNP);Germline(Literature1);Germline(Literature2)
18034XD-309-01	Neuroendocrine Carcinoma	TERT	chr34	11306436	G	T	G3247T	G1083W	259	259	1	ENSCAFT00000079350	nonsynonymous SNV	Germline(UCSC);Germline(PON);Germline(dbSNP);Germline(Literature1);Germline(Literature2)
18034XD-309-01	Neuroendocrine Carcinoma	TERT	chr34	11290210	G	A	G1438A	V480M	268	522	0.51341	ENSCAFT00000079350	nonsynonymous SNV	Germline(UCSC);Germline(PON);Germline(dbSNP);Germline(Literature1);Germline(Literature2)
18034XD-309-01	Neuroendocrine Carcinoma	TERT	chr34	11306452	G	-	3263delG	R1088fs	234	234	1	ENSCAFT00000079350	frameshift deletion	Germline(UCSC);Germline(PON);Germline(dbSNP);Germline(Literature1);Germline(Literature2)
18034XD-309-01	Neuroendocrine Carcinoma	TERT	chr34	11306951	A	G	A3762G	X1254W	184	376	0.489362	ENSCAFT00000079350	stoploss	Germline(UCSC);Germline(PON);Germline(dbSNP);Germline(Literature1);Germline(Literature2)
18034XD-309-01	Neuroendocrine Carcinoma	TERT	chr34	11306667	G	T	G3478T	A1160S	13	34	0.382353	ENSCAFT00000079350	nonsynonymous SNV	Germline(UCSC);Germline(PON);Germline(dbSNP);Germline(Literature1);Germline(Literature2)
18034XD-309-01	Neuroendocrine Carcinoma	TERT	chr34	11305722	G	A	G3079A	A1027T	269	608	0.442434	ENSCAFT00000079350	nonsynonymous SNV	Germline(UCSC);Germline(PON);Germline(dbSNP);Germline(Literature1);Germline(Literature2)
18034XD-309-01	Neuroendocrine Carcinoma	TERT	chr34	11306544	-	G	3356dupG	W1119fs	79	79	1	ENSCAFT00000079350	frameshift insertion	Germline(UCSC);Germline(PON);Germline(dbSNP);Germline(Literature1);Germline(Literature2)
18034XD-309-01	Neuroendocrine Carcinoma	TERT	chr34	11289751	C	T	C979T	P327S	262	505	0.518812	ENSCAFT00000079350	nonsynonymous SNV	Germline(UCSC);Germline(PON);Germline(dbSNP);Germline(Literature1);Germline(Literature2)
18034XD-309-01	Neuroendocrine Carcinoma	KMT2C	chr16	16002353	A	G	T7870C	S2624P	313	313	1	ENSCAFT00000007959	nonsynonymous SNV	Germline(UCSC);Germline(PON);Germline(dbSNP);Germline(Literature1);Germline(Literature2)
18034XD-309-01	Neuroendocrine Carcinoma	KMT2C	chr16	16002352	G	T	C7871A	S2624X	312	312	1	ENSCAFT00000007959	stopgain	Germline(UCSC);Germline(PON);Germline(dbSNP);Germline(Literature1);Germline(Literature2)
18034XD-309-01	Neuroendocrine Carcinoma	KMT2C	chr16	16002298	-	T	7924dupA	T2642fs	246	246	1	ENSCAFT00000007959	frameshift insertion	Germline(PON);Germline(dbSNP);Germline(Literature1);Germline(Literature2)
18034XD-309-01	Neuroendocrine Carcinoma	KMT2C	chr16	16002301	-	T	7921dupA	R2641fs	253	253	1	ENSCAFT00000007959	frameshift insertion	Germline(UCSC);Germline(PON);Germline(dbSNP);Germline(Literature1);Germline(Literature2)
18034XD-309-01	Neuroendocrine Carcinoma	KMT2D	chr27	5525884	C	T	C2467T	R823C	19	20	0.95	ENSCAFT00000081492	nonsynonymous SNV	Germline(UCSC);Germline(PON);Germline(dbSNP);Germline(Literature1)
18034XD-309-01	Neuroendocrine Carcinoma	KMT2D	chr27	5526002	-	A	2585_2586insA	P862fs	32	34	0.941176	ENSCAFT00000081492	frameshift insertion	Germline(PON);Germline(dbSNP);Germline(Literature1);Germline(Literature2)
18034XD-309-01	Neuroendocrine Carcinoma	KMT2D	chr27	5526005	C	-	2588delC	A863fs	37	37	1	ENSCAFT00000081492	frameshift deletion	Germline(PON);Germline(dbSNP);Germline(Literature1);Germline(Literature2)
18034XD-309-01	Neuroendocrine Carcinoma	KMT2D	chr27	5525951	A	G	A2534G	Q845R	11	11	1	ENSCAFT00000081492	nonsynonymous SNV	Germline(UCSC);Germline(PON);Germline(dbSNP);Germline(Literature1)
18034XD-309-01	Neuroendocrine Carcinoma	NOTCH1	chr9	49014770	G	A	G6103A	V2035I	297	297	1	ENSCAFT00000031242	nonsynonymous SNV	Germline(UCSC);Germline(PON);Germline(dbSNP);Germline(Literature2)
18034XD-667-01	Gastrointestinal Stromal Tumor	ATRX	chrX	59987246	C	T	G3709A	V1237M	297	627	0.473684	ENSCAFT00000027324	nonsynonymous SNV	Germline(PON);Germline(dbSNP);Germline(Literature1);Germline(Literature2)
18034XD-667-01	Gastrointestinal Stromal Tumor	ROS1	chr1	57556569	G	A	C6779T	T2260M	370	751	0.492676	ENSCAFT00000001427	nonsynonymous SNV	Germline(UCSC);Germline(PON);Germline(dbSNP);Germline(Literature1);Germline(Literature2)
18034XD-667-01	Gastrointestinal Stromal Tumor	ROS1	chr1	57590849	T	C	A5476G	I1826V	366	684	0.535088	ENSCAFT00000001427	nonsynonymous SNV	Germline(UCSC);Germline(PON);Germline(dbSNP);Germline(Literature1);Germline(Literature2)
18034XD-667-01	Gastrointestinal Stromal Tumor	NTRK1	chr7	41148019	-	C	1237_1238insG	Q413fs	81	81	1	ENSCAFT00000072804	frameshift insertion	Germline(UCSC);Germline(PON);Germline(dbSNP);Germline(Literature1);Germline(Literature2)
18034XD-667-01	Gastrointestinal Stromal Tumor	NTRK1	chr7	41150437	A	G	T749C	I250T	223	223	1	ENSCAFT00000072804	nonsynonymous SNV	Germline(UCSC);Germline(PON);Germline(dbSNP);Germline(Literature1);Germline(Literature2)
18034XD-667-01	Gastrointestinal Stromal Tumor	NTRK1	chr7	41150467	G	T	C719A	P240Q	123	123	1	ENSCAFT00000072804	nonsynonymous SNV	Germline(UCSC);Germline(PON);Germline(dbSNP);Germline(Literature1);Germline(Literature2)
18034XD-667-01	Gastrointestinal Stromal Tumor	NTRK1	chr7	41148024	T	-	1233delA	K411fs	80	80	1	ENSCAFT00000072804	frameshift deletion	Germline(PON);Germline(dbSNP);Germline(Literature1);Germline(Literature2)
18034XD-667-01	Gastrointestinal Stromal Tumor	ERBB2	chr9	22763465	G	T	C2689A	L897I	428	428	1	ENSCAFT00000025936	nonsynonymous SNV	Germline(UCSC);Germline(PON);Germline(dbSNP);Germline(Literature1);Germline(Literature2)
18034XD-667-01	Gastrointestinal Stromal Tumor	BRCA2	chr25	7735412	-	TTT	9995_9996insAAA	M3332delinsIK	760	760	1	ENSCAFT00000010309	nonframeshift insertion	Germline(UCSC);Germline(PON);Germline(dbSNP);Germline(Literature1);Germline(Literature2)
18034XD-667-01	Gastrointestinal Stromal Tumor	BRCA2	chr25	7775268	G	A	C2183T	A728V	716	716	1	ENSCAFT00000010309	nonsynonymous SNV	Germline(UCSC);Germline(PON);Germline(dbSNP);Germline(Literature1);Germline(Literature2)
18034XD-667-01	Gastrointestinal Stromal Tumor	BRCA2	chr25	7787056	T	C	A428G	H143R	33	33	1	ENSCAFT00000010309	nonsynonymous SNV	Germline(UCSC);Germline(PON);Germline(dbSNP);Germline(Literature1);Germline(Literature2)
18034XD-667-01	Gastrointestinal Stromal Tumor	BRCA2	chr25	7777441	A	C	T1158G	C386W	717	717	1	ENSCAFT00000010309	nonsynonymous SNV	Germline(UCSC);Germline(PON);Germline(dbSNP);Germline(Literature1);Germline(Literature2)
18034XD-667-01	Gastrointestinal Stromal Tumor	BRCA2	chr25	7773147	T	C	A4304G	K1435R	731	731	1	ENSCAFT00000010309	nonsynonymous SNV	Germline(UCSC);Germline(PON);Germline(dbSNP);Germline(Literature1);Germline(Literature2)
18034XD-667-01	Gastrointestinal Stromal Tumor	BRCA2	chr25	7775229	T	C	A2222G	N741S	730	730	1	ENSCAFT00000010309	nonsynonymous SNV	Germline(UCSC);Germline(PON);Germline(dbSNP);Germline(Literature1);Germline(Literature2)
18034XD-667-01	Gastrointestinal Stromal Tumor	BRCA2	chr25	7775307	G	T	C2144A	P715Q	766	766	1	ENSCAFT00000010309	nonsynonymous SNV	Germline(UCSC);Germline(PON);Germline(dbSNP);Germline(Literature1);Germline(Literature2)
18034XD-667-01	Gastrointestinal Stromal Tumor	ARID1A	chr2	73334527	T	C	A5287G	R1763G	672	672	1	ENSCAFT00000019631	nonsynonymous SNV	Germline(UCSC);Germline(PON);Germline(dbSNP);Germline(Literature1);Germline(Literature2)
18034XD-667-01	Gastrointestinal Stromal Tumor	ARID1A	chr2	73334526	C	T	G5288A	R1763K	671	671	1	ENSCAFT00000019631	nonsynonymous SNV	Germline(UCSC);Germline(PON);Germline(dbSNP);Germline(Literature1);Germline(Literature2)
18034XD-667-01	Gastrointestinal Stromal Tumor	ARID1A	chr2	73337275	T	-	4729delA	S1577fs	281	281	1	ENSCAFT00000019631	frameshift deletion	Germline(UCSC);Germline(PON);Germline(dbSNP);Germline(Literature1);Germline(Literature2)
18034XD-667-01	Gastrointestinal Stromal Tumor	ARID1A	chr2	73337280	-	G	4723dupC	R1575fs	280	280	1	ENSCAFT00000019631	frameshift insertion	Germline(UCSC);Germline(PON);Germline(dbSNP);Germline(Literature1);Germline(Literature2)
18034XD-667-01	Gastrointestinal Stromal Tumor	ARID1A	chr2	73334447	C	A	G5367T	L1789F	769	769	1	ENSCAFT00000019631	nonsynonymous SNV	Germline(UCSC);Germline(PON);Germline(dbSNP);Germline(Literature1);Germline(Literature2)
18034XD-667-01	Gastrointestinal Stromal Tumor	ARID1A	chr2	73334442	G	C	C5372G	A1791G	757	757	1	ENSCAFT00000019631	nonsynonymous SNV	Germline(UCSC);Germline(PON);Germline(dbSNP);Germline(Literature1);Germline(Literature2)
18034XD-667-01	Gastrointestinal Stromal Tumor	KIT	chr13	47178538	GGT	-	1671_1673del	557_558del	293	764	0.383508	ENSCAFT00000003274	nonframeshift deletion	Somatic(Cosmic;n<5);Somatic(cBioPortal;n<5)
18034XD-667-01	Gastrointestinal Stromal Tumor	FAT1	chr16	44131494	T	C	T3091C	S1031P	424	928	0.456897	ENSCAFT00000011726	nonsynonymous SNV	Germline(UCSC);Germline(PON);Germline(dbSNP);Germline(Literature1);Germline(Literature2)
18034XD-667-01	Gastrointestinal Stromal Tumor	FAT1	chr16	44128488	A	C	A85C	K29Q	299	641	0.466459	ENSCAFT00000011726	nonsynonymous SNV	Germline(UCSC);Germline(PON);Germline(dbSNP);Germline(Literature1);Germline(Literature2)
18034XD-667-01	Gastrointestinal Stromal Tumor	JAK3	chr20	45064008	C	T	C2773T	R925C	114	241	0.473029	ENSCAFT00000024100	nonsynonymous SNV	Germline(PON);Germline(dbSNP);Germline(Literature1);Germline(Literature2)
18034XD-667-01	Gastrointestinal Stromal Tumor	JAK3	chr20	45054061	A	G	A268G	M90V	663	663	1	ENSCAFT00000024100	nonsynonymous SNV	Germline(UCSC);Germline(PON);Germline(dbSNP);Germline(Literature1);Germline(Literature2)
18034XD-667-01	Gastrointestinal Stromal Tumor	PARP1	chr7	38537671	G	A	G2248A	V750I	291	581	0.500861	ENSCAFT00000025541	nonsynonymous SNV	Germline(PON);Germline(dbSNP);Germline(Literature1);Germline(Literature2)
18034XD-667-01	Gastrointestinal Stromal Tumor	VEGFA	chr12	12208579	-	AG	114_115insAG	G38fs	106	226	0.469027	ENSCAFT00000049819	frameshift insertion	Germline(UCSC);Germline(Literature1);Germline(Literature2)
18034XD-667-01	Gastrointestinal Stromal Tumor	VEGFA	chr12	12209094	T	C	T629C	V210A	12	20	0.6	ENSCAFT00000049819	nonsynonymous SNV	Germline(UCSC);Germline(PON);Germline(dbSNP);Germline(Literature1);Germline(Literature2)
18034XD-667-01	Gastrointestinal Stromal Tumor	PDGFRB	chr4	58960338	-	TGA	3086_3087insTGA	A1029delinsAD	280	611	0.458265	ENSCAFT00000000773	nonframeshift insertion	Germline(UCSC);Germline(PON);Germline(dbSNP);Germline(Literature1);Germline(Literature2)
18034XD-667-01	Gastrointestinal Stromal Tumor	PDGFRB	chr4	58943645	G	A	G22A	G8S	295	556	0.530576	ENSCAFT00000000773	nonsynonymous SNV	Germline(UCSC);Germline(PON);Germline(dbSNP);Germline(Literature1);Germline(Literature2)
18034XD-667-01	Gastrointestinal Stromal Tumor	ATM	chr5	24251038	T	A	A3431T	H1144L	118	247	0.477733	ENSCAFT00000048574	nonsynonymous SNV	Germline(UCSC);Germline(PON);Germline(dbSNP);Germline(Literature1);Germline(Literature2)
18034XD-667-01	Gastrointestinal Stromal Tumor	ATM	chr5	24226831	A	G	T5267C	M1756T	554	554	1	ENSCAFT00000048574	nonsynonymous SNV	Germline(UCSC);Germline(PON);Germline(dbSNP);Germline(Literature1);Germline(Literature2)
18034XD-667-01	Gastrointestinal Stromal Tumor	RET	chr28	3974169	C	T	G502A	D168N	393	798	0.492481	ENSCAFT00000081402	nonsynonymous SNV	Germline(UCSC);Germline(PON);Germline(dbSNP);Germline(Literature1);Germline(Literature2)
18034XD-667-01	Gastrointestinal Stromal Tumor	ABL1	chr9	53121246	T	C	A2653G	S885G	210	445	0.47191	ENSCAFT00000031723	nonsynonymous SNV	Germline(UCSC);Germline(PON);Germline(dbSNP);Germline(Literature1);Germline(Literature2)
18034XD-667-01	Gastrointestinal Stromal Tumor	ABL1	chr9	53121365	G	T	C2534A	P845H	270	543	0.497238	ENSCAFT00000031723	nonsynonymous SNV	Germline(UCSC);Germline(PON);Germline(dbSNP);Germline(Literature1);Germline(Literature2)
18034XD-667-01	Gastrointestinal Stromal Tumor	ABL1	chr9	53121849	C	T	G2050A	G684R	262	521	0.502879	ENSCAFT00000031723	nonsynonymous SNV	Germline(PON);Germline(dbSNP);Germline(Literature1);Germline(Literature2)
18034XD-667-01	Gastrointestinal Stromal Tumor	FLT3	chr25	11651237	A	G	A2075G	H692R	250	536	0.466418	ENSCAFT00000065386	nonsynonymous SNV	Germline(UCSC);Germline(PON);Germline(dbSNP);Germline(Literature1);Germline(Literature2)
18034XD-667-01	Gastrointestinal Stromal Tumor	PTPRT	chr24	30238706	C	A	G2029T	A677S	381	799	0.476846	ENSCAFT00000068588	nonsynonymous SNV	Germline(UCSC);Germline(PON);Germline(dbSNP);Germline(Literature1);Germline(Literature2)
18034XD-667-01	Gastrointestinal Stromal Tumor	CDK6	chr14	18419551	-	C	190dupG	V64fs	37	37	1	ENSCAFT00000003170	frameshift insertion	Germline(UCSC);Germline(PON);Germline(dbSNP);Germline(Literature1);Germline(Literature2)
18034XD-667-01	Gastrointestinal Stromal Tumor	CDK6	chr14	18419562	GG	-	179_180del	P60fs	66	66	1	ENSCAFT00000003170	frameshift deletion	Germline(UCSC);Germline(PON);Germline(dbSNP);Germline(Literature1);Germline(Literature2)
18034XD-667-01	Gastrointestinal Stromal Tumor	CDK6	chr14	18419556	-	C	185dupG	S62fs	51	51	1	ENSCAFT00000003170	frameshift insertion	Germline(PON);Germline(dbSNP);Germline(Literature1);Germline(Literature2)
18034XD-667-01	Gastrointestinal Stromal Tumor	TERT	chr34	11306448	-	G	3260dupG	S1087fs	160	160	1	ENSCAFT00000079350	frameshift insertion	Germline(PON);Germline(dbSNP);Germline(Literature1);Germline(Literature2)
18034XD-667-01	Gastrointestinal Stromal Tumor	TERT	chr34	11306417	-	G	3229dupG	S1076fs	197	197	1	ENSCAFT00000079350	frameshift insertion	Germline(UCSC);Germline(PON);Germline(dbSNP);Germline(Literature1);Germline(Literature2)
18034XD-667-01	Gastrointestinal Stromal Tumor	TERT	chr34	11306436	G	T	G3247T	G1083W	174	174	1	ENSCAFT00000079350	nonsynonymous SNV	Germline(UCSC);Germline(PON);Germline(dbSNP);Germline(Literature1);Germline(Literature2)
18034XD-667-01	Gastrointestinal Stromal Tumor	TERT	chr34	11306452	G	-	3263delG	R1088fs	160	160	1	ENSCAFT00000079350	frameshift deletion	Germline(UCSC);Germline(PON);Germline(dbSNP);Germline(Literature1);Germline(Literature2)
18034XD-667-01	Gastrointestinal Stromal Tumor	TERT	chr34	11305722	G	A	G3079A	A1027T	584	585	0.998291	ENSCAFT00000079350	nonsynonymous SNV	Germline(UCSC);Germline(PON);Germline(dbSNP);Germline(Literature1);Germline(Literature2)
18034XD-667-01	Gastrointestinal Stromal Tumor	TERT	chr34	11306544	-	G	3356dupG	W1119fs	28	28	1	ENSCAFT00000079350	frameshift insertion	Germline(UCSC);Germline(PON);Germline(dbSNP);Germline(Literature1);Germline(Literature2)
18034XD-667-01	Gastrointestinal Stromal Tumor	TERT	chr34	11306951	A	G	A3762G	X1254W	330	330	1	ENSCAFT00000079350	stoploss	Germline(UCSC);Germline(PON);Germline(dbSNP);Germline(Literature1);Germline(Literature2)
18034XD-667-01	Gastrointestinal Stromal Tumor	KMT2C	chr16	15988800	-	TTG	11225_11226insCAA	K3742delinsNK	319	685	0.465693	ENSCAFT00000007959	nonframeshift insertion	Germline(UCSC);Germline(PON);Germline(dbSNP);Germline(Literature1);Germline(Literature2)
18034XD-667-01	Gastrointestinal Stromal Tumor	KMT2C	chr16	16002301	-	T	7921dupA	R2641fs	348	348	1	ENSCAFT00000007959	frameshift insertion	Germline(UCSC);Germline(PON);Germline(dbSNP);Germline(Literature1);Germline(Literature2)
18034XD-667-01	Gastrointestinal Stromal Tumor	KMT2C	chr16	15990391	TGC	-	9633_9635del	3211_3212del	228	487	0.468172	ENSCAFT00000007959	nonframeshift deletion	Germline(UCSC)
18034XD-667-01	Gastrointestinal Stromal Tumor	KMT2C	chr16	16002353	A	G	T7870C	S2624P	448	448	1	ENSCAFT00000007959	nonsynonymous SNV	Germline(UCSC);Germline(PON);Germline(dbSNP);Germline(Literature1);Germline(Literature2)
18034XD-667-01	Gastrointestinal Stromal Tumor	KMT2C	chr16	16002352	G	T	C7871A	S2624X	444	444	1	ENSCAFT00000007959	stopgain	Germline(UCSC);Germline(PON);Germline(dbSNP);Germline(Literature1);Germline(Literature2)
18034XD-667-01	Gastrointestinal Stromal Tumor	KMT2C	chr16	16002298	-	T	7924dupA	T2642fs	326	326	1	ENSCAFT00000007959	frameshift insertion	Germline(PON);Germline(dbSNP);Germline(Literature1);Germline(Literature2)
18034XD-667-01	Gastrointestinal Stromal Tumor	KMT2D	chr27	5526102	CCTGTCCCCCGGGCCTGAGGAGCCGCG	-	2685_2711del	895_904del	29	102	0.284314	ENSCAFT00000081492	nonframeshift deletion	Germline(PON);Germline(dbSNP);Germline(Literature1);Germline(Literature2)
18034XD-667-01	Gastrointestinal Stromal Tumor	KMT2D	chr27	5526044	C	T	C2627T	P876L	18	47	0.382979	ENSCAFT00000081492	nonsynonymous SNV	Germline(UCSC);Germline(PON);Germline(dbSNP);Germline(Literature1);Germline(Literature2)
18034XD-667-01	Gastrointestinal Stromal Tumor	KMT2D	chr27	5543234	CAG	-	12268_12270del	4090_4090del	212	433	0.489607	ENSCAFT00000081492	nonframeshift deletion	Germline(UCSC)
18034XD-667-01	Gastrointestinal Stromal Tumor	KMT2D	chr27	5526002	-	A	2585_2586insA	P862fs	26	26	1	ENSCAFT00000081492	frameshift insertion	Germline(PON);Germline(dbSNP);Germline(Literature1);Germline(Literature2)
18034XD-667-01	Gastrointestinal Stromal Tumor	KMT2D	chr27	5526005	C	-	2588delC	A863fs	28	28	1	ENSCAFT00000081492	frameshift deletion	Germline(PON);Germline(dbSNP);Germline(Literature1);Germline(Literature2)
18034XD-667-01	Gastrointestinal Stromal Tumor	KMT2D	chr27	5525951	A	G	A2534G	Q845R	15	15	1	ENSCAFT00000081492	nonsynonymous SNV	Germline(UCSC);Germline(PON);Germline(dbSNP);Germline(Literature1)
18034XD-667-01	Gastrointestinal Stromal Tumor	KMT2D	chr27	5525884	C	T	C2467T	R823C	20	20	1	ENSCAFT00000081492	nonsynonymous SNV	Germline(UCSC);Germline(PON);Germline(dbSNP);Germline(Literature1)
18034XD-667-01	Gastrointestinal Stromal Tumor	KMT2D	chr27	5525293	G	A	G1876A	V626M	272	571	0.476357	ENSCAFT00000081492	nonsynonymous SNV	Germline(UCSC);Germline(PON);Germline(dbSNP);Germline(Literature1);Germline(Literature2)
18034XD-667-01	Gastrointestinal Stromal Tumor	KMT2D	chr27	5525654	A	G	A2237G	Q746R	86	220	0.390909	ENSCAFT00000081492	nonsynonymous SNV	Germline(UCSC);Germline(PON);Germline(dbSNP);Germline(Literature1)
18034XD-667-01	Gastrointestinal Stromal Tumor	KMT2D	chr27	5538077	-	GCA	8975_8976insGCA	W2992delinsWQ	270	550	0.490909	ENSCAFT00000081492	nonframeshift insertion	Germline(UCSC);Germline(Literature1);Germline(Literature2)
18034XD-667-01	Gastrointestinal Stromal Tumor	NOTCH1	chr9	49005716	C	T	C3008T	P1003L	312	684	0.45614	ENSCAFT00000031242	nonsynonymous SNV	Germline(Literature1);Germline(Literature2)
18034XD-667-01	Gastrointestinal Stromal Tumor	NOTCH1	chr9	49014770	G	C	G6103C	V2035L	226	535	0.42243	ENSCAFT00000031242	nonsynonymous SNV	Germline(UCSC);Germline(Literature1)
18034XD-304-01	Histiocytic Sarcoma	JAK2	chr1	93412680	C	A	C2366A	T789N	223	904	0.246681	ENSCAFT00000089120	nonsynonymous SNV	Germline(UCSC);Germline(PON);Germline(dbSNP);Germline(Literature1);Germline(Literature2)
18034XD-304-01	Histiocytic Sarcoma	JAK3	chr20	45054061	A	G	A268G	M90V	588	589	0.998302	ENSCAFT00000024100	nonsynonymous SNV	Germline(UCSC);Germline(PON);Germline(dbSNP);Germline(Literature1);Germline(Literature2)
18034XD-304-01	Histiocytic Sarcoma	VEGFA	chr12	12208579	-	AG	114_115insAG	G38fs	51	142	0.359155	ENSCAFT00000049819	frameshift insertion	Germline(UCSC);Germline(Literature1);Germline(Literature2)
18034XD-304-01	Histiocytic Sarcoma	ERBB2	chr9	22763465	G	T	C2689A	L897I	361	361	1	ENSCAFT00000025936	nonsynonymous SNV	Germline(UCSC);Germline(PON);Germline(dbSNP);Germline(Literature1);Germline(Literature2)
[truncated: 40,660 more rows]

## Sheet: Table_S2-2 (Normal_Samples)
Table S2-2. Mutations identified across 20 health dogs, allele frequency, change type, germline and somatic classification.
[truncated: 3,187 more rows]
