# Supplementary material for: Shared hotspot mutations in oncogenes position dogs as an unparalleled comparative model for precision therapeutics
Source: Sci Rep. 2023 Jul 6;13:10935. doi: 10.1038/s41598-023-37505-2 (PMC10325973; doi:10.1038/s41598-023-37505-2)
Supplement: Supplementary file 3 — Supplementary Table S3. [file 41598_2023_37505_MOESM3_ESM.xlsx]

## Sheet: Table S3-1 (Oncoprint)
Table S3-1. Data used to generate oncoprints for Figures 4A&B, callable bases, and somatic mutations per sample.
	Supertype	Tumor Type for Analysis	Pet Breed	Reproductive Status	Age Range (years)	Weight Range (kg)	Location	TMB (Somatic mutation per Mb)	TP53	ARID1A	PIK3CA	KMT2D	KMT2C	NTRK1	ERBB2	SETD2	BRAF	NRAS	PTEN	KIT	ALK	ATRX	ATM	CREBBP	NF1	ROS1	FBXW7	RET	NOTCH1	PTPRD
18034-224-01	Sarcoma	Hemangiosarcoma	Other Pure Breeds	Altered	>9	14-23	Splenic	13.8613	Nonsense_Mutation			Missense_Mutation			Missense_Mutation
18034XD-591-01	Sarcoma	Hemangiosarcoma	Mixed Breed	Altered	>9	34-45	Non-Splenic	82.9316	Multi_Hit	Multi_Hit	Missense_Mutation		Multi_Hit			Missense_Mutation	Nonsense_Mutation		Missense_Mutation		Multi_Hit	Multi_Hit		Missense_Mutation		Multi_Hit				Multi_Hit
18034XD-575-01	Sarcoma	Hemangiosarcoma	Other Pure Breeds	Altered	>9	24-33	Splenic	10.1034	Multi_Hit		Missense_Mutation											Frame_Shift_Del
18034XD-576-01	Sarcoma	Hemangiosarcoma	German Shepherd	Altered	>9	34-45	Splenic	7.57341	Multi_Hit		Missense_Mutation
18034XD-115-01	Sarcoma	Hemangiosarcoma	German Shepherd	Altered	>9	34-45	Splenic	4.49342	Multi_Hit		Missense_Mutation
18034XD-239-01	Sarcoma	Hemangiosarcoma	Golden Retriever	Altered	5-9	34-45	Non-Splenic	5.95034	Multi_Hit		Missense_Mutation
18034XD-327-01	Sarcoma	Hemangiosarcoma	Golden Retriever	Altered	>9	34-45	Splenic	5.59582	Multi_Hit		Missense_Mutation
18034XD-268-01	Sarcoma	Hemangiosarcoma	Other Pure Breeds	Altered	5-9	<=7	Splenic	4.10873	Multi_Hit
18034XD-555-01	Sarcoma	Hemangiosarcoma	Golden Retriever	Altered	>9	24-33	Non-Splenic	7.27442	Multi_Hit
18034XD-596-01	Sarcoma	Hemangiosarcoma	Mixed Breed	Altered	5-9	14-23	Non-Splenic	8.75534	Missense_Mutation	Multi_Hit	Missense_Mutation
18034XD-233-01	Sarcoma	Hemangiosarcoma	German Shepherd	Altered	>9	24-33	Splenic	7.97833	Missense_Mutation	In_Frame_Del	Missense_Mutation
18034XD-90-01	Sarcoma	Hemangiosarcoma	Mixed Breed	Altered	>9	14-23	Splenic	6.27823	Missense_Mutation		Missense_Mutation		In_Frame_Del
18034XD-614-01P1	Sarcoma	Hemangiosarcoma	German Shepherd	Altered	5-9	34-45	Splenic	8.36421	Missense_Mutation		Missense_Mutation											Nonsense_Mutation
18034XD-191-01	Sarcoma	Hemangiosarcoma	Other Pure Breeds	Altered	>9	24-33	Splenic	7.54586	Missense_Mutation		Missense_Mutation
18034XD-506-01	Sarcoma	Hemangiosarcoma	German Shepherd	Altered	>9	24-33	Non-Splenic	7.02739	Missense_Mutation		Missense_Mutation
18034XD-256-01	Sarcoma	Hemangiosarcoma	Golden Retriever	Intact	>9	>45	Splenic	5.84932	Missense_Mutation		Missense_Mutation
18034XD-727-01	Sarcoma	Hemangiosarcoma	Other Pure Breeds	Altered	5-9	34-45	Splenic	4.03514	Missense_Mutation		Missense_Mutation
18034XD-613-01	Sarcoma	Hemangiosarcoma	Mixed Breed	Altered	5-9	24-33	Non-Splenic	6.52445	Missense_Mutation							Nonsense_Mutation
18034XD-580-01	Sarcoma	Hemangiosarcoma	American Pit Bull Terrier	Altered	>9	24-33	Splenic	14.9662	Missense_Mutation							Missense_Mutation	Nonsense_Mutation
18034XD-514-01	Sarcoma	Hemangiosarcoma	German Shepherd	Intact	5-9	34-45	Splenic	6.28858	Missense_Mutation													Frame_Shift_Ins
18034XD-608-01	Sarcoma	Hemangiosarcoma	American Pit Bull Terrier	Altered	5-9	24-33	Non-Splenic	4.29582	Missense_Mutation																		Missense_Mutation
18034XD-282-01	Sarcoma	Hemangiosarcoma	Golden Retriever	Altered	5-9	34-45	Splenic	5.61727	Missense_Mutation																			Missense_Mutation
18034-786-01	Sarcoma	Hemangiosarcoma	Labrador Retriever	Altered	5-9	24-33	Non-Splenic	2.1083	Missense_Mutation
18034D-785-01	Sarcoma	Hemangiosarcoma	German Shepherd	Altered	>9	24-33	Splenic	2.89584	Missense_Mutation
18034XD-133-01	Sarcoma	Hemangiosarcoma	Golden Retriever	Altered	5-9	34-45	Splenic	2.24218	Missense_Mutation
18034XD-305-01	Sarcoma	Hemangiosarcoma	German Shepherd	Altered	5-9	34-45	Splenic	2.58632	Missense_Mutation
18034XD-335-01	Sarcoma	Hemangiosarcoma	Golden Retriever	Altered	5-9	24-33	Splenic	1.58838	Missense_Mutation
18034XD-412	Sarcoma	Hemangiosarcoma	American Pit Bull Terrier	Altered	5-9	34-45	Splenic	2.03365	Missense_Mutation
18034XD-463-01	Sarcoma	Hemangiosarcoma	Other Pure Breeds	Altered	>9	7-13	Splenic	2.13805	Missense_Mutation
18034XD-478-01	Sarcoma	Hemangiosarcoma	German Shepherd	Altered	5-9	>45	Splenic	1.63006	Missense_Mutation
18034XD-503-01	Sarcoma	Hemangiosarcoma	Mixed Breed	Altered	>9	34-45	Splenic	1.41108	Missense_Mutation
18034XD-616-01	Sarcoma	Hemangiosarcoma	Other Pure Breeds	Altered	5-9	14-23	Splenic	3.43673	Missense_Mutation
18034XD-629-01P1	Sarcoma	Hemangiosarcoma	Golden Retriever	Intact	5-9	34-45	Splenic	2.75778	Missense_Mutation
18034XD-670-01	Sarcoma	Hemangiosarcoma	Other Pure Breeds	Altered	5-9	24-33	Splenic	2.48621	Missense_Mutation
18034XD-683-01	Sarcoma	Hemangiosarcoma	Golden Retriever	Altered	5-9	24-33	Splenic	1.95689	Missense_Mutation
18034XD-70-01	Sarcoma	Hemangiosarcoma	Rottweiler	Altered	5-9	>45	Splenic	1.91897	Missense_Mutation
18034XD-720-01	Sarcoma	Hemangiosarcoma	Other Pure Breeds	Altered	5-9	>45	Non-Splenic	1.78611	Missense_Mutation
18034XD-729-01	Sarcoma	Hemangiosarcoma	Labrador Retriever	Altered	>9	24-33	Splenic	2.20224	Missense_Mutation
18034XD-730-01	Sarcoma	Hemangiosarcoma	Other Pure Breeds	Altered	<=5	<=7	Non-Splenic	2.53477	Missense_Mutation
18034XD-774-01	Sarcoma	Hemangiosarcoma	Other Pure Breeds	Altered	>9	7-13	Splenic	1.99141	Missense_Mutation
18034XD-823-01	Sarcoma	Hemangiosarcoma	Mixed Breed	Intact	5-9	34-45	Non-Splenic	1.95366	Missense_Mutation
18034XD-96-01	Sarcoma	Hemangiosarcoma	Other Pure Breeds	Altered	>9	14-23	Splenic	3.44889	Missense_Mutation
50	Sarcoma	Hemangiosarcoma	Other Pure Breeds	Altered	>9	<=7	Splenic	1.34303	Missense_Mutation
18034XD-33	Sarcoma	Hemangiosarcoma	German Shepherd	Altered	5-9	>45	Non-Splenic	3.53377	In_Frame_Del		Missense_Mutation
18034XD-101-01	Sarcoma	Hemangiosarcoma	Mixed Breed	Altered	5-9	14-23	Non-Splenic	5.97234	In_Frame_Del																		Frame_Shift_Del
18034XD-586-01	Sarcoma	Hemangiosarcoma	Mixed Breed	Altered	>9	7-13	Non-Splenic	2.67415	In_Frame_Del
18034XD-713-01	Sarcoma	Hemangiosarcoma	Other Pure Breeds	Altered	>9	<=7	Splenic	1.94423	In_Frame_Del
18034XD-68-01_S1	Sarcoma	Hemangiosarcoma	Other Pure Breeds	Altered	<=5	>45	Non-Splenic	4.08589	Frame_Shift_Ins
18034XD-228-01	Sarcoma	Hemangiosarcoma	Mixed Breed	Altered	>9	14-23	Splenic	1.44313	Frame_Shift_Ins
18034XD-395-01	Sarcoma	Hemangiosarcoma	Mixed Breed	Altered	>9	34-45	Splenic	9.68666	Frame_Shift_Del										Missense_Mutation			Missense_Mutation						Missense_Mutation
18034XD-803-01	Sarcoma	Hemangiosarcoma	German Shepherd	Intact	>9	34-45	Splenic	4.88195	Frame_Shift_Del
18034XD-271-01	Sarcoma	Hemangiosarcoma	Other Pure Breeds	Altered	5-9	>45	Non-Splenic	1.48642	Frame_Shift_Del
18034XD-290-01	Sarcoma	Hemangiosarcoma	Mixed Breed	Altered	>9	24-33	Splenic	1.49051	Frame_Shift_Del
18034XD-696-01	Sarcoma	Hemangiosarcoma	Golden Retriever	Altered	5-9	24-33	Non-Splenic	2.66042	Frame_Shift_Del
18034XD-621-01	Sarcoma	Hemangiosarcoma	Other Pure Breeds	Altered	5-9	24-33	Splenic	10.0712		Nonsense_Mutation								Missense_Mutation
18034XD-625-01	Sarcoma	Hemangiosarcoma	Other Pure Breeds	Altered	>9	24-33	Splenic	51.3517		Multi_Hit				Missense_Mutation	Missense_Mutation								Missense_Mutation			Multi_Hit			Missense_Mutation
18034XD-321-01	Sarcoma	Hemangiosarcoma	Mixed Breed	Altered	>9	7-13	Splenic	5.14819		In_Frame_Del		In_Frame_Del
18034XD-569-01	Sarcoma	Hemangiosarcoma	Mixed Breed	Altered	5-9	14-23	Splenic	5.1525		In_Frame_Del								Missense_Mutation
18034XD-432-01	Sarcoma	Hemangiosarcoma	Mixed Breed	Altered	>9	24-33	Splenic	4.8586		In_Frame_Del
18034XD-356-01	Sarcoma	Hemangiosarcoma	Other Pure Breeds	Altered	>9	14-23	Splenic	1.33479		In_Frame_Del
18034XD-559-01	Sarcoma	Hemangiosarcoma	Other Pure Breeds	Intact	5-9	7-13	Splenic	2.05652		In_Frame_Del
18034XD-83-01	Sarcoma	Hemangiosarcoma	Mixed Breed	Intact	>9	7-13	Splenic	2.18031		In_Frame_Del
18034XD-829-01	Sarcoma	Hemangiosarcoma	Other Pure Breeds	Altered	NA	7-13	Splenic	5.78255			Multi_Hit
18034XD-322-01	Sarcoma	Hemangiosarcoma	German Shepherd	Altered	>9	34-45	Splenic	1.11257			Missense_Mutation
18034XD-636-01	Sarcoma	Hemangiosarcoma	German Shepherd	Intact	5-9	>45	Splenic	4.19159			Missense_Mutation
18034PH-796-01	Sarcoma	Hemangiosarcoma	Mixed Breed	Altered	>9	24-33	Splenic	2.52355			Missense_Mutation
18034XD-680-01	Sarcoma	Hemangiosarcoma	Other Pure Breeds	Intact	>9	34-45	Non-Splenic	1.81634			Missense_Mutation
18034XD-800-01	Sarcoma	Hemangiosarcoma	Mixed Breed	Altered	>9	24-33	Splenic	2.28803			Missense_Mutation
18034XD-818-01	Sarcoma	Hemangiosarcoma	Mixed Breed	Altered	>9	24-33	Splenic	7.19533				In_Frame_Del												In_Frame_Ins
18034XD-535-01	Sarcoma	Hemangiosarcoma	German Shepherd	Intact	>9	34-45	Splenic	3.34967				In_Frame_Del
18034XD-250-01	Sarcoma	Hemangiosarcoma	Other Pure Breeds	Altered	5-9	<=7	Non-Splenic	4.77289				In_Frame_Ins												Missense_Mutation
18034PH-820-01	Sarcoma	Hemangiosarcoma	Mixed Breed	Altered	>9	7-13	Splenic	1.68969				In_Frame_Ins
18034XD-259-01	Sarcoma	Hemangiosarcoma	Mixed Breed	Altered	>9	34-45	Non-Splenic	2.25802				In_Frame_Ins
18034XD-585-01	Sarcoma	Hemangiosarcoma	Mixed Breed	Altered	5-9	24-33	Non-Splenic	9.50132					Missense_Mutation	Frame_Shift_Ins							Missense_Mutation
18034XD-643-01	Sarcoma	Hemangiosarcoma	American Pit Bull Terrier	Altered	5-9	24-33	Splenic	1.99796					Missense_Mutation
18034XD-378-01	Sarcoma	Hemangiosarcoma	Labrador Retriever	Altered	>9	34-45	Splenic	1.641					In_Frame_Del
18034XD-470-01	Sarcoma	Hemangiosarcoma	Mixed Breed	Altered	>9	14-23	Splenic	2.33528					In_Frame_Del
18034XD-639-01	Sarcoma	Hemangiosarcoma	Labrador Retriever	Altered	>9	14-23	Splenic	2.20931					In_Frame_Del
18034XD-457-01	Sarcoma	Hemangiosarcoma	Other Pure Breeds	Altered	>9	7-13	Splenic	3.17958						Missense_Mutation
18034XD-565-01	Sarcoma	Hemangiosarcoma	Mixed Breed	Altered	>9	14-23	Splenic	2.68194						Missense_Mutation
18034XD-623-01	Sarcoma	Hemangiosarcoma	Mixed Breed	Altered	>9	14-23	Non-Splenic	3.0186						Missense_Mutation
18034XD-731-01	Sarcoma	Hemangiosarcoma	Mixed Breed	Altered	>9	7-13	Splenic	2.19459						Missense_Mutation
18034-790-01	Sarcoma	Hemangiosarcoma	Other Pure Breeds	Altered	5-9	24-33	Splenic	4.51454						Frame_Shift_Del				Missense_Mutation
18034XD-21-01	Sarcoma	Hemangiosarcoma	Mixed Breed	Altered	5-9	14-23	Splenic	72.5742								Missense_Mutation
18034ph-808-01	Sarcoma	Hemangiosarcoma	Labrador Retriever	Altered	>9	24-33	Splenic	2.86302										Missense_Mutation
18034XD-159-01	Sarcoma	Hemangiosarcoma	Labrador Retriever	Altered	>9	34-45	Splenic	2.50734										Missense_Mutation
18034XD-444-01	Sarcoma	Hemangiosarcoma	Mixed Breed	Altered	>9	24-33	Splenic	1.63647										Missense_Mutation
18034XD-542-10	Sarcoma	Hemangiosarcoma	Mixed Breed	Altered	<=5	14-23	Splenic	1.86084										Missense_Mutation
18034XD-544-11	Sarcoma	Hemangiosarcoma	Other Pure Breeds	Altered	>9	<=7	Splenic	1.96144										Missense_Mutation
18034XD-769-01	Sarcoma	Hemangiosarcoma	Mixed Breed	Altered	5-9	14-23	Splenic	2.76281										Missense_Mutation
18034XD-583-01	Sarcoma	Hemangiosarcoma	Golden Retriever	Altered	<=5	24-33	Splenic	2.50956											In_Frame_Del
18034XD-17-01_S2	Sarcoma	Hemangiosarcoma	Mixed Breed	Altered	>9	14-23	Splenic	4.71287											Frame_Shift_Ins
18034XD-733-01	Sarcoma	Hemangiosarcoma	American Pit Bull Terrier	Altered	<=5	24-33	Non-Splenic	6.82925													Missense_Mutation		Missense_Mutation
18034XD-62-01_S83	Sarcoma	Hemangiosarcoma	Mixed Breed	Altered	>9	7-13	Non-Splenic	6.71404													Missense_Mutation
18034XD-23	Sarcoma	Hemangiosarcoma	Mixed Breed	Altered	>9	24-33	Splenic	3.12327													Frame_Shift_Del
18034XD-762-01	Sarcoma	Hemangiosarcoma	German Shepherd	Altered	>9	24-33	Splenic	2.24213																					In_Frame_Del
18034-241-01	Sarcoma	Hemangiosarcoma	Other Pure Breeds	Altered	5-9	>45	Splenic	0
18034D-787-01	Sarcoma	Hemangiosarcoma	Mixed Breed	Altered	5-9	24-33	Non-Splenic	0
18034ph-810-01	Sarcoma	Hemangiosarcoma	Labrador Retriever	Altered	>9	24-33	Splenic	0
18034XD-04-01	Sarcoma	Hemangiosarcoma	Golden Retriever	Altered	>9	24-33	Splenic	7.97614
18034XD-10-01	Sarcoma	Hemangiosarcoma	Mixed Breed	Altered	>9	<=7	Splenic	0
18034XD-129-01	Sarcoma	Hemangiosarcoma	Golden Retriever	Intact	>9	34-45	Splenic	0
18034XD-156-01	Sarcoma	Hemangiosarcoma	Labrador Retriever	Intact	5-9	34-45	Splenic	0
18034XD-163-01	Sarcoma	Hemangiosarcoma	Labrador Retriever	Altered	>9	24-33	Splenic	0
18034XD-167-01-P1	Sarcoma	Hemangiosarcoma	American Pit Bull Terrier	Altered	5-9	>45	Non-Splenic	0
18034XD-187-01	Sarcoma	Hemangiosarcoma	Golden Retriever	Altered	5-9	34-45	Non-Splenic	0
18034XD-195-01	Sarcoma	Hemangiosarcoma	Golden Retriever	Altered	>9	34-45	Splenic	0
18034XD-197-01	Sarcoma	Hemangiosarcoma	Other Pure Breeds	Altered	5-9	14-23	Splenic	0
18034XD-205-01	Sarcoma	Hemangiosarcoma	Labrador Retriever	Altered	>9	34-45	Non-Splenic	0
18034XD-214-01	Sarcoma	Hemangiosarcoma	Mixed Breed	Altered	5-9	>45	Splenic	0
18034XD-218-01	Sarcoma	Hemangiosarcoma	Labrador Retriever	Altered	5-9	24-33	Splenic	0
18034XD-240-01	Sarcoma	Hemangiosarcoma	American Pit Bull Terrier	Altered	5-9	24-33	Splenic	0
18034XD-244-01	Sarcoma	Hemangiosarcoma	Other Pure Breeds	Altered	>9	24-33	Non-Splenic	0
18034XD-246-01	Sarcoma	Hemangiosarcoma	Other Pure Breeds	Intact	5-9	>45	Non-Splenic	0
18034XD-255-01	Sarcoma	Hemangiosarcoma	Golden Retriever	Intact	>9	>45	Non-Splenic	0
18034XD-267-01	Sarcoma	Hemangiosarcoma	Labrador Retriever	Altered	>9	24-33	Splenic	0
18034XD-273-01	Sarcoma	Hemangiosarcoma	Mixed Breed	Altered	5-9	>45	Splenic	0
18034XD-275-01	Sarcoma	Hemangiosarcoma	Mixed Breed	Altered	>9	24-33	Splenic	0
18034XD-284-01	Sarcoma	Hemangiosarcoma	German Shepherd	Intact	>9	34-45	Splenic	0
18034XD-310-01	Sarcoma	Hemangiosarcoma	German Shepherd	Altered	>9	24-33	Splenic	0
18034XD-328-01	Sarcoma	Hemangiosarcoma	Labrador Retriever	Altered	>9	14-23	Splenic	0
18034XD-381-01	Sarcoma	Hemangiosarcoma	Mixed Breed	Altered	>9	14-23	Splenic	0
18034XD-392-01	Sarcoma	Hemangiosarcoma	Mixed Breed	Altered	>9	24-33	Splenic	0
18034XD-422	Sarcoma	Hemangiosarcoma	Other Pure Breeds	Altered	>9	24-33	Splenic	0
18034XD-436-01	Sarcoma	Hemangiosarcoma	Other Pure Breeds	Altered	>9	7-13	Splenic	0
18034XD-440-01	Sarcoma	Hemangiosarcoma	Mixed Breed	Altered	5-9	>45	Splenic	0
18034XD-466-01	Sarcoma	Hemangiosarcoma	Mixed Breed	Altered	>9	14-23	Splenic	0
18034XD-475-01	Sarcoma	Hemangiosarcoma	Labrador Retriever	Altered	>9	24-33	Splenic	0
18034XD-517-01	Sarcoma	Hemangiosarcoma	Other Pure Breeds	Altered	>9	<=7	Splenic	0
18034XD-528-03	Sarcoma	Hemangiosarcoma	Mixed Breed	Altered	5-9	14-23	Splenic	2.43483
18034XD-529-04	Sarcoma	Hemangiosarcoma	Golden Retriever	Altered	5-9	24-33	Splenic	0
18034XD-551-01	Sarcoma	Hemangiosarcoma	Other Pure Breeds	Altered	5-9	>45	Splenic	0
18034XD-571-01	Sarcoma	Hemangiosarcoma	Labrador Retriever	Intact	5-9	24-33	Splenic	0
18034XD-574-01	Sarcoma	Hemangiosarcoma	Mixed Breed	Altered	>9	14-23	Splenic	0
18034XD-590-01	Sarcoma	Hemangiosarcoma	Golden Retriever	Altered	5-9	24-33	Splenic	0
18034XD-599-01	Sarcoma	Hemangiosarcoma	Other Pure Breeds	Altered	5-9	7-13	Splenic	0
18034XD-605-01	Sarcoma	Hemangiosarcoma	Golden Retriever	Altered	>9	24-33	Splenic	0
18034XD-612-01	Sarcoma	Hemangiosarcoma	Mixed Breed	Altered	>9	24-33	Splenic	0
18034XD-637-01	Sarcoma	Hemangiosarcoma	Other Pure Breeds	Altered	NA	<=7	Splenic	0
18034XD-644-01	Sarcoma	Hemangiosarcoma	Other Pure Breeds	Altered	>9	14-23	Splenic	0
18034XD-651-01	Sarcoma	Hemangiosarcoma	Mixed Breed	Altered	5-9	24-33	Splenic	0
18034XD-652-01	Sarcoma	Hemangiosarcoma	Other Pure Breeds	Altered	>9	34-45	Splenic	0
18034XD-662-01	Sarcoma	Hemangiosarcoma	Mixed Breed	Altered	5-9	34-45	Splenic	0
18034XD-671-01	Sarcoma	Hemangiosarcoma	Other Pure Breeds	Altered	>9	24-33	Non-Splenic	0
18034XD-678-01	Sarcoma	Hemangiosarcoma	Other Pure Breeds	Altered	>9	24-33	Splenic	0
18034XD-697-01	Sarcoma	Hemangiosarcoma	Other Pure Breeds	Altered	5-9	14-23	Splenic	0
18034XD-700-02	Sarcoma	Hemangiosarcoma	Mixed Breed	Altered	NA	24-33	Non-Splenic	0
18034XD-701-01	Sarcoma	Hemangiosarcoma	Siberian Husky	Altered	>9	24-33	Splenic	0
18034XD-712-01	Sarcoma	Hemangiosarcoma	Other Pure Breeds	Altered	>9	7-13	Splenic	0
18034XD-716-01	Sarcoma	Hemangiosarcoma	Other Pure Breeds	Altered	<=5	24-33	Non-Splenic	0
18034XD-72-01_S88	Sarcoma	Hemangiosarcoma	Labrador Retriever	Altered	>9	24-33	Splenic	0
18034XD-722-01	Sarcoma	Hemangiosarcoma	Other Pure Breeds	Altered	<=5	7-13	Splenic	0
18034XD-74-01	Sarcoma	Hemangiosarcoma	Golden Retriever	Altered	>9	24-33	Splenic	0
18034XD-747-01	Sarcoma	Hemangiosarcoma	Mixed Breed	Altered	>9	14-23	Splenic	2.00703
18034XD-767-01	Sarcoma	Hemangiosarcoma	Golden Retriever	Altered	5-9	24-33	Splenic	0
18034XD-805-01	Sarcoma	Hemangiosarcoma	Other Pure Breeds	Intact	5-9	34-45	Splenic	0
18034XD-830-01	Sarcoma	Hemangiosarcoma	Golden Retriever	Altered	>9	24-33	Non-Splenic	0
53	Sarcoma	Hemangiosarcoma	Mixed Breed	Altered	>9	14-23	Splenic	0
18034-234-01	Sarcoma	Hemangiosarcoma	German Shepherd	Altered	5-9	34-45	Splenic	2.76822
18034XD-182-01	Sarcoma	Hemangiosarcoma	Other Pure Breeds	Altered	>9	<=7	Non-Splenic	2.22221
18034XD-184-01	Sarcoma	Hemangiosarcoma	Mixed Breed	Altered	>9	14-23	Splenic	2.39637
18034XD-299-01	Sarcoma	Hemangiosarcoma	German Shepherd	Altered	5-9	24-33	Splenic	2.50983
18034XD-448-01	Sarcoma	Hemangiosarcoma	Rottweiler	Altered	>9	>45	Splenic	1.72456
18034XD-520-01	Sarcoma	Hemangiosarcoma	Mixed Breed	Altered	>9	24-33	Splenic	1.97873
18034XD-705-01	Sarcoma	Hemangiosarcoma	German Shepherd	Altered	5-9	24-33	Splenic	2.03567
18034XD-725-01	Sarcoma	Hemangiosarcoma	German Shepherd	Intact	5-9	34-45	Non-Splenic	2.57677
18034XD-826-01	Sarcoma	Soft Tissue Sarcoma	Labrador Retriever	Altered	>9	34-45	Visceral	3.4062	Nonsense_Mutation							Nonsense_Mutation
18034XD-539-08	Sarcoma	Soft Tissue Sarcoma	Other Pure Breeds	Altered	>9	14-23	Visceral	4.07461	Nonsense_Mutation															In_Frame_Del
18034XD-421-01	Sarcoma	Soft Tissue Sarcoma	Mixed Breed	Altered	>9	14-23	Visceral	2.33947	Nonsense_Mutation
18034XD-752-01-A	Sarcoma	Soft Tissue Sarcoma	Other Pure Breeds	Altered	5-9	24-33	Non-Visceral	2.26237	Nonsense_Mutation
18034XD-94-01	Sarcoma	Soft Tissue Sarcoma	Mixed Breed	Altered	5-9	7-13	Non-Visceral	1.99047	Nonsense_Mutation
18034XD-675-01	Sarcoma	Soft Tissue Sarcoma	Golden Retriever	Altered	5-9	24-33	Non-Visceral	6.02987	Multi_Hit
18034XD-59-01	Sarcoma	Soft Tissue Sarcoma	Other Pure Breeds	Intact	>9	<=7	Visceral	11.5254	Missense_Mutation		Missense_Mutation	In_Frame_Del
18034XD-113-01	Sarcoma	Soft Tissue Sarcoma	Yorkshire Terrier	Altered	>9	<=7	Non-Visceral	3.71483	Missense_Mutation																Frame_Shift_Del
18034XD-99-01	Sarcoma	Soft Tissue Sarcoma	Other Pure Breeds	Altered	>9	24-33	Non-Visceral	2.76337	Missense_Mutation
18034XD-589-01	Sarcoma	Soft Tissue Sarcoma	Mixed Breed	Altered	>9	24-33	Splenic	4.85141	Missense_Mutation
18034XD-679-01	Sarcoma	Soft Tissue Sarcoma	Mixed Breed	Altered	>9	14-23	Splenic	4.39783	Missense_Mutation
18034XD-118-01	Sarcoma	Soft Tissue Sarcoma	Golden Retriever	Altered	<=5	34-45	Visceral	2.10525	Missense_Mutation
18034XD-202-01	Sarcoma	Soft Tissue Sarcoma	Mixed Breed	Altered	>9	>45	Unknown	1.97922	Missense_Mutation
18034XD-419	Sarcoma	Soft Tissue Sarcoma	Mixed Breed	Altered	5-9	24-33	Visceral	1.64087	Missense_Mutation
18034XD-437-01	Sarcoma	Soft Tissue Sarcoma	Other Pure Breeds	Altered	5-9	<=7	Visceral	3.11021	Missense_Mutation
18034XD-630-01	Sarcoma	Soft Tissue Sarcoma	Labrador Retriever	Altered	>9	24-33	Visceral	2.683	Missense_Mutation
18034XD-674-01	Sarcoma	Soft Tissue Sarcoma	Other Pure Breeds	Altered	>9	7-13	Visceral	1.39049	Missense_Mutation
18034XD-42	Sarcoma	Soft Tissue Sarcoma	Other Pure Breeds	Altered	>9	7-13	Non-Visceral	3.74183	Frame_Shift_Ins	In_Frame_Del
18034XD-649-01	Sarcoma	Soft Tissue Sarcoma	Other Pure Breeds	Intact	>9	7-13	Visceral	4.34351	Frame_Shift_Ins
18034XD-180-01	Sarcoma	Soft Tissue Sarcoma	Other Pure Breeds	Altered	>9	7-13	Splenic	4.66671	Frame_Shift_Del							Nonsense_Mutation
18034XD-219-01	Sarcoma	Soft Tissue Sarcoma	Other Pure Breeds	Altered	>9	7-13	Splenic	1.9439	Frame_Shift_Del
18034XD-253-01	Sarcoma	Soft Tissue Sarcoma	Golden Retriever	Altered	>9	24-33	Non-Visceral	1.61827	Frame_Shift_Del
18034ph-791-01	Sarcoma	Soft Tissue Sarcoma	Other Pure Breeds	Altered	>9	>45	Non-Visceral	418.056		Multi_Hit		Multi_Hit	Multi_Hit		Missense_Mutation	Multi_Hit	Missense_Mutation			Multi_Hit		Multi_Hit	Multi_Hit	Multi_Hit	Missense_Mutation	Missense_Mutation	Multi_Hit			Multi_Hit
18034XD-169-01P1	Sarcoma	Soft Tissue Sarcoma	Other Pure Breeds	Altered	>9	<=7	Visceral	8.73197		In_Frame_Del															Missense_Mutation
18034XD-278-01	Sarcoma	Soft Tissue Sarcoma	Labrador Retriever	Altered	>9	>45	Non-Visceral	2.47519		In_Frame_Del
18034XD-302-01	Sarcoma	Soft Tissue Sarcoma	Other Pure Breeds	Altered	>9	7-13	Visceral	2.18267		In_Frame_Del
18034XD-398-01	Sarcoma	Soft Tissue Sarcoma	Mixed Breed	Altered	5-9	24-33	Non-Visceral	2.28473		In_Frame_Del
18034XD-601-01	Sarcoma	Soft Tissue Sarcoma	Other Pure Breeds	Altered	>9	<=7	Non-Visceral	1.07404		In_Frame_Ins
18034XD-128-01	Sarcoma	Soft Tissue Sarcoma	Other Pure Breeds	Altered	>9	14-23	Visceral	2.62327			Missense_Mutation
18034XD-39	Sarcoma	Soft Tissue Sarcoma	Other Pure Breeds	Altered	<=5	24-33	Non-Visceral	1.23564				Missense_Mutation
18034XD-628-01	Sarcoma	Soft Tissue Sarcoma	Other Pure Breeds	Altered	>9	14-23	Splenic	3.54847				Missense_Mutation
18034XD-695-01	Sarcoma	Soft Tissue Sarcoma	Mixed Breed	Altered	5-9	<=7	Visceral	2.71572				Missense_Mutation
18034XD-221-01	Sarcoma	Soft Tissue Sarcoma	Mixed Breed	Altered	>9	34-45	Visceral	3.908				In_Frame_Del
18034XD-480-01	Sarcoma	Soft Tissue Sarcoma	Mixed Breed	Altered	>9	14-23	Non-Splenic	2.63873				In_Frame_Del
18034XD-607-01	Sarcoma	Soft Tissue Sarcoma	Other Pure Breeds	Altered	>9	14-23	Visceral	3.96194				In_Frame_Ins
18034XD-538-01	Sarcoma	Soft Tissue Sarcoma	Mixed Breed	Altered	>9	24-33	Unknown	1.89788				In_Frame_Ins
18034XD-20-01_S1	Sarcoma	Soft Tissue Sarcoma	Mixed Breed	Altered	>9	24-33	Visceral	4.1438					In_Frame_Del
18034XD-222-01	Sarcoma	Soft Tissue Sarcoma	Other Pure Breeds	Altered	>9	24-33	Non-Visceral	4.38303					In_Frame_Del
18034XD-394-01	Sarcoma	Soft Tissue Sarcoma	Other Pure Breeds	Intact	<=5	24-33	Non-Visceral	7.16134						Missense_Mutation			Missense_Mutation
18034XD-552-01	Sarcoma	Soft Tissue Sarcoma	Other Pure Breeds	Altered	5-9	7-13	Visceral	2.5467						Missense_Mutation
18034XD-597-01	Sarcoma	Soft Tissue Sarcoma	Other Pure Breeds	Altered	5-9	24-33	Non-Visceral	2.41441						Missense_Mutation
18034XD-691-01	Sarcoma	Soft Tissue Sarcoma	Labrador Retriever	Intact	<=5	34-45	Non-Visceral	2.6691						Missense_Mutation
18034XD-677-01	Sarcoma	Soft Tissue Sarcoma	Rottweiler	Altered	<=5	34-45	Non-Visceral	3.07156										Missense_Mutation
18034XD-263-01	Sarcoma	Soft Tissue Sarcoma	Other Pure Breeds	Altered	>9	7-13	Non-Visceral	2.3351											Nonsense_Mutation
18034XD-38	Sarcoma	Soft Tissue Sarcoma	Other Pure Breeds	Altered	5-9	24-33	Visceral	3.91503												In_Frame_Del
18034XD-430-01	Sarcoma	Soft Tissue Sarcoma	Other Pure Breeds	Altered	>9	<=7	Non-Visceral	2.49369														Missense_Mutation
18034ph-802-01	Sarcoma	Soft Tissue Sarcoma	American Pit Bull Terrier	Altered	NA	24-33	Non-Visceral	0
18034ph-807-01	Sarcoma	Soft Tissue Sarcoma	Siberian Husky	Altered	<=5	14-23	Non-Visceral	0
18034ph-809-01	Sarcoma	Soft Tissue Sarcoma	Mixed Breed	Altered	>9	14-23	Visceral	0
18034XD-01-02_panel	Sarcoma	Soft Tissue Sarcoma	Mixed Breed	Altered	>9	7-13	Splenic	0
18034XD-104-01	Sarcoma	Soft Tissue Sarcoma	Mixed Breed	Altered	>9	<=7	Visceral	0
18034XD-112-01	Sarcoma	Soft Tissue Sarcoma	Mixed Breed	Altered	>9	34-45	Visceral	0
18034XD-130-01	Sarcoma	Soft Tissue Sarcoma	Other Pure Breeds	Altered	>9	<=7	Visceral	0
18034XD-134-01P1	Sarcoma	Soft Tissue Sarcoma	Labrador Retriever	Altered	>9	34-45	Visceral	0
18034XD-198-01	Sarcoma	Soft Tissue Sarcoma	Mixed Breed	Altered	5-9	24-33	Visceral	0
18034XD-212-01	Sarcoma	Soft Tissue Sarcoma	Other Pure Breeds	Altered	5-9	34-45	Non-Visceral	0
18034XD-216-01	Sarcoma	Soft Tissue Sarcoma	Labrador Retriever	Altered	5-9	>45	Non-Visceral	0
18034XD-217-01	Sarcoma	Soft Tissue Sarcoma	Mixed Breed	Altered	>9	14-23	Non-Visceral	0
18034XD-22	Sarcoma	Soft Tissue Sarcoma	Mixed Breed	Altered	>9	<=7	Non-Visceral	0
18034XD-248-01	Sarcoma	Soft Tissue Sarcoma	Yorkshire Terrier	Altered	>9	<=7	Splenic	0
18034XD-257-01	Sarcoma	Soft Tissue Sarcoma	Other Pure Breeds	Intact	5-9	7-13	Non-Visceral	0
18034XD-265-02	Sarcoma	Soft Tissue Sarcoma	Mixed Breed	Altered	>9	24-33	Visceral	0
18034XD-280-01	Sarcoma	Soft Tissue Sarcoma	Mixed Breed	Altered	5-9	24-33	Visceral	0
18034XD-345-01	Sarcoma	Soft Tissue Sarcoma	Mixed Breed	Altered	5-9	24-33	Visceral	0
18034XD-355-01	Sarcoma	Soft Tissue Sarcoma	Labrador Retriever	Altered	<=5	24-33	Non-Visceral	0
18034XD-399-01	Sarcoma	Soft Tissue Sarcoma	Other Pure Breeds	Altered	>9	24-33	Non-Visceral	0
18034XD-413	Sarcoma	Soft Tissue Sarcoma	Siberian Husky	Altered	>9	24-33	Splenic	0
18034XD-435-01	Sarcoma	Soft Tissue Sarcoma	Golden Retriever	Altered	<=5	24-33	Visceral	2.35873
18034XD-472-01	Sarcoma	Soft Tissue Sarcoma	Golden Retriever	Altered	>9	24-33	Visceral	0
18034XD-485-01	Sarcoma	Soft Tissue Sarcoma	Other Pure Breeds	Altered	>9	14-23	Non-Visceral	0
18034XD-541-09	Sarcoma	Soft Tissue Sarcoma	Mixed Breed	Altered	5-9	24-33	Non-Visceral	0
18034XD-560-01	Sarcoma	Soft Tissue Sarcoma	Mixed Breed	Altered	<=5	7-13	Non-Visceral	0
18034XD-562-01	Sarcoma	Soft Tissue Sarcoma	Mixed Breed	Altered	>9	24-33	Non-Visceral	0
18034XD-624-01	Sarcoma	Soft Tissue Sarcoma	Other Pure Breeds	Altered	<=5	24-33	Non-Visceral	0
18034XD-640-01	Sarcoma	Soft Tissue Sarcoma	Other Pure Breeds	Altered	>9	34-45	Unknown	0
18034XD-645-01	Sarcoma	Soft Tissue Sarcoma	Mixed Breed	Altered	<=5	24-33	Non-Visceral	0
18034XD-647-01	Sarcoma	Soft Tissue Sarcoma	Labrador Retriever	Altered	5-9	34-45	Non-Visceral	0
18034XD-648-01	Sarcoma	Soft Tissue Sarcoma	Mixed Breed	Altered	5-9	14-23	Splenic	0
18034XD-71-01	Sarcoma	Soft Tissue Sarcoma	Other Pure Breeds	Altered	>9	7-13	Non-Visceral	0
18034XD-715-01	Sarcoma	Soft Tissue Sarcoma	Mixed Breed	Altered	>9	<=7	Visceral	0
18034XD-732-01	Sarcoma	Soft Tissue Sarcoma	Other Pure Breeds	Altered	>9	14-23	Non-Visceral	0
18034XD-738-01	Sarcoma	Soft Tissue Sarcoma	Other Pure Breeds	Altered	>9	7-13	Visceral	0
18034XD-745-01	Sarcoma	Soft Tissue Sarcoma	Other Pure Breeds	Altered	>9	7-13	Visceral	0
18034XD-771-01	Sarcoma	Soft Tissue Sarcoma	Golden Retriever	Altered	>9	34-45	Visceral	0
18034XD-772-01	Sarcoma	Soft Tissue Sarcoma	Other Pure Breeds	Altered	>9	24-33	Non-Visceral	0
18034XD-778-01	Sarcoma	Soft Tissue Sarcoma	Other Pure Breeds	Intact	>9	7-13	Non-Visceral	0
18034XD-78-01	Sarcoma	Soft Tissue Sarcoma	Mixed Breed	Altered	5-9	34-45	Non-Visceral	2.30135
18034XD-832-01	Sarcoma	Soft Tissue Sarcoma	Golden Retriever	Altered	>9	24-33	Non-Visceral	0
18034XD-92-01	Sarcoma	Soft Tissue Sarcoma	Mixed Breed	Altered	>9	24-33	Visceral	0
18034XD-98-01	Sarcoma	Soft Tissue Sarcoma	Mixed Breed	Altered	5-9	24-33	Visceral	0
18034XD-377-01	Sarcoma	Soft Tissue Sarcoma	Mixed Breed	Altered	>9	14-23	Visceral	1.74566
18034XD-383-01	Sarcoma	Soft Tissue Sarcoma	Mixed Breed	Altered	5-9	34-45	Non-Visceral	2.78644
18034XD-445-01	Sarcoma	Soft Tissue Sarcoma	Other Pure Breeds	Altered	>9	7-13	Non-Visceral	1.71691
18034XD-684-01	Sarcoma	Soft Tissue Sarcoma	Mixed Breed	Altered	5-9	24-33	Non-Visceral	1.79334
18034XD-490-01	Sarcoma	Soft Tissue Sarcoma	Other Pure Breeds	Altered	>9	<=7	Non-Visceral	2.23616
18034XD-311-01	Sarcoma	Osteosarcoma	Mixed Breed	Altered	5-9	34-45	Appendicular	8.94346	Nonsense_Mutation	Missense_Mutation	Missense_Mutation								Missense_Mutation
18034XD-332-01	Sarcoma	Osteosarcoma	Other Pure Breeds	Altered	<=5	>45	Appendicular	2.43907	Nonsense_Mutation
18034XD-764-01	Sarcoma	Osteosarcoma	Golden Retriever	Altered	5-9	24-33	Axial	7.11438	Multi_Hit				In_Frame_Del
18034XD-499-01	Sarcoma	Osteosarcoma	Mixed Breed	Altered	>9	34-45	Appendicular	7.36809	Multi_Hit							Nonsense_Mutation
18034XD-285-01	Sarcoma	Osteosarcoma	Other Pure Breeds	Altered	5-9	24-33	Appendicular	5.15428	Multi_Hit
18034XD-300-01	Sarcoma	Osteosarcoma	Golden Retriever	Intact	5-9	>45	Appendicular	4.22702	Multi_Hit
18034XD-577-01	Sarcoma	Osteosarcoma	Other Pure Breeds	Altered	>9	24-33	Unknown	3.5082	Missense_Mutation	In_Frame_Del
18034XD-513-01	Sarcoma	Osteosarcoma	Rottweiler	Altered	5-9	34-45	Appendicular	9.09997	Missense_Mutation		Missense_Mutation
18034XD-568-01	Sarcoma	Osteosarcoma	Mixed Breed	Altered	>9	>45	Appendicular	5.26675	Missense_Mutation					Missense_Mutation
18034XD-276-01	Sarcoma	Osteosarcoma	Other Pure Breeds	Altered	5-9	34-45	Appendicular	4.63602	Missense_Mutation
18034XD-125-01	Sarcoma	Osteosarcoma	American Pit Bull Terrier	Altered	5-9	24-33	Axial	2.28109	Missense_Mutation
18034XD-262-01	Sarcoma	Osteosarcoma	Other Pure Breeds	Altered	5-9	34-45	Appendicular	1.26883	Missense_Mutation
18034XD-298-01	Sarcoma	Osteosarcoma	Other Pure Breeds	Altered	>9	14-23	Axial	2.26356	Missense_Mutation
18034XD-380-01	Sarcoma	Osteosarcoma	Mixed Breed	Altered	>9	24-33	Axial	2.22848	Missense_Mutation
18034XD-515-01	Sarcoma	Osteosarcoma	Other Pure Breeds	Altered	5-9	>45	Appendicular	2.01768	Missense_Mutation
18034XD-554-01	Sarcoma	Osteosarcoma	Other Pure Breeds	Altered	>9	24-33	Appendicular	2.46975	Missense_Mutation
18034XD-598-01	Sarcoma	Osteosarcoma	Other Pure Breeds	Altered	5-9	24-33	Appendicular	2.4227	Missense_Mutation
18034XD-633-01	Sarcoma	Osteosarcoma	Labrador Retriever	Altered	5-9	>45	Unknown	3.14655	Missense_Mutation
18034XD-765-01	Sarcoma	Osteosarcoma	Mixed Breed	Altered	5-9	7-13	Axial	2.15929	Missense_Mutation
18034XD-806-01	Sarcoma	Osteosarcoma	Other Pure Breeds	Altered	>9	24-33	Appendicular	1.90405	Missense_Mutation
18034PH-793-01	Sarcoma	Osteosarcoma	Mixed Breed	Altered	5-9	24-33	Extraskeletal	7.61657	Frame_Shift_Ins																					Missense_Mutation
18034XD-199-01	Sarcoma	Osteosarcoma	Other Pure Breeds	Altered	5-9	34-45	Appendicular	5.95369		In_Frame_Del	Missense_Mutation																	Missense_Mutation
18034XD-389-01	Sarcoma	Osteosarcoma	Rottweiler	Altered	5-9	24-33	Axial	7.33715		In_Frame_Del						Multi_Hit
18034XD-507-01	Sarcoma	Osteosarcoma	German Shepherd	Altered	5-9	14-23	Appendicular	4.63279		In_Frame_Del
18034XD-479-01	Sarcoma	Osteosarcoma	Siberian Husky	Altered	<=5	24-33	Axial	3.34264			Missense_Mutation					Missense_Mutation
18034XD-723-01	Sarcoma	Osteosarcoma	American Pit Bull Terrier	Intact	>9	24-33	Axial	2.41663			Missense_Mutation
18034XD-95-01	Sarcoma	Osteosarcoma	Golden Retriever	Altered	>9	24-33	Axial	2.10417			Missense_Mutation
18034XD-594-01	Sarcoma	Osteosarcoma	Mixed Breed	Altered	>9	24-33	Axial	2.48671					In_Frame_Del
18034XD-64-01_S13	Sarcoma	Osteosarcoma	Other Pure Breeds	Altered	5-9	>45	Axial	9.50948								Nonsense_Mutation											Missense_Mutation
18034XD-676-02	Sarcoma	Osteosarcoma	Other Pure Breeds	Altered	5-9	24-33	Appendicular	5.68699								Frame_Shift_Del
18034XD-189-01	Sarcoma	Osteosarcoma	Other Pure Breeds	Altered	5-9	7-13	Axial	1.95321											Missense_Mutation
18034XD-61-01	Sarcoma	Osteosarcoma	Rottweiler	Altered	5-9	34-45	Appendicular	2.81762														Nonsense_Mutation
18034XD-149-01	Sarcoma	Osteosarcoma	Mixed Breed	Altered	5-9	24-33	Axial	0
18034XD-160-01	Sarcoma	Osteosarcoma	Labrador Retriever	Altered	5-9	>45	Unknown	0
18034XD-181-01V1	Sarcoma	Osteosarcoma	Other Pure Breeds	Altered	5-9	24-33	Axial	0
18034XD-31	Sarcoma	Osteosarcoma	Other Pure Breeds	Altered	5-9	24-33	Appendicular	0
18034XD-353-01	Sarcoma	Osteosarcoma	Mixed Breed	Altered	<=5	14-23	Appendicular	0
18034XD-376-01	Sarcoma	Osteosarcoma	Mixed Breed	Altered	5-9	14-23	Appendicular	0
18034XD-532-01	Sarcoma	Osteosarcoma	Mixed Breed	Altered	>9	14-23	Appendicular	0
18034XD-650-02	Sarcoma	Osteosarcoma	Rottweiler	Altered	5-9	34-45	Appendicular	0
18034XD-754-01	Sarcoma	Osteosarcoma	Other Pure Breeds	Intact	<=5	34-45	Appendicular	0
18034XD-97-01	Sarcoma	Osteosarcoma	Labrador Retriever	Altered	>9	34-45	Axial	0
18034XD-717-01	Sarcoma	Osteosarcoma	German Shepherd	Altered	>9	34-45	Appendicular	2.09277
18034XD-726-01	Sarcoma	Osteosarcoma	Rottweiler	Altered	5-9	>45	Appendicular	2.80196
18034XD-406-01	Sarcoma	Osteosarcoma	Other Pure Breeds	Altered	5-9	>45	Appendicular	2.31822
18034XD-828-01	Sarcoma	Histiocytic Sarcoma	Rottweiler	Altered	5-9	34-45	Non-Visceral	5.57661	Nonsense_Mutation													Nonsense_Mutation
18034XD-26-01	Sarcoma	Histiocytic Sarcoma	Other Pure Breeds	Altered	>9	14-23	Cutaneous	2.79972	Nonsense_Mutation
18034XD-689-01	Sarcoma	Histiocytic Sarcoma	Other Pure Breeds	Altered	NA	14-23	Splenic	2.65427	Nonsense_Mutation
18034XD-102-01	Sarcoma	Histiocytic Sarcoma	Mixed Breed	Altered	>9	24-33	Visceral	7.17632	Missense_Mutation													Multi_Hit				Missense_Mutation
18034-225-01	Sarcoma	Histiocytic Sarcoma	Other Pure Breeds	Altered	5-9	7-13	Visceral	5.69337	Missense_Mutation
18034XD-148-01	Sarcoma	Histiocytic Sarcoma	Other Pure Breeds	Altered	>9	24-33	Visceral	1.74999	Missense_Mutation
18034XD-340-01	Sarcoma	Histiocytic Sarcoma	Golden Retriever	Altered	>9	34-45	Splenic	2.95116	Missense_Mutation
18034XD-441-01	Sarcoma	Histiocytic Sarcoma	Other Pure Breeds	Altered	<=5	14-23	Non-Visceral	1.80808	Missense_Mutation
18034XD-694-01	Sarcoma	Histiocytic Sarcoma	Other Pure Breeds	Altered	5-9	24-33	Non-Visceral	2.32772	Missense_Mutation
18034XD-47-01	Sarcoma	Histiocytic Sarcoma	Mixed Breed	Altered	>9	7-13	Visceral	2.20757	Frame_Shift_Del
18034XD-03-01	Sarcoma	Histiocytic Sarcoma	Rottweiler	Altered	5-9	34-45	Non-Visceral	62.5528				Missense_Mutation
18034XD-635-01	Sarcoma	Histiocytic Sarcoma	Other Pure Breeds	Altered	>9	7-13	Splenic	6.83336													Missense_Mutation		Missense_Mutation
18034XD-60-01	Sarcoma	Histiocytic Sarcoma	Golden Retriever	Altered	5-9	34-45	Non-Visceral	2.86729														Nonsense_Mutation
18034XD-185-01	Sarcoma	Histiocytic Sarcoma	Other Pure Breeds	Altered	>9	NA	Non-Visceral	2.66394																	Frame_Shift_Del
18034XD-304-01	Sarcoma	Histiocytic Sarcoma	Labrador Retriever	Altered	>9	34-45	Visceral	2.15999																		Missense_Mutation
18034XD-01-03	Sarcoma	Histiocytic Sarcoma	Other Pure Breeds	Altered	>9	24-33	Visceral	0
18034XD-05-01	Sarcoma	Histiocytic Sarcoma	Other Pure Breeds	Altered	>9	14-23	Non-Visceral	0
18034XD-186-01	Sarcoma	Histiocytic Sarcoma	Labrador Retriever	Altered	>9	24-33	Non-Visceral	0
18034XD-196-01	Sarcoma	Histiocytic Sarcoma	Other Pure Breeds	Intact	5-9	>45	Visceral	0
18034XD-232-01	Sarcoma	Histiocytic Sarcoma	Labrador Retriever	Altered	5-9	34-45	Non-Visceral	0
18034XD-333-01	Sarcoma	Histiocytic Sarcoma	Other Pure Breeds	Altered	>9	14-23	Splenic	0
18034XD-354-01	Sarcoma	Histiocytic Sarcoma	Other Pure Breeds	Altered	5-9	7-13	Splenic	0
18034XD-384-01	Sarcoma	Histiocytic Sarcoma	Mixed Breed	Altered	5-9	34-45	Splenic	0
18034XD-600-01	Sarcoma	Histiocytic Sarcoma	Labrador Retriever	Altered	5-9	34-45	Non-Visceral	0
18034XD-707-01	Sarcoma	Histiocytic Sarcoma	Other Pure Breeds	Altered	>9	<=7	Splenic	0
18034XD-751-01	Sarcoma	Histiocytic Sarcoma	American Pit Bull Terrier	Altered	5-9	14-23	Splenic	0
18034XD-753-01	Sarcoma	Histiocytic Sarcoma	Golden Retriever	Altered	>9	24-33	Splenic	0
18034XD-131-01	Sarcoma	Histiocytic Sarcoma	Other Pure Breeds	Altered	5-9	34-45	Splenic	2.14732
18034XD-251-01	Carcinoma	Other Carcinoma	Beagle	Altered	>9	<=7	Non-Visceral	4.565	Missense_Mutation			In_Frame_Ins
18034XD-206-01	Carcinoma	Other Carcinoma	Mixed Breed	Altered	>9	24-33	Visceral	4.66113	Missense_Mutation					Missense_Mutation
18034XD-397-01	Carcinoma	Other Carcinoma	Other Pure Breeds	Altered	5-9	34-45	Visceral	2.5109	Missense_Mutation
18034XD-626-01	Carcinoma	Other Carcinoma	Other Pure Breeds	Altered	>9	14-23	Unknown	5.39504	Frame_Shift_Ins	In_Frame_Del
18034XD-498-01	Carcinoma	Other Carcinoma	Mixed Breed	Altered	<=5	14-23	Visceral	5.08533	Frame_Shift_Del			Missense_Mutation
18034PH-814-01P1	Carcinoma	Other Carcinoma	Other Pure Breeds	Altered	>9	14-23	Intestinal	5.60992	Frame_Shift_Del
18034XD-292-01	Carcinoma	Other Carcinoma	Mixed Breed	Altered	5-9	<=7	Visceral	1.92306		In_Frame_Del
18034XD-653-01	Carcinoma	Other Carcinoma	Labrador Retriever	Altered	<=5	34-45	Splenic	17.3097		Frame_Shift_Del													Missense_Mutation		Missense_Mutation
18034PH-798-01	Carcinoma	Other Carcinoma	Other Pure Breeds	Altered	>9	14-23	Non-Visceral	2.6547			Missense_Mutation
18034XD-210-01	Carcinoma	Other Carcinoma	Other Pure Breeds	Altered	>9	7-13	Visceral	2.5429			Missense_Mutation
18034XD-801-01	Carcinoma	Other Carcinoma	Labrador Retriever	Altered	5-9	34-45	Non-Visceral	2.05857									Missense_Mutation
18034XD-622-01P1	Carcinoma	Other Carcinoma	Mixed Breed	Altered	>9	24-33	Unknown	2.66068																					Missense_Mutation
18034D-783-01	Carcinoma	Other Carcinoma	Other Pure Breeds	Altered	>9	<=7	Visceral	0
18034XD-132-01	Carcinoma	Other Carcinoma	Other Pure Breeds	Altered	>9	<=7	Intestinal	2.5785
18034XD-139-01	Carcinoma	Other Carcinoma	Yorkshire Terrier	Altered	>9	<=7	Non-Visceral	0
18034XD-171-01	Carcinoma	Other Carcinoma	Other Pure Breeds	Altered	5-9	34-45	Non-Visceral	0
18034XD-203-01	Carcinoma	Other Carcinoma	Mixed Breed	Altered	>9	24-33	Non-Visceral	0
18034XD-249-01	Carcinoma	Other Carcinoma	Other Pure Breeds	Intact	>9	7-13	Intestinal	0
18034XD-286-01	Carcinoma	Other Carcinoma	Other Pure Breeds	Altered	5-9	24-33	Non-Visceral	0
18034XD-351-01	Carcinoma	Other Carcinoma	Mixed Breed	Altered	NA	24-33	Intestinal	0
18034XD-393-01	Carcinoma	Other Carcinoma	Other Pure Breeds	Altered	>9	14-23	Lymph Node	0
18034XD-403-01	Carcinoma	Other Carcinoma	Labrador Retriever	Altered	>9	24-33	Visceral	0
18034XD-411-01	Carcinoma	Other Carcinoma	Mixed Breed	Altered	>9	7-13	Intestinal	271.665
18034XD-439-01	Carcinoma	Other Carcinoma	Siberian Husky	Altered	<=5	24-33	Unknown	0
18034XD-462-01	Carcinoma	Other Carcinoma	Mixed Breed	Altered	5-9	14-23	Non-Visceral	0
18034XD-474-01	Carcinoma	Other Carcinoma	Other Pure Breeds	Altered	>9	24-33	Unknown	0
18034XD-484-01	Carcinoma	Other Carcinoma	Other Pure Breeds	Altered	>9	14-23	Non-Visceral	0
18034XD-500-01	Carcinoma	Other Carcinoma	Other Pure Breeds	Altered	>9	7-13	Visceral	1.71978
18034XD-603-01	Carcinoma	Other Carcinoma	Other Pure Breeds	Altered	>9	14-23	Non-Visceral	0
18034XD-657-01	Carcinoma	Other Carcinoma	Other Pure Breeds	Altered	>9	7-13	Lymph Node	0
18034XD-706-01	Carcinoma	Other Carcinoma	Mixed Breed	Altered	5-9	7-13	Intestinal	0
18034XD-709-01	Carcinoma	Other Carcinoma	Other Pure Breeds	Altered	>9	7-13	Visceral	2.16181
18034XD-735-01	Carcinoma	Other Carcinoma	Other Pure Breeds	Altered	>9	34-45	Non-Visceral	0
18034XD-739-01	Carcinoma	Other Carcinoma	Mixed Breed	Altered	>9	14-23	Visceral	2.29267
18034XD-750-01	Carcinoma	Other Carcinoma	Other Pure Breeds	Altered	>9	14-23	Lymph Node	0
18034XD-76-01	Carcinoma	Other Carcinoma	Other Pure Breeds	Altered	>9	14-23	Non-Visceral	0
18034XD-773-01	Carcinoma	Other Carcinoma	Mixed Breed	Intact	>9	24-33	Non-Visceral	0
18034XD-777-01	Carcinoma	Other Carcinoma	German Shepherd	Altered	>9	34-45	Visceral	0
18034XD-816-01	Carcinoma	Other Carcinoma	Other Pure Breeds	Altered	5-9	7-13	Visceral	0
18034XD-201-01	Carcinoma	Other Carcinoma	Mixed Breed	Altered	>9	24-33	Non-Visceral	3.26226
18034XD-545-01	Carcinoma	Other Carcinoma	Mixed Breed	Altered	5-9	14-23	Visceral	2.98346
18034XD-349-01	Carcinoma	Anal Sac Carcinoma	Beagle	Altered	>9	7-13	Non-Visceral	2.30409		In_Frame_Del
18034XD-360-01	Carcinoma	Anal Sac Carcinoma	Labrador Retriever	Altered	5-9	34-45	Visceral	2.37393		In_Frame_Del
18034XD-63-01_S84	Carcinoma	Anal Sac Carcinoma	German Shepherd	Altered	5-9	34-45	Non-Visceral	2.26035		In_Frame_Del
18034XD-690-01	Carcinoma	Anal Sac Carcinoma	Labrador Retriever	Altered	>9	24-33	Non-Visceral	2.80516				Nonsense_Mutation
18034XD-294-01	Carcinoma	Anal Sac Carcinoma	Siberian Husky	Altered	>9	34-45	Non-Visceral	4.90848				Multi_Hit
18034XD-293-01	Carcinoma	Anal Sac Carcinoma	Other Pure Breeds	Altered	>9	7-13	Non-Visceral	2.14501				In_Frame_Ins
18034XD-237-01	Carcinoma	Anal Sac Carcinoma	Labrador Retriever	Altered	5-9	34-45	Non-Visceral	1.86335						Missense_Mutation
18034XD-301-01	Carcinoma	Anal Sac Carcinoma	Mixed Breed	Altered	>9	24-33	Non-Visceral	1.70525							Missense_Mutation								Missense_Mutation
18034XD-269-01	Carcinoma	Anal Sac Carcinoma	Golden Retriever	Altered	>9	14-23	Non-Visceral	2.27595													Missense_Mutation
18034XD-111-01	Carcinoma	Anal Sac Carcinoma	Mixed Breed	Altered	5-9	24-33	Non-Visceral	0
18034XD-124-01	Carcinoma	Anal Sac Carcinoma	Labrador Retriever	Altered	>9	24-33	Non-Visceral	0
18034XD-153-01	Carcinoma	Anal Sac Carcinoma	Mixed Breed	Altered	>9	24-33	Non-Visceral	0
18034XD-295-01	Carcinoma	Anal Sac Carcinoma	Mixed Breed	Altered	>9	NA	Non-Visceral	0
18034XD-308-01	Carcinoma	Anal Sac Carcinoma	Mixed Breed	Altered	<=5	14-23	Visceral	0
18034XD-326-01	Carcinoma	Anal Sac Carcinoma	Mixed Breed	Altered	5-9	24-33	Non-Visceral	0
18034XD-329-01	Carcinoma	Anal Sac Carcinoma	Other Pure Breeds	Altered	>9	24-33	Visceral	0
18034XD-343-01	Carcinoma	Anal Sac Carcinoma	Other Pure Breeds	Altered	>9	<=7	Non-Visceral	0
18034XD-409-01	Carcinoma	Anal Sac Carcinoma	Siberian Husky	Altered	>9	24-33	Splenic	0
18034XD-531-01	Carcinoma	Anal Sac Carcinoma	Other Pure Breeds	Altered	>9	14-23	Non-Visceral	0
18034XD-533-06	Carcinoma	Anal Sac Carcinoma	Mixed Breed	Altered	>9	24-33	Non-Visceral	0
18034XD-66-01_S87	Carcinoma	Anal Sac Carcinoma	Golden Retriever	Altered	>9	24-33	Non-Visceral	0
18034XD-668-01	Carcinoma	Anal Sac Carcinoma	Mixed Breed	Altered	5-9	14-23	Non-Visceral	0
18034XD-708-01	Carcinoma	Anal Sac Carcinoma	Other Pure Breeds	Altered	>9	<=7	Unknown	0
18034XD-770-01	Carcinoma	Anal Sac Carcinoma	Golden Retriever	Altered	>9	24-33	Non-Visceral	0
18034XD-776-01	Carcinoma	Anal Sac Carcinoma	Other Pure Breeds	Altered	>9	<=7	Non-Visceral	0
18034XD-817-01	Carcinoma	Anal Sac Carcinoma	Golden Retriever	Altered	>9	>45	Non-Visceral	0
18034XD-85-01	Carcinoma	Anal Sac Carcinoma	Other Pure Breeds	Altered	>9	<=7	Non-Visceral	0
18034XD-119-01	Carcinoma	Anal Sac Carcinoma	Mixed Breed	Altered	>9	34-45	Visceral	1.2869
18034XD-158-01	Carcinoma	Anal Sac Carcinoma	Other Pure Breeds	Altered	>9	7-13	Visceral	2.47505
18034XD-415-01	Carcinoma	Anal Sac Carcinoma	Other Pure Breeds	Altered	>9	<=7	Visceral	2.53236
18034XD-77-01	Carcinoma	Anal Sac Carcinoma	Mixed Breed	Altered	5-9	24-33	Non-Visceral	1.68363
18034XD-548-01	Carcinoma	Squamous Cell Carcinoma	Labrador Retriever	Altered	>9	34-45	Non-Visceral	4.99264	Nonsense_Mutation	In_Frame_Del
18034XD-570-01	Carcinoma	Squamous Cell Carcinoma	Yorkshire Terrier	Altered	>9	<=7	Non-Visceral	6.82993	Missense_Mutation		Missense_Mutation
18034-795-01	Carcinoma	Squamous Cell Carcinoma	Other Pure Breeds	Altered	>9	24-33	Non-Visceral	4.452	Missense_Mutation						Missense_Mutation
18034XD-138-01	Carcinoma	Squamous Cell Carcinoma	Other Pure Breeds	Altered	<=5	7-13	Non-Visceral	4.25063	Missense_Mutation								Missense_Mutation
18034XD-372-01	Carcinoma	Squamous Cell Carcinoma	Other Pure Breeds	NA	>9	NA	Non-Visceral	2.01911	Missense_Mutation
18034XD-543-01	Carcinoma	Squamous Cell Carcinoma	Mixed Breed	Altered	>9	<=7	Non-Visceral	2.91168	Missense_Mutation
18034XD-243-01	Carcinoma	Squamous Cell Carcinoma	Other Pure Breeds	Altered	5-9	14-23	Non-Visceral	6.93247	Frame_Shift_Del			In_Frame_Ins																Missense_Mutation
18034XD-14-01	Carcinoma	Squamous Cell Carcinoma	Other Pure Breeds	Altered	>9	<=7	Non-Visceral	4.38278	Frame_Shift_Del				Missense_Mutation
18034XD-142-01	Carcinoma	Squamous Cell Carcinoma	Other Pure Breeds	Altered	>9	14-23	Non-Visceral	1.64377	Frame_Shift_Del
18034XD-620-01	Carcinoma	Squamous Cell Carcinoma	Mixed Breed	Altered	5-9	24-33	Non-Visceral	6.30312				Multi_Hit
18034XD-658-01	Carcinoma	Squamous Cell Carcinoma	Other Pure Breeds	Altered	<=5	24-33	Non-Visceral	15.6029				Missense_Mutation								Missense_Mutation			Missense_Mutation		Multi_Hit
18034XD-659-01	Carcinoma	Squamous Cell Carcinoma	Other Pure Breeds	Altered	>9	24-33	Non-Visceral	9.18771						Missense_Mutation																Missense_Mutation
18034XD-615-01	Carcinoma	Squamous Cell Carcinoma	Mixed Breed	Altered	5-9	<=7	Visceral	2.54658						Missense_Mutation
18034XD-519-01	Carcinoma	Squamous Cell Carcinoma	Labrador Retriever	Altered	>9	34-45	Non-Visceral	2.37169									Missense_Mutation
18034XD-43	Carcinoma	Squamous Cell Carcinoma	Yorkshire Terrier	Altered	>9	<=7	Visceral	1.24988											Frame_Shift_Del
18034XD-779-01	Carcinoma	Squamous Cell Carcinoma	Other Pure Breeds	Altered	>9	14-23	Visceral	2.37475											Frame_Shift_Del
18034XD-157-01	Carcinoma	Squamous Cell Carcinoma	Mixed Breed	Altered	>9	7-13	Visceral	1.708														Missense_Mutation
18034-236-01	Carcinoma	Squamous Cell Carcinoma	Other Pure Breeds	Altered	>9	24-33	Visceral	2.78531															Frame_Shift_Del
18034-213-01	Carcinoma	Squamous Cell Carcinoma	Mixed Breed	Altered	>9	7-13	Non-Visceral	4.33832																		Missense_Mutation
18034ph-804-01	Carcinoma	Squamous Cell Carcinoma	Labrador Retriever	Altered	>9	>45	Non-Visceral	0
18034XD-08-01	Carcinoma	Squamous Cell Carcinoma	Mixed Breed	Altered	5-9	<=7	Non-Visceral	998.004
18034XD-281-01	Carcinoma	Squamous Cell Carcinoma	Beagle	Altered	5-9	14-23	Non-Visceral	0
18034XD-452-01	Carcinoma	Squamous Cell Carcinoma	Labrador Retriever	Intact	>9	34-45	Non-Visceral	0
18034XD-537-07	Carcinoma	Squamous Cell Carcinoma	Labrador Retriever	Altered	5-9	24-33	Non-Visceral	0
18034XD-81-01	Carcinoma	Squamous Cell Carcinoma	Mixed Breed	Altered	5-9	14-23	Visceral	0
18034XD-369-01	Carcinoma	Squamous Cell Carcinoma	Yorkshire Terrier	Altered	>9	<=7	Visceral	2.292
18034XD-13-01	Carcinoma	Mammary Carcinoma	German Shepherd	Altered	>9	<=7	Non-Visceral	4.39373	Multi_Hit
18034XD-748-01	Carcinoma	Mammary Carcinoma	Other Pure Breeds	Altered	5-9	<=7	Non-Visceral	4.97447	Frame_Shift_Ins
18034XD-386-01	Carcinoma	Mammary Carcinoma	Mixed Breed	Altered	>9	24-33	Non-Visceral	7.4741		In_Frame_Del	Missense_Mutation
18034XD-183-01	Carcinoma	Mammary Carcinoma	German Shepherd	Altered	5-9	24-33	Non-Visceral	2.20417		In_Frame_Del
18034XD-563-01	Carcinoma	Mammary Carcinoma	Siberian Husky	Altered	>9	24-33	Non-Visceral	1.99035		In_Frame_Del
18034XD-35	Carcinoma	Mammary Carcinoma	Mixed Breed	Altered	>9	<=7	Non-Visceral	4.07585			Missense_Mutation													In_Frame_Ins
18034XD-688-01	Carcinoma	Mammary Carcinoma	Siberian Husky	Altered	5-9	24-33	Non-Visceral	1.72239				Missense_Mutation
18034XD-86-01	Carcinoma	Mammary Carcinoma	Mixed Breed	Altered	>9	24-33	Non-Visceral	8.3313				Frame_Shift_Del																	Multi_Hit
18034XD-371-01	Carcinoma	Mammary Carcinoma	Mixed Breed	Altered	>9	7-13	Non-Visceral	12.1465					Nonsense_Mutation	Missense_Mutation													Multi_Hit
18034XD-24	Carcinoma	Mammary Carcinoma	Mixed Breed	Altered	5-9	24-33	Non-Visceral	2.01961					Missense_Mutation
18034XD-812-01	Carcinoma	Mammary Carcinoma	Mixed Breed	Altered	>9	24-33	Non-Visceral	1.91175							Missense_Mutation
18034XD-618-01	Carcinoma	Mammary Carcinoma	Mixed Breed	Intact	<=5	7-13	Non-Visceral	2.67847													Missense_Mutation
18034XD-564-01	Carcinoma	Mammary Carcinoma	Golden Retriever	Altered	>9	24-33	Non-Visceral	2.03475																			Nonsense_Mutation
18034XD-461-01	Carcinoma	Mammary Carcinoma	Other Pure Breeds	Intact	>9	<=7	Non-Visceral	4.00295																					In_Frame_Ins
18034XD-162-01	Carcinoma	Mammary Carcinoma	Other Pure Breeds	Altered	>9	14-23	Non-Visceral	0
18034XD-527-02	Carcinoma	Mammary Carcinoma	Other Pure Breeds	Altered	<=5	7-13	Non-Visceral	0
18034XD-609-01	Carcinoma	Mammary Carcinoma	American Pit Bull Terrier	Altered	>9	>45	Non-Visceral	0
18034XD-656-01	Carcinoma	Mammary Carcinoma	Other Pure Breeds	Altered	>9	34-45	Non-Visceral	1.53658
18034XD-693-01	Carcinoma	Mammary Carcinoma	Other Pure Breeds	Altered	<=5	24-33	Non-Visceral	0
18034XD-703-01	Carcinoma	Mammary Carcinoma	Other Pure Breeds	Altered	5-9	<=7	Non-Visceral	0
18034XD-373-01V1	Carcinoma	Urothelial Carcinoma	Mixed Breed	Altered	>9	<=7	Visceral	3.73343		In_Frame_Del				Missense_Mutation
18034XD-471-01	Carcinoma	Urothelial Carcinoma	Other Pure Breeds	Altered	5-9	14-23	Visceral	1.86305		In_Frame_Del
18034XD-602-01	Carcinoma	Urothelial Carcinoma	Mixed Breed	Altered	>9	14-23	Visceral	6.79636									Missense_Mutation											Missense_Mutation		Missense_Mutation
18034XD-204-01	Carcinoma	Urothelial Carcinoma	Mixed Breed	Altered	>9	14-23	Visceral	2.93406									Missense_Mutation
18034XD-588-01	Carcinoma	Urothelial Carcinoma	Beagle	Altered	>9	7-13	Visceral	2.58373									Missense_Mutation
18034XD-710-01	Carcinoma	Urothelial Carcinoma	Other Pure Breeds	Altered	5-9	24-33	Visceral	1.77218									Missense_Mutation
18034XD-824-01	Carcinoma	Urothelial Carcinoma	Siberian Husky	Altered	>9	34-45	Visceral	1.99759									Missense_Mutation
18034-215-01	Carcinoma	Urothelial Carcinoma	Mixed Breed	Altered	>9	24-33	Visceral	2.08961									In_Frame_Ins
18034D-784-01	Carcinoma	Urothelial Carcinoma	Other Pure Breeds	Altered	5-9	<=7	Visceral	2.77529																		Missense_Mutation
18034XD-152-01	Carcinoma	Urothelial Carcinoma	Other Pure Breeds	Altered	>9	14-23	Visceral	3.39989																						Missense_Mutation
18034XD-141-01	Carcinoma	Urothelial Carcinoma	Mixed Breed	Altered	>9	14-23	Visceral	0
18034XD-307-01	Carcinoma	Urothelial Carcinoma	Beagle	Altered	>9	14-23	Visceral	0
18034XD-314-01	Carcinoma	Urothelial Carcinoma	Mixed Breed	Altered	>9	>45	Visceral	0
18034XD-342-01	Carcinoma	Urothelial Carcinoma	Mixed Breed	Altered	>9	7-13	Visceral	0
18034XD-540-01	Carcinoma	Urothelial Carcinoma	Other Pure Breeds	Altered	>9	7-13	Visceral	0
18034XD-566-01	Carcinoma	Urothelial Carcinoma	Labrador Retriever	Altered	>9	>45	Visceral	0
18034XD-619-01	Carcinoma	Urothelial Carcinoma	Mixed Breed	Intact	>9	7-13	Visceral	0
18034XD-704-01	Carcinoma	Urothelial Carcinoma	Other Pure Breeds	Altered	5-9	7-13	Visceral	0
18034ph-813-01	Carcinoma	Urothelial Carcinoma	Mixed Breed	Altered	>9	<=7	Visceral	2.60506
18034XD-502-01	Carcinoma	Hepatocellular Carcinoma	Mixed Breed	Altered	>9	7-13	Visceral	1.9032	Nonsense_Mutation
18034XD-495-01V1	Carcinoma	Hepatocellular Carcinoma	Other Pure Breeds	Altered	>9	7-13	Visceral	3.65637	Missense_Mutation															Frame_Shift_Del
18034XD-316-01	Carcinoma	Hepatocellular Carcinoma	Mixed Breed	Altered	>9	24-33	Visceral	1.02286		In_Frame_Del
18034XD-788-01	Carcinoma	Hepatocellular Carcinoma	Other Pure Breeds	Altered	5-9	34-45	Visceral	2.50532		In_Frame_Del
18034XD-549-01	Carcinoma	Hepatocellular Carcinoma	Mixed Breed	Altered	>9	<=7	Visceral	2.57963						Missense_Mutation
18034XD-557-01	Carcinoma	Hepatocellular Carcinoma	Siberian Husky	Altered	>9	24-33	Visceral	5.19594												Missense_Mutation
18034-226-01	Carcinoma	Hepatocellular Carcinoma	Yorkshire Terrier	Altered	>9	<=7	Visceral	0
18034XD-106-01	Carcinoma	Hepatocellular Carcinoma	Other Pure Breeds	Altered	>9	14-23	Visceral	0
18034XD-245-01	Carcinoma	Hepatocellular Carcinoma	Other Pure Breeds	Intact	>9	<=7	Visceral	0
18034XD-331-01	Carcinoma	Hepatocellular Carcinoma	Golden Retriever	Altered	>9	24-33	Splenic	0
18034XD-459-01	Carcinoma	Hepatocellular Carcinoma	Other Pure Breeds	Altered	5-9	7-13	Visceral	3.94443
18034XD-482-01	Carcinoma	Hepatocellular Carcinoma	Other Pure Breeds	Altered	>9	<=7	Visceral	2.5371
18034XD-501-01	Carcinoma	Hepatocellular Carcinoma	Other Pure Breeds	Altered	5-9	14-23	Visceral	0
18034XD-509-01	Carcinoma	Hepatocellular Carcinoma	Mixed Breed	Altered	>9	24-33	Visceral	0
18034XD-518-01	Carcinoma	Hepatocellular Carcinoma	Mixed Breed	Altered	>9	14-23	Unknown	0
18034XD-672-01	Carcinoma	Hepatocellular Carcinoma	Mixed Breed	Altered	>9	14-23	Visceral	2.72521
18034XD-734-01	Carcinoma	Hepatocellular Carcinoma	Beagle	Altered	>9	14-23	Visceral	0
18034XD-782-01	Carcinoma	Hepatocellular Carcinoma	Other Pure Breeds	Altered	>9	14-23	Visceral	0
18034XD-117-01	Carcinoma	Hepatocellular Carcinoma	Mixed Breed	Altered	5-9	7-13	Visceral	2.51365
18034XD-173-01	Carcinoma	Hepatocellular Carcinoma	Other Pure Breeds	Altered	>9	<=7	Visceral	2.80586
18034XD-103-01	Carcinoma	Pulmonary Adenocarcinoma	Mixed Breed	Altered	>9	<=7	Visceral	2.85321	Multi_Hit
18034XD-407-01	Carcinoma	Pulmonary Adenocarcinoma	Mixed Breed	Altered	>9	24-33	Visceral	3.58268	Missense_Mutation						Missense_Mutation
18034XD-297-01	Carcinoma	Pulmonary Adenocarcinoma	Other Pure Breeds	Altered	>9	7-13	Visceral	5.32214	Missense_Mutation
18034XD-660-01	Carcinoma	Pulmonary Adenocarcinoma	Mixed Breed	Altered	>9	34-45	Visceral	5.7669			Missense_Mutation				Missense_Mutation
18034XD-67-01	Carcinoma	Pulmonary Adenocarcinoma	Golden Retriever	Altered	>9	34-45	Visceral	5.60738			Missense_Mutation				Missense_Mutation
18034XD-673-01	Carcinoma	Pulmonary Adenocarcinoma	Other Pure Breeds	Altered	>9	34-45	Visceral	6.23939			Missense_Mutation				Missense_Mutation
18034XD-264-01	Carcinoma	Pulmonary Adenocarcinoma	Other Pure Breeds	Altered	5-9	34-45	Visceral	4.06317					In_Frame_Del
18034XD-366-01	Carcinoma	Pulmonary Adenocarcinoma	Labrador Retriever	Altered	>9	24-33	Visceral	6.82648							Missense_Mutation								Missense_Mutation
18034XD-522-01	Carcinoma	Pulmonary Adenocarcinoma	Mixed Breed	Altered	>9	14-23	Visceral	4.88038							Missense_Mutation													Missense_Mutation
18034XD-312-01	Carcinoma	Pulmonary Adenocarcinoma	Mixed Breed	Altered	>9	24-33	Visceral	2.02342							Missense_Mutation
18034XD-325-01	Carcinoma	Pulmonary Adenocarcinoma	Other Pure Breeds	Altered	>9	24-33	Visceral	2.11037							Missense_Mutation
18034XD-525-01	Carcinoma	Pulmonary Adenocarcinoma	Other Pure Breeds	Altered	>9	7-13	Visceral	1.64739							Missense_Mutation
18034XD-638-01	Carcinoma	Pulmonary Adenocarcinoma	Siberian Husky	Altered	>9	24-33	Visceral	3.49505							Missense_Mutation
18034XD-766-01	Carcinoma	Pulmonary Adenocarcinoma	Other Pure Breeds	Altered	5-9	24-33	Visceral	2.39375							Missense_Mutation
18034-229-01	Carcinoma	Pulmonary Adenocarcinoma	American Pit Bull Terrier	Altered	>9	34-45	Non-Visceral	2.97912
18034XD-200-01	Carcinoma	Pulmonary Adenocarcinoma	Golden Retriever	Altered	>9	34-45	Visceral	0
18034XD-279-01	Carcinoma	Pulmonary Adenocarcinoma	Other Pure Breeds	Altered	>9	7-13	Visceral	1.22287
18034XD-521-01	Carcinoma	Pulmonary Adenocarcinoma	Mixed Breed	Intact	>9	24-33	Visceral	0
18034XD-617-01	Carcinoma	Pulmonary Adenocarcinoma	Other Pure Breeds	Altered	5-9	24-33	Visceral	3.55828
18034XD-661-01	Carcinoma	Pulmonary Adenocarcinoma	Golden Retriever	Altered	5-9	24-33	Visceral	0
18034XD-318-01	Carcinoma	Pulmonary Adenocarcinoma	Mixed Breed	Altered	>9	24-33	Visceral	0.683864
18034XD-721-01	Carcinoma	Thyroid Carcinoma	Beagle	Altered	>9	7-13	Visceral	4.74844									Missense_Mutation								In_Frame_Del
18034XD-681-01	Carcinoma	Thyroid Carcinoma	Mixed Breed	Altered	>9	<=7	Visceral	8.74248									Missense_Mutation											Missense_Mutation
18034XD-65-01_S14	Carcinoma	Thyroid Carcinoma	Other Pure Breeds	Altered	>9	24-33	Visceral	7.45038																					Missense_Mutation
18034XD-1323-01	Carcinoma	Thyroid Carcinoma	Mixed Breed	Altered	>9	14-23	Visceral	0
18034XD-143-01	Carcinoma	Thyroid Carcinoma	Other Pure Breeds	Altered	>9	24-33	Non-Visceral	0
18034XD-193-01	Carcinoma	Thyroid Carcinoma	Mixed Breed	Altered	>9	24-33	Non-Visceral	0
18034XD-211-01	Carcinoma	Thyroid Carcinoma	Other Pure Breeds	Altered	5-9	<=7	Non-Visceral	0
18034XD-220-01	Carcinoma	Thyroid Carcinoma	Labrador Retriever	Altered	>9	24-33	Non-Visceral	0
18034XD-348-01	Carcinoma	Thyroid Carcinoma	Other Pure Breeds	Altered	5-9	>45	Visceral	0
18034XD-408	Carcinoma	Thyroid Carcinoma	Beagle	Altered	5-9	7-13	Splenic	0
18034XD-524-01	Carcinoma	Thyroid Carcinoma	Other Pure Breeds	Intact	>9	24-33	Non-Visceral	0
18034XD-714-01	Carcinoma	Thyroid Carcinoma	Mixed Breed	Altered	NA	7-13	Visceral	0
18034XD-87-01	Carcinoma	Thyroid Carcinoma	Mixed Breed	Altered	5-9	24-33	Visceral	0
18034XD-443-01	Carcinoma	Thyroid Carcinoma	Other Pure Breeds	Altered	>9	14-23	Visceral	2.37957
18034XD-362-01	Carcinoma	Neuroendocrine Carcinoma	Other Pure Breeds	Altered	5-9	24-33	Unknown	4.90432	Missense_Mutation																				Missense_Mutation
18034XD-578-01	Carcinoma	Neuroendocrine Carcinoma	Other Pure Breeds	Altered	5-9	24-33	Non-Visceral	4.75314		In_Frame_Del											Missense_Mutation
18034XD-309-01	Carcinoma	Neuroendocrine Carcinoma	Mixed Breed	Altered	>9	34-45	Visceral	2.52538		In_Frame_Del
18034XD-319-01	Carcinoma	Neuroendocrine Carcinoma	Mixed Breed	Altered	>9	34-45	Splenic	1.72699		In_Frame_Del
18034XD-358-01	Carcinoma	Neuroendocrine Carcinoma	Labrador Retriever	Altered	5-9	34-45	Non-Visceral	0
18034XD-595-01	Carcinoma	Neuroendocrine Carcinoma	Mixed Breed	Altered	>9	24-33	Non-Visceral	0
18034XD-682-01	Carcinoma	Neuroendocrine Carcinoma	Other Pure Breeds	Altered	>9	14-23	Visceral	0
18034XD-736-01	Carcinoma	Neuroendocrine Carcinoma	Golden Retriever	Altered	>9	24-33	Visceral	0
18034XD-740-01	Carcinoma	Neuroendocrine Carcinoma	Golden Retriever	Altered	5-9	34-45	Non-Visceral	0
18034XD-819-01	Carcinoma	Neuroendocrine Carcinoma	Mixed Breed	Altered	>9	24-33	Visceral	0
18034XD-127-01	Melanoma	Malignant Melanoma	Other Pure Breeds	Altered	>9	14-23	Oral	6.27303	Nonsense_Mutation	In_Frame_Del																Missense_Mutation
18034XD-339-01	Melanoma	Malignant Melanoma	Other Pure Breeds	Altered	>9	34-45	Oral	6.49237	Missense_Mutation									Missense_Mutation
18034XD-166-01	Melanoma	Malignant Melanoma	Mixed Breed	Altered	>9	<=7	Oral	4.42293	Missense_Mutation
18034XD-344-01	Melanoma	Malignant Melanoma	Other Pure Breeds	Intact	5-9	34-45	Digital	2.76988	Missense_Mutation
18034XD-761-01	Melanoma	Malignant Melanoma	Mixed Breed	Altered	5-9	34-45	Oral	2.98723	Missense_Mutation
18034XD-274-01	Melanoma	Malignant Melanoma	Other Pure Breeds	Altered	>9	<=7	Oral	2.54302	Frame_Shift_Ins
18034XD-402-01	Melanoma	Malignant Melanoma	Mixed Breed	Altered	>9	34-45	Cutaneous	3.29791	In_Frame_Ins
18034XD-254-01	Melanoma	Malignant Melanoma	Mixed Breed	Altered	>9	24-33	Oral	6.15602		In_Frame_Del														Missense_Mutation
18034XD-291-01	Melanoma	Malignant Melanoma	Mixed Breed	Altered	>9	14-23	Cutaneous	5.35296		In_Frame_Del
18034XD-30	Melanoma	Malignant Melanoma	Labrador Retriever	Altered	5-9	24-33	Oral	2.44989		In_Frame_Del
18034XD-121-01	Melanoma	Malignant Melanoma	Mixed Breed	Altered	>9	7-13	Cutaneous	5.16796			Missense_Mutation								Missense_Mutation
18034XD-447-01	Melanoma	Malignant Melanoma	Siberian Husky	Altered	>9	24-33	Oral	6.23548				Missense_Mutation	In_Frame_Del						Frame_Shift_Del
18034XD-687-01	Melanoma	Malignant Melanoma	Rottweiler	Altered	>9	34-45	Visceral	8.01485					In_Frame_Del								Missense_Mutation
18034XD-114-01	Melanoma	Malignant Melanoma	Mixed Breed	Altered	>9	24-33	Oral	1.90037					In_Frame_Del
18034XD-277-01	Melanoma	Malignant Melanoma	Rottweiler	Altered	5-9	34-45	Visceral	2.12235					In_Frame_Del
18034XD-587-01	Melanoma	Malignant Melanoma	Golden Retriever	Altered	>9	34-45	Oral	5.00036						Missense_Mutation											Missense_Mutation
18034XD-815-01	Melanoma	Malignant Melanoma	Golden Retriever	Altered	>9	34-45	Oral	2.41927								Missense_Mutation
18034XD-582-01	Melanoma	Malignant Melanoma	Mixed Breed	Altered	5-9	34-45	Cutaneous	4.20541										Missense_Mutation	Nonsense_Mutation
18034XD-556-01	Melanoma	Malignant Melanoma	Golden Retriever	Altered	>9	34-45	Oral	11.2405										Missense_Mutation	Multi_Hit
18034XD-546-01	Melanoma	Malignant Melanoma	Golden Retriever	Altered	5-9	34-45	Unknown	2.4114										Missense_Mutation
18034-792-01	Melanoma	Malignant Melanoma	Golden Retriever	Altered	>9	24-33	Oral	4.52989												Multi_Hit
18034XD-58-01-P2	Melanoma	Malignant Melanoma	Other Pure Breeds	Altered	>9	7-13	Oral	2.90526												Missense_Mutation
18034XD-140-01	Melanoma	Malignant Melanoma	Mixed Breed	Altered	>9	34-45	Oral	1.82705																	Nonsense_Mutation
18034XD-179-01	Melanoma	Malignant Melanoma	Other Pure Breeds	Altered	>9	14-23	Oral	2.06951																	Missense_Mutation
18034XD-266-01	Melanoma	Malignant Melanoma	Mixed Breed	Altered	>9	24-33	Oral	3.7312																						Missense_Mutation
18034XD-107-01	Melanoma	Malignant Melanoma	Mixed Breed	Altered	5-9	14-23	Oral	0
18034XD-161-01	Melanoma	Malignant Melanoma	Mixed Breed	Altered	>9	34-45	Digital	0
18034XD-287-01	Melanoma	Malignant Melanoma	Other Pure Breeds	Altered	>9	<=7	Visceral	0
18034XD-289-01	Melanoma	Malignant Melanoma	Other Pure Breeds	Altered	>9	<=7	Oral	0
18034XD-296-01	Melanoma	Malignant Melanoma	Other Pure Breeds	Altered	>9	24-33	Oral	0
18034XD-317-01	Melanoma	Malignant Melanoma	Yorkshire Terrier	Altered	5-9	<=7	Cutaneous	0
18034XD-414-01	Melanoma	Malignant Melanoma	Other Pure Breeds	Altered	5-9	24-33	Oral	0
18034XD-418	Melanoma	Malignant Melanoma	Golden Retriever	Altered	5-9	34-45	Visceral	0
18034XD-425-01	Melanoma	Malignant Melanoma	Mixed Breed	Altered	>9	34-45	Digital	0
18034XD-428-01	Melanoma	Malignant Melanoma	Labrador Retriever	Altered	<=5	24-33	Unknown	0
18034XD-523-01	Melanoma	Malignant Melanoma	Other Pure Breeds	Altered	>9	7-13	Oral	0
18034XD-526-01	Melanoma	Malignant Melanoma	Other Pure Breeds	Altered	>9	7-13	Oral	0
18034XD-642-01	Melanoma	Malignant Melanoma	Mixed Breed	Altered	>9	14-23	Oral	0
18034XD-664-01	Melanoma	Malignant Melanoma	Golden Retriever	Altered	>9	24-33	Cutaneous	0
18034XD-69-01	Melanoma	Malignant Melanoma	Labrador Retriever	Intact	>9	34-45	Oral	0
18034XD-702-01	Melanoma	Malignant Melanoma	Labrador Retriever	Intact	>9	14-23	Cutaneous	0
18034XD-718-01	Melanoma	Malignant Melanoma	Beagle	Altered	<=5	14-23	Oral	0
18034XD-756-01	Melanoma	Malignant Melanoma	Other Pure Breeds	Altered	>9	24-33	Cutaneous	0
18034XD-758-01	Melanoma	Malignant Melanoma	Other Pure Breeds	Altered	>9	24-33	Oral	0
18034XD-822-01	Melanoma	Malignant Melanoma	Mixed Breed	Intact	>9	24-33	Visceral	0
18034XD-207-01	Melanoma	Malignant Melanoma	Yorkshire Terrier	Altered	>9	<=7	Oral	2.55711
18034XD-208-01	Lymphoma	Lymphoma	Labrador Retriever	Altered	>9	24-33	Other	4.83261	Nonsense_Mutation										Nonsense_Mutation
18034XD-337-01	Lymphoma	Lymphoma	American Pit Bull Terrier	Altered	5-9	24-33	Other	8.72739	Multi_Hit			Missense_Mutation		Missense_Mutation
18034XD-593-01	Lymphoma	Lymphoma	Mixed Breed	Altered	5-9	<=7	Multocentric	7.90453	Multi_Hit					Missense_Mutation													Missense_Mutation
18034XD-168-01	Lymphoma	Lymphoma	Other Pure Breeds	Altered	>9	7-13	Lymph Node	6.14353	Missense_Mutation	Missense_Mutation
18034XD-110-01	Lymphoma	Lymphoma	Other Pure Breeds	Altered	>9	<=7	Multocentric	4.01206	Missense_Mutation															In_Frame_Ins
18034XD-100-01	Lymphoma	Lymphoma	Labrador Retriever	Intact	5-9	34-45	Lymph Node	1.65029	Missense_Mutation
18034XD-170-01	Lymphoma	Lymphoma	Golden Retriever	Altered	5-9	>45	Unknown	2.28181	Missense_Mutation
18034XD-46-01	Lymphoma	Lymphoma	Other Pure Breeds	Altered	>9	<=7	Multocentric	2.10337	Missense_Mutation
18034XD-737-01	Lymphoma	Lymphoma	Mixed Breed	Altered	5-9	14-23	Intestinal	2.39602	Missense_Mutation
18034XD-75-01	Lymphoma	Lymphoma	Mixed Breed	Altered	>9	24-33	Multocentric	2.16016	Missense_Mutation
18034-789-01	Lymphoma	Lymphoma	Mixed Breed	Altered	<=5	7-13	Multocentric	4.29068	In_Frame_Del																	Nonsense_Mutation
18034-242-01	Lymphoma	Lymphoma	German Shepherd	Altered	>9	24-33	Unknown	5.35746	Frame_Shift_Ins																		Frame_Shift_Ins
18034XD-192-01	Lymphoma	Lymphoma	Mixed Breed	Altered	5-9	>45	Lymph Node	1.843		Nonsense_Mutation
18034XD-194-01	Lymphoma	Lymphoma	Other Pure Breeds	Altered	5-9	7-13	Lymph Node	2.27275		Missense_Mutation
18034XD-306-01	Lymphoma	Lymphoma	Other Pure Breeds	Altered	<=5	24-33	Intestinal	1.25143		In_Frame_Del
18034XD-350-01	Lymphoma	Lymphoma	Other Pure Breeds	Altered	5-9	24-33	Lymph Node	1.83241		In_Frame_Del
18034XD-145-01P1	Lymphoma	Lymphoma	Mixed Breed	Altered	>9	24-33	Cutaneous	131.062				Missense_Mutation
18034XD-464-01	Lymphoma	Lymphoma	Beagle	Altered	>9	7-13	Multocentric	1.92752					In_Frame_Del
18034XD-28-02_S5	Lymphoma	Lymphoma	Other Pure Breeds	Altered	5-9	<=7	Multocentric	2.04402						Missense_Mutation
18034XD-164-01	Lymphoma	Lymphoma	Mixed Breed	Altered	>9	24-33	Lymph Node	2.04929											Frame_Shift_Del
18034XD-28-03_S4	Lymphoma	Lymphoma	Yorkshire Terrier	Altered	>9	<=7	Multocentric	2.70059												Missense_Mutation
18034XD-359-01	Lymphoma	Lymphoma	Other Pure Breeds	Altered	5-9	24-33	Other	4.31357												Missense_Mutation
18034XD-313-01	Lymphoma	Lymphoma	Other Pure Breeds	Altered	>9	14-23	Other	4.69571																Missense_Mutation
18034XD-749-01	Lymphoma	Lymphoma	Other Pure Breeds	Altered	5-9	<=7	Lymph Node	2.56798																			Missense_Mutation
18034XD-188-01	Lymphoma	Lymphoma	Other Pure Breeds	Altered	<=5	14-23	Lymph Node	0
18034XD-28-01_S3	Lymphoma	Lymphoma	German Shepherd	Altered	5-9	14-23	Multocentric	0
18034XD-315-01	Lymphoma	Lymphoma	Other Pure Breeds	Altered	5-9	14-23	Lymph Node	0
18034XD-41	Lymphoma	Lymphoma	Mixed Breed	Altered	>9	24-33	Lymph Node	0
18034XD-431-01	Lymphoma	Lymphoma	Siberian Husky	Altered	>9	34-45	Cutaneous	2.61411
18034XD-536-01	Lymphoma	Lymphoma	American Pit Bull Terrier	Altered	>9	24-33	Intestinal	0
18034XD-604-01	Lymphoma	Lymphoma	Mixed Breed	Altered	>9	NA	Other	0
18034XD-698-01	Lymphoma	Lymphoma	Other Pure Breeds	Altered	5-9	7-13	Other	0
18034XD-89-01	Lymphoma	Lymphoma	Other Pure Breeds	Altered	>9	<=7	Other	1.42138
18034XD-423-01	Mast Cell Tumor	Mast Cell Tumor	American Pit Bull Terrier	Altered	5-9	34-45	Non-Visceral	14.9294	Missense_Mutation	Missense_Mutation						Missense_Mutation				Missense_Mutation
18034XD-109-01	Mast Cell Tumor	Mast Cell Tumor	Other Pure Breeds	Intact	>9	14-23	Cutaneous	2.23406	Missense_Mutation
18034XD-288-01	Mast Cell Tumor	Mast Cell Tumor	Other Pure Breeds	Altered	5-9	<=7	Visceral	1.79939	Missense_Mutation
18034XD-699-01	Mast Cell Tumor	Mast Cell Tumor	Golden Retriever	Altered	5-9	34-45	Non-Visceral	2.41767	Missense_Mutation
18034PH-825-01	Mast Cell Tumor	Mast Cell Tumor	Mixed Breed	Altered	>9	14-23	Non-Visceral	1.80449				In_Frame_Ins
18034XD-558-01	Mast Cell Tumor	Mast Cell Tumor	Other Pure Breeds	Altered	5-9	7-13	Non-Visceral	5.66697					Missense_Mutation			Nonsense_Mutation
18034XD-669-01	Mast Cell Tumor	Mast Cell Tumor	Other Pure Breeds	Altered	5-9	24-33	Non-Visceral	6.27947					In_Frame_Del			Nonsense_Mutation
18034XD-151-01	Mast Cell Tumor	Mast Cell Tumor	Mixed Breed	Altered	>9	24-33	Non-Visceral	2.70298												Missense_Mutation
18034XD-34	Mast Cell Tumor	Mast Cell Tumor	Mixed Breed	Altered	<=5	14-23	Cutaneous	1.45393													Missense_Mutation
18034XD-634-01	Mast Cell Tumor	Mast Cell Tumor	Mixed Breed	Altered	>9	14-23	Non-Visceral	1.85943													Missense_Mutation
18034XD-442-01	Mast Cell Tumor	Mast Cell Tumor	Mixed Breed	Altered	>9	7-13	Non-Visceral	4.36591																				Missense_Mutation
18034-29	Mast Cell Tumor	Mast Cell Tumor	Mixed Breed	Altered	>9	7-13	Lymph Node	0
18034XD-172-01	Mast Cell Tumor	Mast Cell Tumor	Mixed Breed	Altered	>9	<=7	Unknown	0
18034XD-176-01	Mast Cell Tumor	Mast Cell Tumor	Labrador Retriever	Altered	>9	>45	Cutaneous	0
18034XD-36	Mast Cell Tumor	Mast Cell Tumor	Mixed Breed	Altered	5-9	>45	Cutaneous	0
18034XD-404-01	Mast Cell Tumor	Mast Cell Tumor	Other Pure Breeds	Altered	5-9	7-13	Non-Visceral	3.40908
18034XD-510-01	Mast Cell Tumor	Mast Cell Tumor	American Pit Bull Terrier	Altered	>9	24-33	Non-Visceral	0
18034XD-665-01	Mast Cell Tumor	Mast Cell Tumor	Other Pure Breeds	Altered	>9	34-45	Non-Visceral	0
18034XD-93-01	Mast Cell Tumor	Mast Cell Tumor	Mixed Breed	Altered	>9	34-45	Non-Visceral	0

## Sheet: Table S3-2 (TMB)
Table S3-2. Data used to generate oncoprints for Figures 4A&B, callable bases, and somatic mutations per sample.
sample	callable bases	Tumor Type for Analysis	Mutations	TMB
18034XD-357-01	469504	Mesothelioma	0	0
45	374438	Chondrosarcoma	0	0
18034XD-209-01	437129	Chondrosarcoma	0	0
18034XD-719-01	554330	Chondrosarcoma	0	0
18034PH-821-01	486618	Insulinoma	0	0
18034XD-265-01	473694	Insulinoma	0	0
18034XD-434-01	301907	Insulinoma	1	3.31228
18034XD-144-01	482473	Plasma Cell Tumor	0	0
18034XD-465-01	794179	Gastrointestinal Stromal Tumor	0	0
18034XD-358-01	497494	Neuroendocrine Carcinoma	0	0
18034XD-595-01	361502	Neuroendocrine Carcinoma	0	0
18034XD-682-01	506630	Neuroendocrine Carcinoma	0	0
18034XD-736-01	544572	Neuroendocrine Carcinoma	0	0
18034XD-740-01	401016	Neuroendocrine Carcinoma	0	0
18034XD-819-01	543707	Neuroendocrine Carcinoma	0	0
18034XD-178-01	378724	Other	0	0
18034XD-334-01	478127	Other	0	0
18034XD-417-01	379457	Other	0	0
18034XD-486-01	398079	Other	0	0
18034XD-550-01	393460	Other	0	0
18034XD-755-01	365988	Other	0	0
18034XD-88-01	455689	Other	0	0
18034XD-1323-01	709	Thyroid Carcinoma	1	1410.44
18034XD-143-01	490241	Thyroid Carcinoma	0	0
18034XD-193-01	464471	Thyroid Carcinoma	0	0
18034XD-211-01	397909	Thyroid Carcinoma	0	0
18034XD-220-01	514107	Thyroid Carcinoma	0	0
18034XD-348-01	363923	Thyroid Carcinoma	0	0
18034XD-408	467526	Thyroid Carcinoma	0	0
18034XD-524-01	405783	Thyroid Carcinoma	0	0
18034XD-714-01	481616	Thyroid Carcinoma	0	0
18034XD-87-01	18485	Thyroid Carcinoma	0	0
18034XD-1077-01CanineNormal	341327	0	0	0
18034XD-1077-02CanineNormal	343248	0	0	0
18034XD-1077-03CanineNormal	362576	0	0	0
18034XD-1077-04CanineNormal	397143	0	0	0
18034XD-1077-05CanineNormal	420989	0	0	0
18034XD-1077-06CanineNormal	374001	0	0	0
18034XD-1077-07CanineNormal	328249	0	0	0
18034XD-1077-08CanineNormal	348951	0	0	0
18034XD-1077-09CanineNormal	330910	0	0	0
18034XD-1077-10CanineNormal	385234	0	0	0
18034XD-1077-11CanineNormal	372125	0	0	0
18034XD-1077-12CanineNormal	373392	0	0	0
18034XD-1077-13CanineNormal	383973	0	0	0
18034XD-1077-14CanineNormal	338970	0	0	0
18034XD-1077-15CanineNormal	381369	0	0	0
18034XD-1077-16CanineNormal	352331	0	0	0
18034XD-1077-17CanineNormal	399993	0	0	0
18034XD-1077-18CanineNormal	346694	0	0	0
18034XD-1077-19CanineNormal	342721	0	0	0
18034XD-1077-20CanineNormal	364448	0	0	0
18034-226-01	548216	Hepatocellular Carcinoma	0	0
18034XD-106-01	476417	Hepatocellular Carcinoma	0	0
18034XD-245-01	430682	Hepatocellular Carcinoma	0	0
18034XD-331-01	427124	Hepatocellular Carcinoma	0	0
18034XD-501-01	398072	Hepatocellular Carcinoma	0	0
18034XD-509-01	449401	Hepatocellular Carcinoma	0	0
18034XD-518-01	455541	Hepatocellular Carcinoma	0	0
18034XD-734-01	409488	Hepatocellular Carcinoma	0	0
18034XD-782-01	456228	Hepatocellular Carcinoma	0	0
18034XD-162-01	400105	Mammary Carcinoma	0	0
18034XD-527-02	394966	Mammary Carcinoma	0	0
18034XD-609-01	503534	Mammary Carcinoma	0	0
18034XD-693-01	383225	Mammary Carcinoma	0	0
18034XD-703-01	496658	Mammary Carcinoma	0	0
18034-29	568624	Mast Cell Tumor	1	1.75863
18034XD-172-01	374655	Mast Cell Tumor	0	0
18034XD-176-01	396562	Mast Cell Tumor	0	0
18034XD-36	374626	Mast Cell Tumor	0	0
18034XD-363-01	565458	Mast Cell Tumor	0	0
18034XD-493-01	521770	Mast Cell Tumor	0	0
18034XD-510-01	537760	Mast Cell Tumor	0	0
18034XD-665-01	326100	Mast Cell Tumor	0	0
18034XD-93-01	487218	Mast Cell Tumor	0	0
18034XD-200-01	566253	Pulmonary Adenocarcinoma	0	0
18034XD-521-01	488257	Pulmonary Adenocarcinoma	1	2.0481
18034XD-661-01	627601	Pulmonary Adenocarcinoma	0	0
18034XD-141-01	399358	Urothelial Carcinoma	0	0
18034XD-307-01	372595	Urothelial Carcinoma	0	0
18034XD-314-01	457407	Urothelial Carcinoma	0	0
18034XD-342-01	498284	Urothelial Carcinoma	0	0
18034XD-492-01	469111	Urothelial Carcinoma	0	0
18034XD-496-01	703277	Urothelial Carcinoma	0	0
18034XD-540-01	338004	Urothelial Carcinoma	0	0
18034XD-566-01	561350	Urothelial Carcinoma	0	0
18034XD-619-01	402119	Urothelial Carcinoma	0	0
18034XD-704-01	478884	Urothelial Carcinoma	1	2.08819
18034ph-804-01	377193	Squamous Cell Carcinoma	0	0
18034XD-281-01	965561	Squamous Cell Carcinoma	0	0
18034XD-452-01	542055	Squamous Cell Carcinoma	0	0
18034XD-537-07	513993	Squamous Cell Carcinoma	0	0
18034XD-81-01	531362	Squamous Cell Carcinoma	0	0
18034XD-01-01	466	Histiocytic Sarcoma	0	0
18034XD-01-03	790	Histiocytic Sarcoma	0	0
18034XD-05-01	29750	Histiocytic Sarcoma	0	0
18034XD-186-01	470936	Histiocytic Sarcoma	0	0
18034XD-196-01	562819	Histiocytic Sarcoma	0	0
18034XD-232-01	638017	Histiocytic Sarcoma	0	0
18034XD-333-01	676669	Histiocytic Sarcoma	0	0
18034XD-354-01	361943	Histiocytic Sarcoma	0	0
18034XD-384-01	352543	Histiocytic Sarcoma	0	0
18034XD-600-01	413969	Histiocytic Sarcoma	0	0
18034XD-707-01	451831	Histiocytic Sarcoma	0	0
18034XD-751-01	353477	Histiocytic Sarcoma	0	0
18034XD-753-01	446783	Histiocytic Sarcoma	0	0
18034XD-111-01	491597	Anal Sac Carcinoma	0	0
18034XD-124-01	838094	Anal Sac Carcinoma	0	0
18034XD-153-01	420651	Anal Sac Carcinoma	0	0
18034XD-295-01	748146	Anal Sac Carcinoma	0	0
18034XD-308-01	365670	Anal Sac Carcinoma	0	0
18034XD-326-01	404872	Anal Sac Carcinoma	0	0
18034XD-329-01	732889	Anal Sac Carcinoma	0	0
18034XD-343-01	390473	Anal Sac Carcinoma	0	0
18034XD-409-01	542182	Anal Sac Carcinoma	0	0
18034XD-488-01	731292	Anal Sac Carcinoma	0	0
18034XD-489-01	824153	Anal Sac Carcinoma	0	0
18034XD-494-01	617873	Anal Sac Carcinoma	0	0
18034XD-531-01	330126	Anal Sac Carcinoma	0	0
18034XD-533-06	512632	Anal Sac Carcinoma	0	0
18034XD-66-01_S87	513020	Anal Sac Carcinoma	0	0
18034XD-668-01	381503	Anal Sac Carcinoma	0	0
18034XD-708-01	416450	Anal Sac Carcinoma	0	0
18034XD-770-01	450910	Anal Sac Carcinoma	0	0
18034XD-776-01	355829	Anal Sac Carcinoma	0	0
18034XD-817-01	447047	Anal Sac Carcinoma	0	0
18034XD-85-01	412169	Anal Sac Carcinoma	0	0
18034XD-105-01	4465	Lymphoma	0	0
18034XD-188-01	442686	Lymphoma	0	0
18034XD-28-01_S3	350116	Lymphoma	0	0
18034XD-315-01	505879	Lymphoma	0	0
18034XD-41	769968	Lymphoma	0	0
18034XD-536-01	401959	Lymphoma	0	0
18034XD-604-01	462194	Lymphoma	0	0
18034XD-698-01	478222	Lymphoma	0	0
18034XD-775-01	11143	Lymphoma	0	0
18034D-783-01	333483	Carcinoma	0	0
18034XD-139-01	664678	Carcinoma	0	0
18034XD-171-01	465130	Carcinoma	1	2.14994
18034XD-203-01	452434	Carcinoma	0	0
18034XD-249-01	478709	Carcinoma	0	0
18034XD-286-01	423079	Carcinoma	0	0
18034XD-351-01	458502	Carcinoma	0	0
18034XD-393-01	416058	Carcinoma	0	0
18034XD-403-01	451791	Carcinoma	0	0
18034XD-439-01	520306	Carcinoma	0	0
18034XD-462-01	522025	Carcinoma	0	0
18034XD-474-01	532887	Carcinoma	0	0
18034XD-484-01	382277	Carcinoma	0	0
18034XD-497-01	572289	Carcinoma	0	0
18034XD-603-01	431902	Carcinoma	0	0
18034XD-657-01	336598	Carcinoma	0	0
18034XD-706-01	394029	Carcinoma	0	0
18034XD-735-01	365964	Carcinoma	0	0
18034XD-750-01	360503	Carcinoma	0	0
18034XD-76-01	315554	Carcinoma	0	0
18034XD-773-01	579554	Carcinoma	0	0
18034XD-777-01	578104	Carcinoma	0	0
18034XD-816-01	379083	Carcinoma	0	0
18034XD-107-01	426255	Malignant Melanoma	0	0
18034XD-161-01	343192	Malignant Melanoma	0	0
18034XD-287-01	471340	Malignant Melanoma	0	0
18034XD-289-01	622374	Malignant Melanoma	0	0
18034XD-296-01	413021	Malignant Melanoma	0	0
18034XD-317-01	736122	Malignant Melanoma	0	0
18034XD-414-01	419662	Malignant Melanoma	0	0
18034XD-418	463303	Malignant Melanoma	1	2.15841
18034XD-425-01	471825	Malignant Melanoma	1	2.11943
18034XD-428-01	472248	Malignant Melanoma	0	0
18034XD-523-01	537763	Malignant Melanoma	0	0
18034XD-526-01	428574	Malignant Melanoma	0	0
18034XD-642-01	442757	Malignant Melanoma	0	0
18034XD-664-01	370891	Malignant Melanoma	0	0
18034XD-69-01	466279	Malignant Melanoma	0	0
18034XD-702-01	417903	Malignant Melanoma	0	0
18034XD-718-01	474183	Malignant Melanoma	0	0
18034XD-756-01	443736	Malignant Melanoma	0	0
18034XD-758-01	451243	Malignant Melanoma	0	0
18034XD-822-01	470747	Malignant Melanoma	0	0
18034XD-137-01	61	Osteosarcoma	0	0
18034XD-149-01	573101	Osteosarcoma	0	0
18034XD-160-01	446977	Osteosarcoma	0	0
18034XD-181-01V1	304007	Osteosarcoma	0	0
18034XD-31	455732	Osteosarcoma	0	0
18034XD-353-01	538003	Osteosarcoma	0	0
18034XD-376-01	348738	Osteosarcoma	0	0
18034XD-532-01	374894	Osteosarcoma	0	0
18034XD-650-02	344415	Osteosarcoma	0	0
18034XD-754-01	448867	Osteosarcoma	0	0
18034XD-97-01	501472	Osteosarcoma	0	0
18034ph-802-01	367804	Soft Tissue Sarcoma	0	0
18034ph-807-01	353812	Soft Tissue Sarcoma	0	0
18034ph-809-01	354892	Soft Tissue Sarcoma	0	0
18034XD-01-02_panel	533724	Soft Tissue Sarcoma	0	0
18034XD-104-01	3936	Soft Tissue Sarcoma	0	0
18034XD-112-01	504881	Soft Tissue Sarcoma	0	0
18034XD-120-01	863470	Soft Tissue Sarcoma	0	0
18034XD-130-01	436996	Soft Tissue Sarcoma	0	0
18034XD-134-01P1	495479	Soft Tissue Sarcoma	0	0
18034XD-135-01	3223	Soft Tissue Sarcoma	0	0
18034XD-198-01	396371	Soft Tissue Sarcoma	0	0
18034XD-212-01	581506	Soft Tissue Sarcoma	0	0
18034XD-216-01	395834	Soft Tissue Sarcoma	0	0
18034XD-217-01	550868	Soft Tissue Sarcoma	0	0
18034XD-22	324181	Soft Tissue Sarcoma	0	0
18034XD-248-01	431046	Soft Tissue Sarcoma	0	0
18034XD-257-01	704630	Soft Tissue Sarcoma	0	0
18034XD-265-02	474813	Soft Tissue Sarcoma	0	0
18034XD-280-01	746405	Soft Tissue Sarcoma	0	0
18034XD-345-01	484812	Soft Tissue Sarcoma	0	0
18034XD-355-01	572896	Soft Tissue Sarcoma	1	1.74552
18034XD-399-01	318967	Soft Tissue Sarcoma	0	0
18034XD-413	584240	Soft Tissue Sarcoma	0	0
18034XD-472-01	663776	Soft Tissue Sarcoma	0	0
18034XD-485-01	414053	Soft Tissue Sarcoma	0	0
18034XD-541-09	486439	Soft Tissue Sarcoma	0	0
18034XD-560-01	442021	Soft Tissue Sarcoma	0	0
18034XD-562-01	387707	Soft Tissue Sarcoma	1	2.57927
18034XD-624-01	324948	Soft Tissue Sarcoma	0	0
18034XD-640-01	498943	Soft Tissue Sarcoma	0	0
18034XD-645-01	437646	Soft Tissue Sarcoma	1	2.28495
18034XD-647-01	565024	Soft Tissue Sarcoma	0	0
18034XD-648-01	465257	Soft Tissue Sarcoma	0	0
18034XD-654-01	76	Soft Tissue Sarcoma	0	0
18034XD-71-01	498180	Soft Tissue Sarcoma	0	0
18034XD-715-01	316163	Soft Tissue Sarcoma	0	0
18034XD-732-01	400188	Soft Tissue Sarcoma	0	0
18034XD-738-01	411019	Soft Tissue Sarcoma	0	0
18034XD-745-01	467524	Soft Tissue Sarcoma	0	0
18034XD-771-01	359166	Soft Tissue Sarcoma	0	0
18034XD-772-01	357361	Soft Tissue Sarcoma	0	0
18034XD-778-01	393315	Soft Tissue Sarcoma	0	0
18034XD-832-01	514312	Soft Tissue Sarcoma	0	0
18034XD-92-01	509355	Soft Tissue Sarcoma	0	0
18034XD-98-01	451968	Soft Tissue Sarcoma	0	0
53	565061	Hemangiosarcoma	0	0
18034-18	1799772	Hemangiosarcoma	0	0
18034-241-01	378181	Hemangiosarcoma	0	0
18034D-787-01	356150	Hemangiosarcoma	0	0
18034ph-810-01	356017	Hemangiosarcoma	0	0
18034XD-10-01	105008	Hemangiosarcoma	1	9.52308
18034XD-129-01	344402	Hemangiosarcoma	0	0
18034XD-1326-01	1151	Hemangiosarcoma	0	0
18034XD-156-01	557359	Hemangiosarcoma	0	0
18034XD-163-01	452164	Hemangiosarcoma	0	0
18034XD-167-01-P1	333101	Hemangiosarcoma	1	3.00209
18034XD-187-01	414983	Hemangiosarcoma	1	2.40974
18034XD-195-01	719612	Hemangiosarcoma	0	0
18034XD-197-01	559510	Hemangiosarcoma	0	0
18034XD-205-01	484483	Hemangiosarcoma	0	0
18034XD-214-01	581192	Hemangiosarcoma	1	1.7206
18034XD-218-01	385135	Hemangiosarcoma	0	0
18034XD-240-01	546381	Hemangiosarcoma	0	0
18034XD-244-01	480228	Hemangiosarcoma	0	0
18034XD-246-01	511101	Hemangiosarcoma	0	0
18034XD-255-01	395571	Hemangiosarcoma	0	0
18034XD-267-01	989960	Hemangiosarcoma	0	0
18034XD-273-01	480755	Hemangiosarcoma	0	0
18034XD-275-01	427450	Hemangiosarcoma	0	0
18034XD-284-01	489191	Hemangiosarcoma	0	0
18034XD-310-01	529833	Hemangiosarcoma	0	0
18034XD-328-01	738351	Hemangiosarcoma	0	0
18034XD-381-01	414105	Hemangiosarcoma	0	0
18034XD-392-01	398052	Hemangiosarcoma	1	2.51223
18034XD-422	473529	Hemangiosarcoma	0	0
18034XD-436-01	381488	Hemangiosarcoma	0	0
18034XD-440-01	489095	Hemangiosarcoma	0	0
18034XD-466-01	768219	Hemangiosarcoma	0	0
18034XD-475-01	589783	Hemangiosarcoma	0	0
18034XD-517-01	332504	Hemangiosarcoma	0	0
18034XD-529-04	398925	Hemangiosarcoma	0	0
18034XD-551-01	385561	Hemangiosarcoma	0	0
18034XD-571-01	402267	Hemangiosarcoma	0	0
18034XD-574-01	524163	Hemangiosarcoma	0	0
18034XD-590-01	432528	Hemangiosarcoma	0	0
18034XD-599-01	408169	Hemangiosarcoma	0	0
18034XD-605-01	535696	Hemangiosarcoma	0	0
18034XD-612-01	460386	Hemangiosarcoma	1	2.17209
18034XD-637-01	337914	Hemangiosarcoma	0	0
18034XD-644-01	476111	Hemangiosarcoma	0	0
18034XD-651-01	464017	Hemangiosarcoma	1	2.15509
18034XD-652-01	345704	Hemangiosarcoma	0	0
18034XD-662-01	361709	Hemangiosarcoma	0	0
18034XD-671-01	332199	Hemangiosarcoma	0	0
18034XD-678-01	339118	Hemangiosarcoma	0	0
18034XD-697-01	460503	Hemangiosarcoma	0	0
18034XD-700-02	346646	Hemangiosarcoma	0	0
18034XD-701-01	501671	Hemangiosarcoma	0	0
18034XD-712-01	486542	Hemangiosarcoma	0	0
18034XD-716-01	377497	Hemangiosarcoma	0	0
18034XD-72-01_S88	489531	Hemangiosarcoma	0	0
18034XD-722-01	610694	Hemangiosarcoma	0	0
18034XD-74-01	561080	Hemangiosarcoma	0	0
18034XD-767-01	331358	Hemangiosarcoma	0	0
18034XD-805-01	469621	Hemangiosarcoma	0	0
18034XD-830-01	485643	Hemangiosarcoma	0	0
18034XD-318-01	1462279	Pulmonary Adenocarcinoma	1	0.683864
18034XD-316-01	1955311	Hepatocellular Carcinoma	2	1.02286
18034XD-601-01	931064	Soft Tissue Sarcoma	1	1.07404
18034XD-322-01	2696463	Hemangiosarcoma	3	1.11257
18034XD-279-01	817750	Pulmonary Adenocarcinoma	1	1.22287
18034XD-39	809298	Soft Tissue Sarcoma	2	2.47128
18034XD-43	800079	Squamous Cell Carcinoma	1	1.24988
18034XD-306-01	1598172	Lymphoma	2	1.25143
18034XD-262-01	788129	Osteosarcoma	1	1.26883
18034XD-119-01	777060	Anal Sac Carcinoma	1	1.2869
18034XD-356-01	749183	Hemangiosarcoma	1	1.33479
50	744586	Hemangiosarcoma	1	1.34303
18034XD-674-01	719173	Soft Tissue Sarcoma	1	1.39049
18034XD-503-01	708676	Hemangiosarcoma	1	1.41108
18034XD-89-01	703539	Lymphoma	1	1.42139
18034XD-228-01	692937	Hemangiosarcoma	1	1.44313
18034XD-34	687790	Mast Cell Tumor	1	1.45393
18034XD-271-01	672756	Hemangiosarcoma	1	1.48642
18034XD-290-01	670910	Hemangiosarcoma	3	4.47154
18034XD-656-01	650797	Mammary Carcinoma	1	1.53658
18034XD-335-01	629574	Hemangiosarcoma	2	3.17675
18034XD-253-01	617942	Soft Tissue Sarcoma	1	1.61827
18034XD-478-01	613475	Hemangiosarcoma	1	1.63006
18034XD-444-01	611070	Hemangiosarcoma	1	1.63647
18034XD-419	609434	Soft Tissue Sarcoma	2	3.28173
18034XD-378-01	609386	Hemangiosarcoma	1	1.641
18034XD-142-01	608356	Squamous Cell Carcinoma	1	1.64377
18034XD-525-01	607021	Pulmonary Adenocarcinoma	1	1.64739
18034XD-100-01	605953	Lymphoma	1	1.65029
18034XD-77-01	593956	Anal Sac Carcinoma	1	1.68363
18034PH-820-01	591826	Hemangiosarcoma	0	0
18034XD-301-01	1759274	Anal Sac Carcinoma	3	1.70525
18034XD-157-01	585479	Squamous Cell Carcinoma	1	1.708
18034XD-445-01	582440	Soft Tissue Sarcoma	1	1.71692
18034XD-500-01	581468	Carcinoma	1	1.71979
18034XD-688-01	580589	Mammary Carcinoma	2	3.44478
18034XD-448-01	579857	Hemangiosarcoma	1	1.72456
18034XD-319-01	579043	Neuroendocrine Carcinoma	1	1.72699
18034XD-377-01	572850	Soft Tissue Sarcoma	1	1.74566
18034XD-148-01	571432	Histiocytic Sarcoma	1	1.74999
18034XD-710-01	564276	Urothelial Carcinoma	1	1.77218
18034XD-720-01	559875	Hemangiosarcoma	1	1.78611
18034XD-684-01	557618	Soft Tissue Sarcoma	1	1.79334
18034XD-288-01	555744	Mast Cell Tumor	1	1.79939
18034PH-825-01	554172	Mast Cell Tumor	1	1.80449
18034XD-441-01	553072	Histiocytic Sarcoma	2	3.61617
18034XD-680-01	550558	Hemangiosarcoma	1	1.81634
18034XD-140-01	547332	Malignant Melanoma	2	3.65409
18034XD-350-01	545730	Lymphoma	1	1.83241
18034XD-192-01	542594	Lymphoma	1	1.843
18034XD-634-01	537799	Mast Cell Tumor	1	1.85943
18034XD-542-10	537393	Hemangiosarcoma	1	1.86084
18034XD-471-01	536755	Urothelial Carcinoma	1	1.86305
18034XD-237-01	536669	Anal Sac Carcinoma	1	1.86335
18034XD-538-01	526903	Soft Tissue Sarcoma	0	0
18034XD-114-01	526212	Malignant Melanoma	1	1.90037
18034XD-502-01	525432	Hepatocellular Carcinoma	1	1.9032
18034XD-806-01	525197	Osteosarcoma	1	1.90405
18034XD-812-01	523080	Mammary Carcinoma	2	3.82351
18034XD-70-01	521114	Hemangiosarcoma	1	1.91897
18034XD-292-01	520004	Carcinoma	1	1.92306
18034XD-464-01	518800	Lymphoma	1	1.92753
18034XD-219-01	514429	Soft Tissue Sarcoma	1	1.9439
18034XD-713-01	514341	Hemangiosarcoma	1	1.94424
18034XD-189-01	511977	Osteosarcoma	1	1.95321
18034XD-823-01	511860	Hemangiosarcoma	1	1.95366
18034XD-683-01	511014	Hemangiosarcoma	1	1.95689
18034XD-544-11	509830	Hemangiosarcoma	1	1.96144
18034XD-520-01	505376	Hemangiosarcoma	1	1.97872
18034XD-202-01	505250	Soft Tissue Sarcoma	1	1.97922
18034XD-563-01	502424	Mammary Carcinoma	1	1.99035
18034XD-94-01	502395	Soft Tissue Sarcoma	1	1.99047
18034XD-774-01	502156	Hemangiosarcoma	1	1.99141
18034XD-824-01	500604	Urothelial Carcinoma	1	1.99759
18034XD-643-01	500511	Hemangiosarcoma	1	1.99796
18034XD-747-01	498250	Hemangiosarcoma	1	2.00702
18034XD-515-01	495618	Osteosarcoma	1	2.01768
18034XD-372-01	495269	Squamous Cell Carcinoma	1	2.0191
18034XD-24	495146	Mammary Carcinoma	1	2.01961
18034XD-312-01	494212	Pulmonary Adenocarcinoma	1	2.02342
18034XD-80-01	492683	Pancreatic Carcinoma	1	2.0297
18034XD-412	491727	Hemangiosarcoma	2	4.0673
18034XD-564-01	491461	Mammary Carcinoma	1	2.03475
18034XD-705-01	491238	Hemangiosarcoma	1	2.03567
18034XD-627-01	491038	Gastrointestinal Stromal Tumor	1	2.0365
18034XD-28-02_S5	489232	Lymphoma	1	2.04402
18034XD-164-01	487973	Lymphoma	1	2.04929
18034XD-559-01	486258	Hemangiosarcoma	1	2.05652
18034XD-801-01	485773	Carcinoma	1	2.05857
18034XD-179-01	483206	Malignant Melanoma	1	2.06951
18034-215-01	478557	Urothelial Carcinoma	1	2.08962
18034XD-717-01	477835	Osteosarcoma	1	2.09277
18034XD-46-01	475427	Lymphoma	1	2.10337
18034XD-95-01	475247	Osteosarcoma	1	2.10417
18034XD-118-01	475002	Soft Tissue Sarcoma	1	2.10525
18034-786-01	474317	Hemangiosarcoma	1	2.10829
18034XD-325-01	473851	Pulmonary Adenocarcinoma	1	2.11037
18034XD-277-01	471175	Malignant Melanoma	2	4.24471
18034XD-463-01	467716	Hemangiosarcoma	1	2.13805
18034XD-293-01	466199	Anal Sac Carcinoma	1	2.14501
18034XD-131-01	465697	Histiocytic Sarcoma	1	2.14732
18034XD-646-01	465074	Gastrointestinal Stromal Tumor	1	2.1502
18034XD-765-01	463115	Osteosarcoma	1	2.15929
18034XD-304-01	462966	Histiocytic Sarcoma	2	4.31997
18034XD-75-01	462929	Lymphoma	1	2.16016
18034XD-709-01	462576	Carcinoma	2	4.32361
18034XD-410	462496	Other	1	2.16218
18034XD-83-01	458650	Hemangiosarcoma	1	2.18031
18034XD-302-01	458155	Soft Tissue Sarcoma	1	2.18267
18034XD-731-01	455666	Hemangiosarcoma	1	2.19459
18034XD-729-01	454083	Hemangiosarcoma	1	2.20224
18034XD-183-01	453685	Mammary Carcinoma	1	2.20417
18034XD-47-01	452986	Histiocytic Sarcoma	1	2.20757
18034XD-639-01	452631	Hemangiosarcoma	1	2.20931
18034XD-182-01	450003	Hemangiosarcoma	1	2.22221
18034XD-380-01	448737	Osteosarcoma	1	2.22848
18034XD-109-01	447616	Mast Cell Tumor	1	2.23406
18034XD-490-01	447195	Soft Tissue Sarcoma	0	0
18034XD-762-01	446005	Hemangiosarcoma	1	2.24213
18034XD-133-01	445995	Hemangiosarcoma	1	2.24218
18034XD-259-01	442865	Hemangiosarcoma	0	0
18034XD-63-01_S84	442409	Anal Sac Carcinoma	1	2.26035
18034XD-752-01-A	442014	Soft Tissue Sarcoma	1	2.26237
18034XD-298-01	441781	Osteosarcoma	1	2.26356
18034XD-194-01	439996	Lymphoma	1	2.27275
18034XD-269-01	439378	Anal Sac Carcinoma	1	2.27594
18034XD-125-01	438387	Osteosarcoma	1	2.28109
18034XD-170-01	438249	Lymphoma	1	2.28181
18034XD-398-01	437688	Soft Tissue Sarcoma	1	2.28473
18034XD-800-01	437057	Hemangiosarcoma	1	2.28803
18034XD-369-01	436300	Squamous Cell Carcinoma	1	2.292
18034XD-739-01	436173	Carcinoma	1	2.29267
18034XD-78-01	434527	Soft Tissue Sarcoma	1	2.30135
18034XD-349-01	434010	Anal Sac Carcinoma	1	2.30409
18034XD-406-01	431365	Osteosarcoma	1	2.31822
18034XD-694-01	429605	Histiocytic Sarcoma	1	2.32772
18034XD-263-01	428247	Soft Tissue Sarcoma	1	2.3351
18034XD-470-01	428214	Hemangiosarcoma	1	2.33528
18034XD-421-01	427448	Soft Tissue Sarcoma	1	2.33947
18034XD-435-01	423956	Soft Tissue Sarcoma	1	2.35874
18034XD-519-01	421641	Squamous Cell Carcinoma	1	2.37169
18034XD-360-01	421242	Anal Sac Carcinoma	1	2.37393
18034XD-779-01	421096	Squamous Cell Carcinoma	1	2.37476
18034XD-443-01	420244	Thyroid Carcinoma	1	2.37957
18034XD-766-01	417754	Pulmonary Adenocarcinoma	1	2.39375
18034XD-737-01	417359	Lymphoma	1	2.39602
18034XD-184-01	417297	Hemangiosarcoma	1	2.39637
18034XD-546-01	414696	Malignant Melanoma	1	2.4114
18034XD-597-01	414180	Soft Tissue Sarcoma	1	2.41441
18034XD-723-01	413800	Osteosarcoma	1	2.41663
18034XD-699-01	413621	Mast Cell Tumor	1	2.41767
18034XD-815-01	413347	Malignant Melanoma	1	2.41927
18034XD-598-01	412763	Osteosarcoma	1	2.4227
18034XD-528-03	410706	Hemangiosarcoma	1	2.43483
18034XD-332-01	409993	Osteosarcoma	1	2.43907
18034XD-30	408181	Malignant Melanoma	1	2.44989
18034XD-554-01	404900	Osteosarcoma	1	2.46975
18034XD-158-01	404033	Anal Sac Carcinoma	2	4.95009
18034XD-278-01	404009	Soft Tissue Sarcoma	2	4.95038
18034XD-670-01	402218	Hemangiosarcoma	1	2.48621
18034XD-594-01	402137	Osteosarcoma	1	2.48671
18034XD-430-01	401012	Soft Tissue Sarcoma	1	2.49369
18034XD-788-01	399150	Hepatocellular Carcinoma	1	2.50532
18034XD-159-01	398829	Hemangiosarcoma	1	2.50734
18034XD-583-01	398477	Hemangiosarcoma	1	2.50956
18034XD-299-01	398434	Hemangiosarcoma	1	2.50983
18034XD-397-01	398264	Carcinoma	1	2.5109
18034XD-117-01	397828	Hepatocellular Carcinoma	1	2.51365
18034PH-796-01	396267	Hemangiosarcoma	1	2.52355
18034XD-309-01	395980	Neuroendocrine Carcinoma	1	2.52538
18034XD-415-01	394889	Anal Sac Carcinoma	2	5.06471
18034XD-730-01	394513	Hemangiosarcoma	1	2.53477
18034XD-482-01	394150	Hepatocellular Carcinoma	1	2.53711
18034XD-210-01	393252	Carcinoma	1	2.5429
18034XD-274-01	393233	Malignant Melanoma	2	5.08604
18034XD-581-01	393165	Insulinoma	0	0
18034XD-567-01	393081	Other	1	2.544
18034XD-615-01	392684	Squamous Cell Carcinoma	1	2.54658
18034XD-552-01	392665	Soft Tissue Sarcoma	1	2.5467
18034XD-207-01	391067	Malignant Melanoma	1	2.55711
18034XD-749-01	389411	Lymphoma	1	2.56798
18034XD-725-01	388083	Hemangiosarcoma	1	2.57677
18034XD-132-01	387823	Carcinoma	1	2.5785
18034XD-549-01	387653	Hepatocellular Carcinoma	1	2.57963
18034XD-588-01	387038	Urothelial Carcinoma	1	2.58373
18034XD-305-01	386649	Hemangiosarcoma	1	2.58633
18034ph-813-01	383868	Urothelial Carcinoma	1	2.60506
18034XD-431-01	382539	Lymphoma	1	2.61411
18034XD-667-01	381482	Gastrointestinal Stromal Tumor	1	2.62136
18034XD-128-01	381203	Soft Tissue Sarcoma	1	2.62327
18034XD-480-01	378970	Soft Tissue Sarcoma	1	2.63873
18034XD-689-01	376751	Histiocytic Sarcoma	1	2.65427
18034PH-798-01	376690	Carcinoma	1	2.6547
18034XD-763-01	376064	Other	1	2.65912
18034XD-696-01	375881	Hemangiosarcoma	1	2.66042
18034XD-622-01P1	375843	Carcinoma	1	2.66069
18034XD-185-01	375384	Histiocytic Sarcoma	1	2.66394
18034XD-691-01	374658	Soft Tissue Sarcoma	1	2.6691
18034XD-586-01	373950	Hemangiosarcoma	1	2.67415
18034XD-618-01	373348	Mammary Carcinoma	1	2.67847
18034XD-565-01	372864	Hemangiosarcoma	1	2.68194
18034XD-630-01	372717	Soft Tissue Sarcoma	1	2.683
18034XD-28-03_S4	370290	Lymphoma	1	2.70059
18034XD-151-01	369962	Mast Cell Tumor	1	2.70298
18034XD-695-01	368226	Soft Tissue Sarcoma	1	2.71572
18034XD-672-01	366944	Hepatocellular Carcinoma	1	2.72521
18034XD-629-01P1	362611	Hemangiosarcoma	1	2.75778
18034XD-769-01	361951	Hemangiosarcoma	1	2.7628
18034XD-99-01	723753	Soft Tissue Sarcoma	2	2.76337
18034-234-01	361243	Hemangiosarcoma	1	2.76822
18034XD-344-01	361027	Malignant Melanoma	0	0
18034D-784-01	360322	Urothelial Carcinoma	1	2.7753
18034-236-01	359027	Squamous Cell Carcinoma	0	0
18034XD-383-01	358881	Soft Tissue Sarcoma	1	2.78644
18034XD-26-01	357179	Histiocytic Sarcoma	1	2.79972
18034XD-726-01	356893	Osteosarcoma	1	2.80196
18034XD-690-01	356486	Anal Sac Carcinoma	1	2.80516
18034XD-173-01	356397	Hepatocellular Carcinoma	1	2.80586
18034XD-61-01	354909	Osteosarcoma	1	2.81762
18034XD-103-01	700965	Pulmonary Adenocarcinoma	3	4.27981
18034ph-808-01	349281	Hemangiosarcoma	1	2.86302
18034XD-60-01	348761	Histiocytic Sarcoma	1	2.86729
18034D-785-01	345323	Hemangiosarcoma	1	2.89584
18034XD-58-01-P2	344203	Malignant Melanoma	1	2.90526
18034XD-543-01	343444	Squamous Cell Carcinoma	1	2.91168
18034XD-204-01	340825	Urothelial Carcinoma	1	2.93406
18034XD-177-01	338989	Plasma Cell Tumor	0	0
18034XD-340-01	677700	Histiocytic Sarcoma	2	2.95116
18034-229-01	335670	Pulmonary Adenocarcinoma	0	0
18034XD-545-01	335181	Carcinoma	1	2.98346
18034XD-761-01	334758	Malignant Melanoma	1	2.98723
18034XD-623-01	331279	Hemangiosarcoma	1	3.0186
18034XD-534-01	330986	Other	1	3.02128
18034XD-677-01	325568	Soft Tissue Sarcoma	1	3.07155
18034XD-437-01	321522	Soft Tissue Sarcoma	1	3.11021
18034XD-23	320177	Splenic Hemangiosarcoma	1	3.12327
18034XD-633-01	317808	Osteosarcoma	1	3.14655
18034XD-457-01	629013	Hemangiosarcoma	2	3.17958
18034XD-201-01	306536	Carcinoma	2	6.52452
18034XD-402-01	303222	Malignant Melanoma	1	3.29791
18034XD-479-01	598330	Osteosarcoma	2	3.34264
18034XD-535-01	597073	Hemangiosarcoma	2	3.34967
18034XD-152-01	588254	Urothelial Carcinoma	4	6.79978
18034XD-826-01	587165	Soft Tissue Sarcoma	2	3.4062
18034XD-404-01	293334	Mast Cell Tumor	3	10.2272
18034XD-616-01	290974	Hemangiosarcoma	1	3.43673
18034XD-96-01	579896	Hemangiosarcoma	2	3.44889
18034XD-638-01	286119	Pulmonary Adenocarcinoma	1	3.49505
18034XD-577-01	570093	Osteosarcoma	2	3.5082
18034XD-33	565968	Hemangiosarcoma	2	3.53377
18034XD-628-01	281812	Soft Tissue Sarcoma	1	3.54846
18034XD-617-01	281035	Pulmonary Adenocarcinoma	1	3.55828
18034XD-407-01	558242	Pulmonary Adenocarcinoma	2	3.58268
18034XD-495-01V1	546990	Hepatocellular Carcinoma	2	3.65637
18034XD-113-01	538382	Soft Tissue Sarcoma	2	3.71483
18034XD-266-01	536020	Malignant Melanoma	2	3.7312
18034XD-373-01V1	535701	Urothelial Carcinoma	2	3.73343
18034XD-42	801746	Soft Tissue Sarcoma	3	3.74183
18034XD-221-01	511771	Soft Tissue Sarcoma	2	3.908
18034XD-38	510852	Soft Tissue Sarcoma	2	3.91503
18034XD-459-01	507044	Hepatocellular Carcinoma	2	3.94443
18034XD-607-01	504803	Soft Tissue Sarcoma	1	1.98097
18034XD-461-01	499631	Mammary Carcinoma	2	4.00295
18034XD-110-01	498497	Lymphoma	2	4.01206
18034XD-727-01	495646	Hemangiosarcoma	2	4.03514
18034XD-264-01	492227	Pulmonary Adenocarcinoma	2	4.06317
18034XD-539-08	490844	Soft Tissue Sarcoma	2	4.07461
18034XD-35	490695	Mammary Carcinoma	2	4.07585
18034XD-68-01_S1	489489	Hemangiosarcoma	2	4.08589
18034XD-268-01	730153	Hemangiosarcoma	3	4.10873
18034XD-20-01_S1	482649	Soft Tissue Sarcoma	2	4.1438
18034XD-636-01	477146	Hemangiosarcoma	2	4.19159
18034XD-582-01	475578	Malignant Melanoma	2	4.20541
18034XD-300-01	473147	Osteosarcoma	2	4.22702
18034XD-138-01	470519	Squamous Cell Carcinoma	2	4.25063
18034-789-01	466126	Lymphoma	2	4.29069
18034XD-608-01	465569	Hemangiosarcoma	3	6.44373
18034XD-359-01	463653	Lymphoma	2	4.31357
18034-213-01	461008	Squamous Cell Carcinoma	1	2.16916
18034XD-649-01	460457	Soft Tissue Sarcoma	2	4.34351
18034XD-442-01	458095	Mast Cell Tumor	2	4.36591
18034XD-14-01	456331	Squamous Cell Carcinoma	3	6.57418
18034XD-222-01	456305	Soft Tissue Sarcoma	2	4.38303
18034XD-13-01	455194	Mammary Carcinoma	2	4.39373
18034XD-679-01	454770	Soft Tissue Sarcoma	2	4.39783
18034XD-166-01	452189	Malignant Melanoma	2	4.42293
18034-795-01	449236	Squamous Cell Carcinoma	2	4.452
18034XD-115-01	667643	Hemangiosarcoma	3	4.49342
18034-790-01	443013	Hemangiosarcoma	2	4.51454
18034-792-01	441512	Malignant Melanoma	2	4.52989
18034XD-251-01	438116	Carcinoma	1	2.2825
18034XD-507-01	431705	Osteosarcoma	4	9.26559
18034XD-276-01	431405	Osteosarcoma	2	4.63601
18034XD-206-01	429080	Carcinoma	3	6.9917
18034XD-180-01	428567	Soft Tissue Sarcoma	1	2.33336
18034XD-313-01	425921	Lymphoma	2	4.69571
18034XD-17-01_S2	424370	Hemangiosarcoma	2	4.71287
18034XD-579-01	422577	Gastrointestinal Stromal Tumor	3	7.0993
18034XD-721-01	421191	Thyroid Carcinoma	2	4.74844
18034XD-578-01	420774	Neuroendocrine Carcinoma	2	4.75315
18034XD-250-01	419033	Hemangiosarcoma	2	4.77289
18034XD-208-01	413855	Lymphoma	2	4.83261
18034XD-589-01	412251	Soft Tissue Sarcoma	2	4.85141
18034XD-432-01	411641	Hemangiosarcoma	1	2.4293
18034XD-522-01	409804	Pulmonary Adenocarcinoma	2	4.88038
18034XD-803-01	409672	Hemangiosarcoma	2	4.88195
18034XD-362-01	407804	Neuroendocrine Carcinoma	2	4.90432
18034XD-294-01	611187	Anal Sac Carcinoma	5	8.1808
18034XD-748-01	402053	Mammary Carcinoma	1	2.48723
18034XD-548-01	400590	Squamous Cell Carcinoma	2	4.99264
18034XD-587-01	399971	Malignant Melanoma	3	7.50054
18034XD-584-01	396953	Pancreatic Carcinoma	1	2.51919
18034XD-498-01	393288	Carcinoma	1	2.54267
18034XD-321-01	388486	Hemangiosarcoma	2	5.14819
18034XD-569-01	388161	Hemangiosarcoma	2	5.1525
18034XD-285-01	388027	Osteosarcoma	3	7.73142
18034XD-121-01	387000	Malignant Melanoma	3	7.75194
18034XD-557-01	384916	Hepatocellular Carcinoma	2	5.19594
18034XD-568-01	379741	Osteosarcoma	2	5.26675
18034XD-297-01	563683	Pulmonary Adenocarcinoma	3	5.32214
18034XD-291-01	373625	Malignant Melanoma	2	5.35296
18034-242-01	373311	Lymphoma	1	2.67873
18034XD-626-01	370711	Carcinoma	1	2.69752
18034XD-631-01P1	365302	Other	4	10.9498
18034XD-828-01	358641	Histiocytic Sarcoma	1	2.7883
18034XD-327-01	536114	Hemangiosarcoma	3	5.59582
18034XD-67-01	356673	Pulmonary Adenocarcinoma	2	5.60738
18034PH-814-01P1	713022	Carcinoma	4	5.60993
18034XD-282-01	356045	Hemangiosarcoma	2	5.61727
18034XD-558-01	352922	Mast Cell Tumor	2	5.66697
18034XD-676-02	351680	Osteosarcoma	2	5.68699
18034-225-01	351286	Histiocytic Sarcoma	2	5.69337
18034XD-660-01	346807	Pulmonary Adenocarcinoma	2	5.7669
18034XD-829-01	345868	Hemangiosarcoma	2	5.78255
18034XD-256-01	341920	Hemangiosarcoma	2	5.84932
18034XD-239-01	504173	Hemangiosarcoma	3	5.95034
18034XD-199-01	503889	Osteosarcoma	3	5.95369
18034XD-101-01	502316	Hemangiosarcoma	3	5.97234
18034XD-768-01	333748	Plasma Cell Tumor	3	8.98882
18034XD-675-01	331682	Soft Tissue Sarcoma	1	3.01494
18034XD-168-01	325546	Lymphoma	2	6.14353
18034XD-254-01	487328	Malignant Melanoma	3	6.15602
18034XD-447-01	481118	Malignant Melanoma	3	6.23548
18034XD-673-01	320544	Pulmonary Adenocarcinoma	2	6.23939
18034XD-127-01	478238	Malignant Melanoma	3	6.27303
18034XD-90-01	477842	Hemangiosarcoma	3	6.27823
18034XD-669-01	318498	Mast Cell Tumor	2	6.27947
18034XD-514-01	477055	Hemangiosarcoma	3	6.28858
18034XD-620-01	317303	Squamous Cell Carcinoma	2	6.30312
18034XD-339-01	308054	Malignant Melanoma	2	6.49237
18034XD-613-01	306539	Hemangiosarcoma	2	6.52446
18034XD-62-01_S83	446825	Hemangiosarcoma	3	6.71404
18034XD-602-01	441413	Urothelial Carcinoma	3	6.79636
18034XD-366-01	439465	Pulmonary Adenocarcinoma	4	9.10198
18034XD-733-01	439287	Hemangiosarcoma	2	4.55283
18034XD-570-01	439243	Squamous Cell Carcinoma	2	4.55329
18034XD-635-01	292682	Histiocytic Sarcoma	2	6.83335
18034XD-243-01	432746	Squamous Cell Carcinoma	2	4.62165
18034XD-506-01	426901	Hemangiosarcoma	3	7.02739
18034XD-764-01	421681	Osteosarcoma	3	7.11438
18034XD-394-01	418916	Soft Tissue Sarcoma	3	7.16134
18034XD-102-01	557389	Histiocytic Sarcoma	3	5.38224
18034XD-818-01	416937	Hemangiosarcoma	3	7.19533
18034XD-555-01	412404	Hemangiosarcoma	3	7.27442
18034XD-389-01	408878	Osteosarcoma	3	7.33715
18034XD-499-01	407161	Osteosarcoma	3	7.36809
18034XD-65-01_S14	402664	Thyroid Carcinoma	3	7.45038
18034XD-386-01	401386	Mammary Carcinoma	4	9.96547
18034XD-191-01	397569	Hemangiosarcoma	3	7.54586
18034XD-576-01	528164	Hemangiosarcoma	4	7.57341
18034PH-793-01	393878	Osteosarcoma	3	7.61657
18034XD-593-01	506039	Lymphoma	4	7.90453
18034XD-04-01	125374	Hemangiosarcoma	1	7.97614
18034XD-233-01	501358	Hemangiosarcoma	4	7.97833
18034XD-687-01	374305	Malignant Melanoma	4	10.6865
18034XD-86-01	480117	Mammary Carcinoma	4	8.3313
18034XD-614-01P1	358671	Hemangiosarcoma	3	8.36421
18034XD-337-01	458327	Lymphoma	4	8.72739
18034XD-169-01P1	343565	Soft Tissue Sarcoma	3	8.73197
18034XD-681-01	343152	Thyroid Carcinoma	3	8.74248
18034XD-596-01	456864	Hemangiosarcoma	4	8.75534
18034XD-311-01	447254	Osteosarcoma	4	8.94346
18034XD-513-01	439562	Osteosarcoma	3	6.82498
18034XD-659-01	326523	Squamous Cell Carcinoma	4	12.2503
18034XD-585-01	420994	Hemangiosarcoma	4	9.50132
18034XD-64-01_S13	420633	Osteosarcoma	4	9.50948
18034XD-395-01	412939	Hemangiosarcoma	4	9.68666
18034XD-621-01	297879	Hemangiosarcoma	3	10.0712
18034XD-575-01	395906	Hemangiosarcoma	3	7.57756
18034XD-385-01	369162	Plasma Cell Tumor	4	10.8354
18034XD-556-01	355855	Malignant Melanoma	4	11.2405
18034XD-59-01	347060	Soft Tissue Sarcoma	3	8.64404
18034XD-371-01	329313	Mammary Carcinoma	4	12.1465
18034-224-01	360717	Hemangiosarcoma	5	13.8613
18034XD-423-01	334910	Mast Cell Tumor	5	14.9294
18034XD-580-01	400904	Hemangiosarcoma	7	17.4605
18034XD-658-01	384543	Squamous Cell Carcinoma	9	23.4044
18034XD-653-01	231084	Carcinoma	4	17.3097
18034XD-625-01	311577	Hemangiosarcoma	17	54.5612
18034XD-03-01	31973	Histiocytic Sarcoma	1	31.2764
18034XD-21-01	13779	Hemangiosarcoma	1	72.5742
18034XD-591-01	446151	Hemangiosarcoma	36	80.6902
18034XD-145-01P1	7630	Lymphoma	1	131.062
18034XD-411-01	3681	Carcinoma	1	271.665
18034ph-791-01	327707	Soft Tissue Sarcoma	133	405.85
18034XD-08-01	1002	Squamous Cell Carcinoma	0	0
18034XD-1319-01	701	Squamous Cell Carcinoma	1	1426.53
18034XD-1318-01	808	Pulmonary Adenocarcinoma	2	2475.25
18034XD-1302-01	653	Urothelial Carcinoma	2	3062.79
