# Supplementary material for: Shared hotspot mutations in oncogenes position dogs as an unparalleled comparative model for precision therapeutics
Source: Sci Rep. 2023 Jul 6;13:10935. doi: 10.1038/s41598-023-37505-2 (PMC10325973; doi:10.1038/s41598-023-37505-2)
Supplement: Supplementary file 4 — Supplementary Table S4. [file 41598_2023_37505_MOESM4_ESM.xlsx]

## Sheet: Table S4-1 (TumorSuperType_Gene
Table S4-1. Gene and mutation enrichment and association with tumor super type, tumor type and breed.
CancerClass	Gene	CancerMut	CancerNonmut	OtherMut	OtherNonmut	Enrichment	Pvalue	Significance	BHcorrect	BHcorrect_Significance
Sarcoma	TP53	106	234	45	280	+	1.00433e-07	*	1.45628e-05	*
Carcinoma	TP53	22	184	129	330	-	2.58165e-07	*	1.8717e-05	*
Carcinoma	ERBB2	15	191	3	456	+	5.01074e-06	*	0.000242186	*
Carcinoma	BRAF	16	190	6	453	+	5.1167e-05	*	0.0018548	*
Sarcoma	PIK3CA	29	311	9	316	+	0.00134925	*	0.0391283	*
Sarcoma	ERBB2	3	337	15	310	-	0.00332294	*	0.0803044	NS
Carcinoma	NRAS	0	206	15	444	-	0.00789126	*	0.163462	NS
Lymphoma	FBXW7	3	30	7	625	+	0.010543	*	0.191093	NS
Melanoma	NRAS	4	42	11	608	+	0.0155899	*	0.226053	NS
Melanoma	PTEN	4	42	11	608	+	0.0155899	*	0.226053	NS
Carcinoma	SETD2	1	205	17	442	-	0.0178763	*	0.235642	NS
Sarcoma	BRAF	6	334	16	309	-	0.0289285	*	0.308924	NS
Carcinoma	NOTCH1	5	201	2	457	+	0.0323396	*	0.308924	NS
Others	ALK	3	38	9	615	+	0.0324467	*	0.308924	NS
Others	PTPRT	2	39	3	621	+	0.0329568	*	0.308924	NS
Carcinoma	BRCA2	4	202	1	458	+	0.0340881	*	0.308924	NS
Sarcoma	TERT	49	291	30	295	+	0.0419029	*	0.357407	NS
Others	KIT	3	38	11	613	+	0.0492458	*	0.396702	NS
Melanoma	NF1	3	43	10	609	+	0.0542956	NS	0.414361	NS
Others	KMT2C	4	37	22	602	+	0.0691079	NS	0.477975	NS
Sarcoma	FAT1	7	333	1	324	+	0.069224	NS	0.477975	NS
Carcinoma	KMT2C	4	202	22	437	-	0.0866754	NS	0.534643	NS
Others	SETD2	3	38	15	609	+	0.0930117	NS	0.534643	NS
Sarcoma	SETD2	13	327	5	320	+	0.0932887	NS	0.534643	NS
Melanoma	KMT2C	4	42	22	597	+	0.097368	NS	0.534643	NS
Lymphoma	CREBBP	2	31	9	623	+	0.0992597	NS	0.534643	NS
Lymphoma	ARID1A	5	28	46	586	+	0.0995542	NS	0.534643	NS
Lymphoma	NTRK1	3	30	21	611	+	0.110579	NS	0.572642	NS
Lymphoma	TP53	11	22	140	492	+	0.139056	NS	0.690085	NS
Melanoma	TP53	6	40	145	474	-	0.142776	NS	0.690085	NS
Lymphoma	KIT	2	31	12	620	+	0.149794	NS	0.700649	NS
Others	PIK3CA	0	41	38	586	-	0.159337	NS	0.715	NS
Carcinoma	PTEN	2	204	13	446	-	0.165895	NS	0.715	NS
Lymphoma	PTEN	2	31	13	619	+	0.167655	NS	0.715	NS
Melanoma	CREBBP	2	44	9	610	+	0.172977	NS	0.716617	NS
Others	NF1	2	39	11	613	+	0.188326	NS	0.758537	NS
Sarcoma	BRCA2	1	339	4	321	-	0.207214	NS	0.788174	NS
Carcinoma	PIK3CA	8	198	30	429	-	0.20765	NS	0.788174	NS
Others	TERT	2	39	77	547	-	0.211992	NS	0.788174	NS
Lymphoma	RB1	1	32	4	628	+	0.225298	NS	0.816706	NS
Carcinoma	KIT	2	204	12	447	-	0.245643	NS	0.829192	NS
Lymphoma	PIK3CA	0	33	38	594	-	0.248589	NS	0.829192	NS
Others	TP53	6	35	145	479	-	0.250135	NS	0.829192	NS
Melanoma	KIT	2	44	12	607	+	0.251617	NS	0.829192	NS
Sarcoma	ATRX	9	331	4	321	+	0.263703	NS	0.84971	NS
Others	KRAS	1	40	4	620	+	0.273252	NS	0.852763	NS
Sarcoma	NOTCH1	2	338	5	320	-	0.276413	NS	0.852763	NS
Sarcoma	KIT	5	335	9	316	-	0.287375	NS	0.853178	NS
Sarcoma	NRAS	10	330	5	320	+	0.298087	NS	0.853178	NS
Melanoma	RB1	1	45	4	615	+	0.301997	NS	0.853178	NS
Melanoma	PTPRT	1	45	4	615	+	0.301997	NS	0.853178	NS
Others	RET	2	39	16	608	+	0.305967	NS	0.853178	NS
Carcinoma	PTPRT	0	206	5	454	-	0.331061	NS	0.905732	NS
Others	ARID1A	1	40	50	574	-	0.356225	NS	0.956531	NS
Lymphoma	ROS1	1	32	8	624	+	0.369303	NS	0.973152	NS
Others	BRAF	0	41	22	602	-	0.38906	NS	0.973152	NS
Others	NTRK1	0	41	24	600	-	0.390155	NS	0.973152	NS
Melanoma	BRAF	0	46	22	597	-	0.390891	NS	0.973152	NS
Melanoma	PTPRD	1	45	6	613	+	0.395972	NS	0.973152	NS
Sarcoma	NF1	5	335	8	317	-	0.410286	NS	0.991524	NS
Carcinoma	TERT	21	185	58	401	-	0.43707	NS	1	NS
Others	ROS1	1	40	8	616	+	0.438037	NS	1	NS
Carcinoma	FAT1	1	205	7	452	-	0.445835	NS	1	NS
Others	ATM	1	40	9	615	+	0.473159	NS	1	NS
Melanoma	ROS1	1	45	8	611	+	0.477534	NS	1	NS
Melanoma	PIK3CA	1	45	37	582	-	0.506214	NS	1	NS
Carcinoma	ATM	4	202	6	453	+	0.508945	NS	1	NS
Carcinoma	CREBBP	2	204	9	450	-	0.51692	NS	1	NS
Melanoma	KMT2D	4	42	40	579	+	0.534975	NS	1	NS
Sarcoma	FBXW7	4	336	6	319	-	0.53758	NS	1	NS
Sarcoma	ARID1A	24	316	27	298	-	0.563086	NS	1	NS
Others	ATRX	1	40	12	612	+	0.566162	NS	1	NS
Sarcoma	ALK	5	335	7	318	-	0.570024	NS	1	NS
Melanoma	ALK	1	45	11	608	+	0.580061	NS	1	NS
Others	PTEN	0	41	15	609	-	0.615926	NS	1	NS
Others	ERBB2	0	41	18	606	-	0.619185	NS	1	NS
Lymphoma	BRAF	0	33	22	610	-	0.619338	NS	1	NS
Melanoma	ERBB2	0	46	18	601	-	0.628026	NS	1	NS
Melanoma	TERT	4	42	75	544	-	0.639076	NS	1	NS
Carcinoma	KRAS	2	204	3	456	+	0.647764	NS	1	NS
Sarcoma	RB1	2	338	3	322	-	0.679771	NS	1	NS
Sarcoma	KRAS	2	338	3	322	-	0.679771	NS	1	NS
Sarcoma	PTPRT	2	338	3	322	-	0.679771	NS	1	NS
Carcinoma	PTPRD	3	203	4	455	+	0.682737	NS	1	NS
Sarcoma	SMARCA4	4	336	2	323	+	0.686564	NS	1	NS
Sarcoma	PTPRD	3	337	4	321	-	0.7195	NS	1	NS
Carcinoma	ROS1	2	204	7	452	-	0.728122	NS	1	NS
Carcinoma	KMT2D	12	194	32	427	-	0.735989	NS	1	NS
Others	KMT2D	3	38	41	583	+	0.74702	NS	1	NS
Sarcoma	ROS1	4	336	5	320	-	0.747281	NS	1	NS
Carcinoma	ARID1A	17	189	34	425	+	0.753002	NS	1	NS
Carcinoma	ALK	3	203	9	450	-	0.763021	NS	1	NS
Carcinoma	NF1	3	203	10	449	-	0.763586	NS	1	NS
Carcinoma	ATRX	3	203	10	449	-	0.763586	NS	1	NS
Sarcoma	CREBBP	5	335	6	319	-	0.768093	NS	1	NS
Melanoma	ARID1A	4	42	47	572	+	0.772296	NS	1	NS
Lymphoma	TERT	3	30	76	556	-	0.786417	NS	1	NS
Sarcoma	PTEN	7	333	8	317	-	0.797683	NS	1	NS
Sarcoma	RET	10	330	8	317	+	0.81285	NS	1	NS
Carcinoma	NTRK1	8	198	16	443	+	0.823483	NS	1	NS
Sarcoma	KMT2C	13	327	13	312	-	1	NS	1	NS
Sarcoma	ATM	5	335	5	320	-	1	NS	1	NS
Sarcoma	NTRK1	12	328	12	313	-	1	NS	1	NS
Sarcoma	KMT2D	23	317	21	304	+	1	NS	1	NS
Lymphoma	KMT2C	1	32	25	607	-	1	NS	1	NS
Lymphoma	ATM	0	33	10	622	-	1	NS	1	NS
Lymphoma	RET	0	33	18	614	-	1	NS	1	NS
Lymphoma	SMARCA4	0	33	6	626	-	1	NS	1	NS
Lymphoma	NRAS	0	33	15	617	-	1	NS	1	NS
Lymphoma	NF1	0	33	13	619	-	1	NS	1	NS
Lymphoma	BRCA2	0	33	5	627	-	1	NS	1	NS
Lymphoma	KMT2D	2	31	42	590	-	1	NS	1	NS
Lymphoma	ATRX	0	33	13	619	-	1	NS	1	NS
Lymphoma	SETD2	0	33	18	614	-	1	NS	1	NS
Lymphoma	KRAS	0	33	5	627	-	1	NS	1	NS
Lymphoma	PTPRT	0	33	5	627	-	1	NS	1	NS
Lymphoma	ALK	0	33	12	620	-	1	NS	1	NS
Lymphoma	ERBB2	0	33	18	614	-	1	NS	1	NS
Lymphoma	NOTCH1	0	33	7	625	-	1	NS	1	NS
Lymphoma	FAT1	0	33	8	624	-	1	NS	1	NS
Lymphoma	PTPRD	0	33	7	625	-	1	NS	1	NS
Carcinoma	RET	5	201	13	446	-	1	NS	1	NS
Carcinoma	SMARCA4	2	204	4	455	+	1	NS	1	NS
Carcinoma	RB1	1	205	4	455	-	1	NS	1	NS
Carcinoma	FBXW7	3	203	7	452	-	1	NS	1	NS
Melanoma	ATM	0	46	10	609	-	1	NS	1	NS
Melanoma	RET	1	45	17	602	-	1	NS	1	NS
Melanoma	SMARCA4	0	46	6	613	-	1	NS	1	NS
Melanoma	NTRK1	1	45	23	596	-	1	NS	1	NS
Melanoma	FBXW7	0	46	10	609	-	1	NS	1	NS
Melanoma	BRCA2	0	46	5	614	-	1	NS	1	NS
Melanoma	ATRX	0	46	13	606	-	1	NS	1	NS
Melanoma	SETD2	1	45	17	602	-	1	NS	1	NS
Melanoma	KRAS	0	46	5	614	-	1	NS	1	NS
Melanoma	NOTCH1	0	46	7	612	-	1	NS	1	NS
Melanoma	FAT1	0	46	8	611	-	1	NS	1	NS
Others	SMARCA4	0	41	6	618	-	1	NS	1	NS
Others	NRAS	1	40	14	610	+	1	NS	1	NS
Others	RB1	0	41	5	619	-	1	NS	1	NS
Others	FBXW7	0	41	10	614	-	1	NS	1	NS
Others	BRCA2	0	41	5	619	-	1	NS	1	NS
Others	NOTCH1	0	41	7	617	-	1	NS	1	NS
Others	FAT1	0	41	8	616	-	1	NS	1	NS
Others	PTPRD	0	41	7	617	-	1	NS	1	NS
Others	CREBBP	0	41	11	613	-	1	NS	1	NS

## Sheet: Table S4-2 (TumorType_Gene)
Table S4-2. Gene and mutation enrichment and association with tumor super type, tumor type and breed.
TumorType	Gene	TumorMut	TumorNonmut	OtherMut	OtherNonmut	Enrichment	Pvalue	Significance	BHcorrect	BHcorrect_Significance
Pulmonary Adenocarcinoma	ERBB2	11	10	7	637	+	3.92035e-14	*	2.72856e-11	*
Urothelial Carcinoma	BRAF	8	12	14	631	+	3.51659e-08	*	1.22377e-05	*
Hemangiosarcoma	PIK3CA	21	144	17	483	+	4.69619e-05	*	0.0108952	*
Gastrointestinal Stromal Tumor	KIT	3	2	11	649	+	7.27537e-05	*	0.0126591	*
Osteosarcoma	TP53	21	24	130	490	+	0.000292005	*	0.0406471	*
Anal Sac Carcinoma	TP53	0	31	151	483	-	0.000572672	*	0.0578784	NS
Hemangiosarcoma	TP53	54	111	97	403	+	0.000582111	*	0.0578784	NS
Osteosarcoma	SETD2	6	39	12	608	+	0.000689063	*	0.0599485	NS
Hemangiosarcoma	NRAS	9	156	6	494	+	0.00357938	*	0.276806	NS
Mast Cell Tumor	KIT	3	16	11	635	+	0.00591163	*	0.41145	NS
Pulmonary Adenocarcinoma	BRCA2	2	19	3	641	+	0.00897761	*	0.568038	NS
Lymphoma	FBXW7	3	30	7	625	+	0.010543	*	0.611497	NS
Mast Cell Tumor	SETD2	3	16	15	631	+	0.0123183	*	0.635201	NS
Osteosarcoma	FAT1	3	42	5	615	+	0.012777	*	0.635201	NS
Malignant Melanoma	NRAS	4	42	11	608	+	0.0155899	*	0.637945	NS
Malignant Melanoma	PTEN	4	42	11	608	+	0.0155899	*	0.637945	NS
Mammary Carcinoma	NOTCH1	2	18	5	640	+	0.0164986	*	0.637945	NS
Urothelial Carcinoma	PTPRD	2	18	5	640	+	0.0164986	*	0.637945	NS
Splenic Hemangiosarcoma	ALK	1	0	11	653	+	0.0180451	*	0.661021	NS
Hemangiosarcoma	KIT	0	165	14	486	-	0.0267491	*	0.930867	NS
Mammary Carcinoma	FBXW7	2	18	8	637	+	0.0334826	*	1	NS
Neuroendocrine Carcinoma	ARID1A	3	7	48	607	+	0.0347437	*	1	NS
Osteosarcoma	PIK3CA	6	39	32	588	+	0.0361702	*	1	NS
Mast Cell Tumor	ALK	2	17	10	636	+	0.0430598	*	1	NS
Soft Tissue Sarcoma	KMT2D	11	84	33	537	+	0.0443843	*	1	NS
Carcinoma	SMARCA4	2	39	4	620	+	0.0475202	*	1	NS
Thyroid Carcinoma	TP53	0	14	151	500	-	0.0479969	*	1	NS
Carcinoma	TP53	4	37	147	477	-	0.0521379	NS	1	NS
Plasma Cell Tumor	ROS1	1	3	8	653	+	0.0531639	NS	1	NS
Malignant Melanoma	NF1	3	43	10	609	+	0.0542956	NS	1	NS
Squamous Cell Carcinoma	BRAF	3	24	19	619	+	0.0548838	NS	1	NS
Mammary Carcinoma	TP53	1	19	150	495	-	0.0587233	NS	1	NS
Urothelial Carcinoma	TP53	1	19	150	495	-	0.0587233	NS	1	NS
Gastrointestinal Stromal Tumor	FAT1	1	4	7	653	+	0.0588936	NS	1	NS
Plasma Cell Tumor	ATM	1	3	9	652	+	0.0589373	NS	1	NS
Osteosarcoma	KMT2D	0	45	44	576	-	0.0639312	NS	1	NS
Pancreatic Carcinoma	NTRK1	1	1	23	640	+	0.0709303	NS	1	NS
Thyroid Carcinoma	BRAF	2	12	20	631	+	0.0747671	NS	1	NS
Carcinoma	TERT	1	40	78	546	-	0.0754778	NS	1	NS
Other	KMT2C	2	10	24	629	+	0.0762721	NS	1	NS
Other	PTPRT	1	11	4	649	+	0.0872809	NS	1	NS
Plasma Cell Tumor	NRAS	1	3	14	647	+	0.0874092	NS	1	NS
Hemangiosarcoma	TERT	26	139	53	447	+	0.0949672	NS	1	NS
Malignant Melanoma	KMT2C	4	42	22	597	+	0.097368	NS	1	NS
Lymphoma	CREBBP	2	31	9	623	+	0.0992597	NS	1	NS
Lymphoma	ARID1A	5	28	46	586	+	0.0995542	NS	1	NS
Histiocytic Sarcoma	ATRX	2	26	11	626	+	0.100131	NS	1	NS
Neuroendocrine Carcinoma	NOTCH1	1	9	6	649	+	0.101068	NS	1	NS
Thyroid Carcinoma	KRAS	1	13	4	647	+	0.101215	NS	1	NS
Plasma Cell Tumor	RET	1	3	17	644	+	0.104179	NS	1	NS
Histiocytic Sarcoma	TP53	10	18	141	496	+	0.10661	NS	1	NS
Lymphoma	NTRK1	3	30	21	611	+	0.110579	NS	1	NS
Pulmonary Adenocarcinoma	PIK3CA	3	18	35	609	+	0.112255	NS	1	NS
Squamous Cell Carcinoma	PTEN	2	25	13	625	+	0.12043	NS	1	NS
Gastrointestinal Stromal Tumor	RET	1	4	17	643	+	0.128574	NS	1	NS
Mast Cell Tumor	KRAS	1	18	4	642	+	0.135308	NS	1	NS
Mast Cell Tumor	PTPRT	1	18	4	642	+	0.135308	NS	1	NS
Thyroid Carcinoma	NOTCH1	1	13	6	645	+	0.13897	NS	1	NS
Lymphoma	TP53	11	22	140	492	+	0.139056	NS	1	NS
Anal Sac Carcinoma	KMT2D	4	27	40	594	+	0.14147	NS	1	NS
Mammary Carcinoma	RB1	1	19	4	641	+	0.142001	NS	1	NS
Hepatocellular Carcinoma	BRCA2	1	19	4	641	+	0.142001	NS	1	NS
Malignant Melanoma	TP53	6	40	145	474	-	0.142776	NS	1	NS
Soft Tissue Sarcoma	PIK3CA	2	93	36	534	-	0.148103	NS	1	NS
Lymphoma	KIT	2	31	12	620	+	0.149794	NS	1	NS
Histiocytic Sarcoma	ARID1A	0	28	51	586	-	0.157219	NS	1	NS
Hemangiosarcoma	SMARCA4	3	162	3	497	+	0.165569	NS	1	NS
Mast Cell Tumor	KMT2C	2	17	24	622	+	0.167361	NS	1	NS
Neuroendocrine Carcinoma	ALK	1	9	11	644	+	0.167527	NS	1	NS
Lymphoma	PTEN	2	31	13	619	+	0.167655	NS	1	NS
Malignant Melanoma	CREBBP	2	44	9	610	+	0.172977	NS	1	NS
Mammary Carcinoma	KMT2C	2	18	24	621	+	0.181638	NS	1	NS
Mammary Carcinoma	ARID1A	3	17	48	597	+	0.192523	NS	1	NS
Histiocytic Sarcoma	KRAS	1	27	4	633	+	0.194064	NS	1	NS
Anal Sac Carcinoma	ERBB2	2	29	16	618	+	0.20275	NS	1	NS
Hemangiosarcoma	NF1	1	164	12	488	-	0.20302	NS	1	NS
Other	NF1	1	11	12	641	+	0.212516	NS	1	NS
Other	ATRX	1	11	12	641	+	0.212516	NS	1	NS
Lymphoma	RB1	1	32	4	628	+	0.225298	NS	1	NS
Osteosarcoma	TERT	8	37	71	549	+	0.228994	NS	1	NS
Soft Tissue Sarcoma	ALK	0	95	12	558	-	0.232524	NS	1	NS
Squamous Cell Carcinoma	TERT	1	26	78	560	-	0.235654	NS	1	NS
Squamous Cell Carcinoma	TP53	9	18	142	496	+	0.237787	NS	1	NS
Insulinoma	KMT2D	1	3	43	618	+	0.240022	NS	1	NS
Urothelial Carcinoma	ROS1	1	19	8	637	+	0.241584	NS	1	NS
Thyroid Carcinoma	NF1	1	13	12	639	+	0.243582	NS	1	NS
Thyroid Carcinoma	ATRX	1	13	12	639	+	0.243582	NS	1	NS
Anal Sac Carcinoma	PIK3CA	0	31	38	596	-	0.248018	NS	1	NS
Lymphoma	PIK3CA	0	33	38	594	-	0.248589	NS	1	NS
Malignant Melanoma	KIT	2	44	12	607	+	0.251617	NS	1	NS
Squamous Cell Carcinoma	PTPRD	1	26	6	632	+	0.252848	NS	1	NS
Squamous Cell Carcinoma	NTRK1	2	25	22	616	+	0.254087	NS	1	NS
Hemangiosarcoma	ERBB2	2	163	16	484	-	0.267308	NS	1	NS
Osteosarcoma	PTEN	2	43	13	607	+	0.269578	NS	1	NS
Carcinoma	BRCA2	1	40	4	620	+	0.273252	NS	1	NS
Carcinoma	KRAS	1	40	4	620	+	0.273252	NS	1	NS
Hepatocellular Carcinoma	TP53	2	18	149	496	-	0.275516	NS	1	NS
Pulmonary Adenocarcinoma	ATM	1	20	9	635	+	0.276107	NS	1	NS
Mammary Carcinoma	TERT	4	16	75	570	+	0.28164	NS	1	NS
Hepatocellular Carcinoma	TERT	4	16	75	570	+	0.28164	NS	1	NS
Mammary Carcinoma	CREBBP	1	19	10	635	+	0.287159	NS	1	NS
Hepatocellular Carcinoma	CREBBP	1	19	10	635	+	0.287159	NS	1	NS
Pulmonary Adenocarcinoma	TERT	4	17	75	569	+	0.298908	NS	1	NS
Malignant Melanoma	RB1	1	45	4	615	+	0.301997	NS	1	NS
Malignant Melanoma	PTPRT	1	45	4	615	+	0.301997	NS	1	NS
Mammary Carcinoma	ALK	1	19	11	634	+	0.308958	NS	1	NS
Squamous Cell Carcinoma	ROS1	1	26	8	630	+	0.312951	NS	1	NS
Other	TP53	1	11	150	503	-	0.315211	NS	1	NS
Hemangiosarcoma	BRAF	3	162	19	481	-	0.315444	NS	1	NS
Mast Cell Tumor	NF1	1	18	12	634	+	0.316366	NS	1	NS
Mammary Carcinoma	PIK3CA	2	18	36	609	+	0.318564	NS	1	NS
Soft Tissue Sarcoma	FAT1	2	93	6	564	+	0.320164	NS	1	NS
Thyroid Carcinoma	RET	1	13	17	634	+	0.321608	NS	1	NS
Histiocytic Sarcoma	ROS1	1	27	8	629	+	0.322643	NS	1	NS
Hemangiosarcoma	KRAS	0	165	5	495	-	0.339846	NS	1	NS
Squamous Cell Carcinoma	ATM	1	26	9	629	+	0.341229	NS	1	NS
Squamous Cell Carcinoma	FBXW7	1	26	9	629	+	0.341229	NS	1	NS
Hepatocellular Carcinoma	KIT	1	19	13	632	+	0.350672	NS	1	NS
Histiocytic Sarcoma	ATM	1	27	9	628	+	0.351555	NS	1	NS
Carcinoma	NOTCH1	1	40	6	618	+	0.360805	NS	1	NS
Lymphoma	ROS1	1	32	8	624	+	0.369303	NS	1	NS
Osteosarcoma	ARID1A	5	40	46	574	+	0.378449	NS	1	NS
Anal Sac Carcinoma	ATM	1	30	9	625	+	0.381663	NS	1	NS
Mammary Carcinoma	KMT2D	2	18	42	603	+	0.386694	NS	1	NS
Osteosarcoma	PTPRD	1	44	6	614	+	0.389075	NS	1	NS
Osteosarcoma	BRAF	0	45	22	598	-	0.38973	NS	1	NS
Malignant Melanoma	BRAF	0	46	22	597	-	0.390891	NS	1	NS
Pulmonary Adenocarcinoma	ARID1A	0	21	51	593	-	0.3953	NS	1	NS
Malignant Melanoma	PTPRD	1	45	6	613	+	0.395972	NS	1	NS
Carcinoma	KMT2C	0	41	26	598	-	0.396492	NS	1	NS
Histiocytic Sarcoma	PIK3CA	0	28	38	599	-	0.39662	NS	1	NS
Carcinoma	FAT1	1	40	7	617	+	0.400633	NS	1	NS
Pancreatic Carcinoma	TP53	1	1	150	513	+	0.40284	NS	1	NS
Histiocytic Sarcoma	ALK	1	27	11	626	+	0.40585	NS	1	NS
Hemangiosarcoma	RET	6	159	12	488	+	0.409716	NS	1	NS
Mast Cell Tumor	RET	1	18	17	629	+	0.410609	NS	1	NS
Soft Tissue Sarcoma	NF1	3	92	10	560	+	0.412395	NS	1	NS
Squamous Cell Carcinoma	KMT2D	3	24	41	597	+	0.413563	NS	1	NS
Squamous Cell Carcinoma	NF1	1	26	12	626	+	0.419498	NS	1	NS
Squamous Cell Carcinoma	ATRX	1	26	12	626	+	0.419498	NS	1	NS
Mammary Carcinoma	ERBB2	1	19	17	628	+	0.427032	NS	1	NS
Urothelial Carcinoma	RET	1	19	17	628	+	0.427032	NS	1	NS
Urothelial Carcinoma	SETD2	1	19	17	628	+	0.427032	NS	1	NS
Histiocytic Sarcoma	NF1	1	27	12	625	+	0.431326	NS	1	NS
Pulmonary Adenocarcinoma	TP53	3	18	148	496	-	0.4374	NS	1	NS
Anal Sac Carcinoma	ALK	1	30	11	623	+	0.438851	NS	1	NS
Pulmonary Adenocarcinoma	RET	1	20	17	627	+	0.443021	NS	1	NS
Squamous Cell Carcinoma	KIT	1	26	13	625	+	0.443537	NS	1	NS
Neuroendocrine Carcinoma	TP53	1	9	150	505	-	0.469305	NS	1	NS
Carcinoma	ATM	1	40	9	615	+	0.473159	NS	1	NS
Malignant Melanoma	ROS1	1	45	8	611	+	0.477534	NS	1	NS
Hemangiosarcoma	KMT2C	8	157	18	482	+	0.489051	NS	1	NS
Soft Tissue Sarcoma	RET	1	94	17	553	-	0.493478	NS	1	NS
Soft Tissue Sarcoma	ERBB2	1	94	17	553	-	0.493478	NS	1	NS
Urothelial Carcinoma	TERT	1	19	78	567	-	0.495194	NS	1	NS
Hemangiosarcoma	ALK	4	161	8	492	+	0.504198	NS	1	NS
Osteosarcoma	FBXW7	1	44	9	611	+	0.506206	NS	1	NS
Malignant Melanoma	PIK3CA	1	45	37	582	-	0.506214	NS	1	NS
Carcinoma	KMT2D	1	40	43	581	-	0.510096	NS	1	NS
Mammary Carcinoma	NTRK1	1	19	23	622	+	0.525772	NS	1	NS
Urothelial Carcinoma	NTRK1	1	19	23	622	+	0.525772	NS	1	NS
Hepatocellular Carcinoma	NTRK1	1	19	23	622	+	0.525772	NS	1	NS
Squamous Cell Carcinoma	RET	1	26	17	621	+	0.530456	NS	1	NS
Squamous Cell Carcinoma	ERBB2	1	26	17	621	+	0.530456	NS	1	NS
Malignant Melanoma	KMT2D	4	42	40	579	+	0.534975	NS	1	NS
Soft Tissue Sarcoma	RB1	1	94	4	566	+	0.538499	NS	1	NS
Soft Tissue Sarcoma	KRAS	1	94	4	566	+	0.538499	NS	1	NS
Histiocytic Sarcoma	RET	1	27	17	620	+	0.543703	NS	1	NS
Histiocytic Sarcoma	TERT	2	26	77	560	-	0.562609	NS	1	NS
Other	KMT2D	1	11	43	610	+	0.563335	NS	1	NS
Carcinoma	NF1	1	40	12	612	+	0.566162	NS	1	NS
Carcinoma	ATRX	1	40	12	612	+	0.566162	NS	1	NS
Pulmonary Adenocarcinoma	KMT2C	1	20	25	619	+	0.572867	NS	1	NS
Insulinoma	TP53	0	4	151	510	-	0.579248	NS	1	NS
Malignant Melanoma	ALK	1	45	11	608	+	0.580061	NS	1	NS
Gastrointestinal Stromal Tumor	TP53	0	5	151	509	-	0.593411	NS	1	NS
Osteosarcoma	ATRX	1	44	12	608	+	0.601283	NS	1	NS
Soft Tissue Sarcoma	NOTCH1	0	95	7	563	-	0.601331	NS	1	NS
Hemangiosarcoma	PTPRT	2	163	3	497	+	0.602307	NS	1	NS
Soft Tissue Sarcoma	TERT	13	82	66	504	+	0.606735	NS	1	NS
Other	ARID1A	0	12	51	602	-	0.613659	NS	1	NS
Osteosarcoma	KIT	0	45	14	606	-	0.614737	NS	1	NS
Osteosarcoma	NRAS	0	45	15	605	-	0.615117	NS	1	NS
Thyroid Carcinoma	KMT2D	0	14	44	607	-	0.615244	NS	1	NS
Thyroid Carcinoma	ARID1A	0	14	51	600	-	0.6157	NS	1	NS
Carcinoma	NRAS	0	41	15	609	-	0.615926	NS	1	NS
Carcinoma	PTEN	0	41	15	609	-	0.615926	NS	1	NS
Neuroendocrine Carcinoma	TERT	0	10	79	576	-	0.616992	NS	1	NS
Histiocytic Sarcoma	NTRK1	0	28	24	613	-	0.617432	NS	1	NS
Mast Cell Tumor	PIK3CA	0	19	38	608	-	0.618503	NS	1	NS
Carcinoma	ERBB2	0	41	18	606	-	0.619185	NS	1	NS
Carcinoma	SETD2	0	41	18	606	-	0.619185	NS	1	NS
Lymphoma	BRAF	0	33	22	610	-	0.619338	NS	1	NS
Histiocytic Sarcoma	KMT2C	0	28	26	611	-	0.619757	NS	1	NS
Urothelial Carcinoma	PIK3CA	0	20	38	607	-	0.621424	NS	1	NS
Hepatocellular Carcinoma	PIK3CA	0	20	38	607	-	0.621424	NS	1	NS
Osteosarcoma	ERBB2	0	45	18	602	-	0.625854	NS	1	NS
Anal Sac Carcinoma	KMT2C	0	31	26	608	-	0.626735	NS	1	NS
Malignant Melanoma	ERBB2	0	46	18	601	-	0.628026	NS	1	NS
Hemangiosarcoma	NTRK1	7	158	17	483	+	0.631859	NS	1	NS
Hepatocellular Carcinoma	KMT2D	0	20	44	601	-	0.635824	NS	1	NS
Malignant Melanoma	TERT	4	42	75	544	-	0.639076	NS	1	NS
Carcinoma	BRAF	2	39	20	604	+	0.639641	NS	1	NS
Urothelial Carcinoma	ARID1A	2	18	49	596	+	0.660768	NS	1	NS
Hepatocellular Carcinoma	ARID1A	2	18	49	596	+	0.660768	NS	1	NS
Soft Tissue Sarcoma	CREBBP	2	93	9	561	+	0.662357	NS	1	NS
Thyroid Carcinoma	TERT	2	12	77	574	+	0.677496	NS	1	NS
Hemangiosarcoma	NOTCH1	2	163	5	495	+	0.685708	NS	1	NS
Hemangiosarcoma	FAT1	1	164	7	493	-	0.686663	NS	1	NS
Osteosarcoma	KMT2C	2	43	24	596	+	0.693335	NS	1	NS
Soft Tissue Sarcoma	NRAS	1	94	14	556	-	0.708058	NS	1	NS
Soft Tissue Sarcoma	PTEN	1	94	14	556	-	0.708058	NS	1	NS
Squamous Cell Carcinoma	ARID1A	1	26	50	588	-	0.713495	NS	1	NS
Mast Cell Tumor	TERT	1	18	78	568	-	0.715331	NS	1	NS
Hemangiosarcoma	ATM	3	162	7	493	+	0.715442	NS	1	NS
Anal Sac Carcinoma	ARID1A	3	28	48	586	+	0.724504	NS	1	NS
Soft Tissue Sarcoma	SETD2	3	92	15	555	+	0.732521	NS	1	NS
Hemangiosarcoma	CREBBP	3	162	8	492	+	0.738757	NS	1	NS
Hemangiosarcoma	ATRX	4	161	9	491	+	0.745419	NS	1	NS
Soft Tissue Sarcoma	NTRK1	4	91	20	550	+	0.764684	NS	1	NS
Hemangiosarcoma	PTEN	4	161	11	489	+	0.771363	NS	1	NS
Malignant Melanoma	ARID1A	4	42	47	572	+	0.772296	NS	1	NS
Anal Sac Carcinoma	TERT	4	27	75	559	+	0.777973	NS	1	NS
Lymphoma	TERT	3	30	76	556	-	0.786417	NS	1	NS
Squamous Cell Carcinoma	KMT2C	1	26	25	613	-	1	NS	1	NS
Squamous Cell Carcinoma	SMARCA4	0	27	6	632	-	1	NS	1	NS
Squamous Cell Carcinoma	PIK3CA	1	26	37	601	-	1	NS	1	NS
Squamous Cell Carcinoma	NRAS	0	27	15	623	-	1	NS	1	NS
Squamous Cell Carcinoma	RB1	0	27	5	633	-	1	NS	1	NS
Squamous Cell Carcinoma	BRCA2	0	27	5	633	-	1	NS	1	NS
Squamous Cell Carcinoma	SETD2	0	27	18	620	-	1	NS	1	NS
Squamous Cell Carcinoma	KRAS	0	27	5	633	-	1	NS	1	NS
Squamous Cell Carcinoma	PTPRT	0	27	5	633	-	1	NS	1	NS
Squamous Cell Carcinoma	ALK	0	27	12	626	-	1	NS	1	NS
Squamous Cell Carcinoma	NOTCH1	0	27	7	631	-	1	NS	1	NS
Squamous Cell Carcinoma	FAT1	0	27	8	630	-	1	NS	1	NS
Squamous Cell Carcinoma	CREBBP	0	27	11	627	-	1	NS	1	NS
Splenic Hemangiosarcoma	KMT2C	0	1	26	638	-	1	NS	1	NS
Splenic Hemangiosarcoma	ATM	0	1	10	654	-	1	NS	1	NS
Splenic Hemangiosarcoma	RET	0	1	18	646	-	1	NS	1	NS
Splenic Hemangiosarcoma	SMARCA4	0	1	6	658	-	1	NS	1	NS
Splenic Hemangiosarcoma	ROS1	0	1	9	655	-	1	NS	1	NS
Splenic Hemangiosarcoma	PIK3CA	0	1	38	626	-	1	NS	1	NS
Splenic Hemangiosarcoma	NRAS	0	1	15	649	-	1	NS	1	NS
Splenic Hemangiosarcoma	NTRK1	0	1	24	640	-	1	NS	1	NS
Splenic Hemangiosarcoma	RB1	0	1	5	659	-	1	NS	1	NS
Splenic Hemangiosarcoma	NF1	0	1	13	651	-	1	NS	1	NS
Splenic Hemangiosarcoma	TERT	0	1	79	585	-	1	NS	1	NS
Splenic Hemangiosarcoma	FBXW7	0	1	10	654	-	1	NS	1	NS
Splenic Hemangiosarcoma	ERBB2	0	1	18	646	-	1	NS	1	NS
Splenic Hemangiosarcoma	BRCA2	0	1	5	659	-	1	NS	1	NS
Splenic Hemangiosarcoma	KMT2D	0	1	44	620	-	1	NS	1	NS
Splenic Hemangiosarcoma	ATRX	0	1	13	651	-	1	NS	1	NS
Splenic Hemangiosarcoma	SETD2	0	1	18	646	-	1	NS	1	NS
Splenic Hemangiosarcoma	KRAS	0	1	5	659	-	1	NS	1	NS
Splenic Hemangiosarcoma	PTPRT	0	1	5	659	-	1	NS	1	NS
Splenic Hemangiosarcoma	TP53	0	1	151	513	-	1	NS	1	NS
Splenic Hemangiosarcoma	ARID1A	0	1	51	613	-	1	NS	1	NS
Splenic Hemangiosarcoma	NOTCH1	0	1	7	657	-	1	NS	1	NS
Splenic Hemangiosarcoma	KIT	0	1	14	650	-	1	NS	1	NS
Splenic Hemangiosarcoma	PTEN	0	1	15	649	-	1	NS	1	NS
Splenic Hemangiosarcoma	FAT1	0	1	8	656	-	1	NS	1	NS
Splenic Hemangiosarcoma	PTPRD	0	1	7	657	-	1	NS	1	NS
Splenic Hemangiosarcoma	BRAF	0	1	22	642	-	1	NS	1	NS
Splenic Hemangiosarcoma	CREBBP	0	1	11	653	-	1	NS	1	NS
Plasma Cell Tumor	KMT2C	0	4	26	635	-	1	NS	1	NS
Plasma Cell Tumor	SMARCA4	0	4	6	655	-	1	NS	1	NS
Plasma Cell Tumor	PIK3CA	0	4	38	623	-	1	NS	1	NS
Plasma Cell Tumor	NTRK1	0	4	24	637	-	1	NS	1	NS
Plasma Cell Tumor	RB1	0	4	5	656	-	1	NS	1	NS
Plasma Cell Tumor	NF1	0	4	13	648	-	1	NS	1	NS
Plasma Cell Tumor	TERT	0	4	79	582	-	1	NS	1	NS
Plasma Cell Tumor	FBXW7	0	4	10	651	-	1	NS	1	NS
Plasma Cell Tumor	ERBB2	0	4	18	643	-	1	NS	1	NS
Plasma Cell Tumor	BRCA2	0	4	5	656	-	1	NS	1	NS
Plasma Cell Tumor	KMT2D	0	4	44	617	-	1	NS	1	NS
Plasma Cell Tumor	ATRX	0	4	13	648	-	1	NS	1	NS
Plasma Cell Tumor	SETD2	0	4	18	643	-	1	NS	1	NS
Plasma Cell Tumor	KRAS	0	4	5	656	-	1	NS	1	NS
Plasma Cell Tumor	PTPRT	0	4	5	656	-	1	NS	1	NS
Plasma Cell Tumor	TP53	1	3	150	511	+	1	NS	1	NS
Plasma Cell Tumor	ALK	0	4	12	649	-	1	NS	1	NS
Plasma Cell Tumor	ARID1A	0	4	51	610	-	1	NS	1	NS
Plasma Cell Tumor	NOTCH1	0	4	7	654	-	1	NS	1	NS
Plasma Cell Tumor	KIT	0	4	14	647	-	1	NS	1	NS
Plasma Cell Tumor	PTEN	0	4	15	646	-	1	NS	1	NS
Plasma Cell Tumor	FAT1	0	4	8	653	-	1	NS	1	NS
Plasma Cell Tumor	PTPRD	0	4	7	654	-	1	NS	1	NS
Plasma Cell Tumor	BRAF	0	4	22	639	-	1	NS	1	NS
Plasma Cell Tumor	CREBBP	0	4	11	650	-	1	NS	1	NS
Neuroendocrine Carcinoma	KMT2C	0	10	26	629	-	1	NS	1	NS
Neuroendocrine Carcinoma	ATM	0	10	10	645	-	1	NS	1	NS
Neuroendocrine Carcinoma	RET	0	10	18	637	-	1	NS	1	NS
Neuroendocrine Carcinoma	SMARCA4	0	10	6	649	-	1	NS	1	NS
Neuroendocrine Carcinoma	ROS1	0	10	9	646	-	1	NS	1	NS
Neuroendocrine Carcinoma	PIK3CA	0	10	38	617	-	1	NS	1	NS
Neuroendocrine Carcinoma	NRAS	0	10	15	640	-	1	NS	1	NS
Neuroendocrine Carcinoma	NTRK1	0	10	24	631	-	1	NS	1	NS
Neuroendocrine Carcinoma	RB1	0	10	5	650	-	1	NS	1	NS
Neuroendocrine Carcinoma	NF1	0	10	13	642	-	1	NS	1	NS
Neuroendocrine Carcinoma	FBXW7	0	10	10	645	-	1	NS	1	NS
Neuroendocrine Carcinoma	ERBB2	0	10	18	637	-	1	NS	1	NS
Neuroendocrine Carcinoma	BRCA2	0	10	5	650	-	1	NS	1	NS
Neuroendocrine Carcinoma	KMT2D	0	10	44	611	-	1	NS	1	NS
Neuroendocrine Carcinoma	ATRX	0	10	13	642	-	1	NS	1	NS
Neuroendocrine Carcinoma	SETD2	0	10	18	637	-	1	NS	1	NS
Neuroendocrine Carcinoma	KRAS	0	10	5	650	-	1	NS	1	NS
Neuroendocrine Carcinoma	PTPRT	0	10	5	650	-	1	NS	1	NS
Neuroendocrine Carcinoma	KIT	0	10	14	641	-	1	NS	1	NS
Neuroendocrine Carcinoma	PTEN	0	10	15	640	-	1	NS	1	NS
Neuroendocrine Carcinoma	FAT1	0	10	8	647	-	1	NS	1	NS
Neuroendocrine Carcinoma	PTPRD	0	10	7	648	-	1	NS	1	NS
Neuroendocrine Carcinoma	BRAF	0	10	22	633	-	1	NS	1	NS
Neuroendocrine Carcinoma	CREBBP	0	10	11	644	-	1	NS	1	NS
Soft Tissue Sarcoma	KMT2C	3	92	23	547	-	1	NS	1	NS
Soft Tissue Sarcoma	ATM	1	94	9	561	-	1	NS	1	NS
Soft Tissue Sarcoma	SMARCA4	1	94	5	565	+	1	NS	1	NS
Soft Tissue Sarcoma	ROS1	1	94	8	562	-	1	NS	1	NS
Soft Tissue Sarcoma	FBXW7	1	94	9	561	-	1	NS	1	NS
Soft Tissue Sarcoma	BRCA2	0	95	5	565	-	1	NS	1	NS
Soft Tissue Sarcoma	ATRX	2	93	11	559	+	1	NS	1	NS
Soft Tissue Sarcoma	PTPRT	0	95	5	565	-	1	NS	1	NS
Soft Tissue Sarcoma	TP53	21	74	130	440	-	1	NS	1	NS
Soft Tissue Sarcoma	ARID1A	7	88	44	526	-	1	NS	1	NS
Soft Tissue Sarcoma	KIT	2	93	12	558	=	1	NS	1	NS
Soft Tissue Sarcoma	PTPRD	1	94	6	564	=	1	NS	1	NS
Soft Tissue Sarcoma	BRAF	3	92	19	551	-	1	NS	1	NS
Other	ATM	0	12	10	643	-	1	NS	1	NS
Other	RET	0	12	18	635	-	1	NS	1	NS
Other	SMARCA4	0	12	6	647	-	1	NS	1	NS
Other	ROS1	0	12	9	644	-	1	NS	1	NS
Other	PIK3CA	0	12	38	615	-	1	NS	1	NS
Other	NRAS	0	12	15	638	-	1	NS	1	NS
Other	NTRK1	0	12	24	629	-	1	NS	1	NS
Other	RB1	0	12	5	648	-	1	NS	1	NS
Other	TERT	1	11	78	575	-	1	NS	1	NS
Other	FBXW7	0	12	10	643	-	1	NS	1	NS
Other	ERBB2	0	12	18	635	-	1	NS	1	NS
Other	BRCA2	0	12	5	648	-	1	NS	1	NS
Other	SETD2	0	12	18	635	-	1	NS	1	NS
Other	KRAS	0	12	5	648	-	1	NS	1	NS
Other	ALK	0	12	12	641	-	1	NS	1	NS
Other	NOTCH1	0	12	7	646	-	1	NS	1	NS
Other	KIT	0	12	14	639	-	1	NS	1	NS
Other	PTEN	0	12	15	638	-	1	NS	1	NS
Other	FAT1	0	12	8	645	-	1	NS	1	NS
Other	PTPRD	0	12	7	646	-	1	NS	1	NS
Other	BRAF	0	12	22	631	-	1	NS	1	NS
Other	CREBBP	0	12	11	642	-	1	NS	1	NS
Pancreatic Carcinoma	KMT2C	0	2	26	637	-	1	NS	1	NS
Pancreatic Carcinoma	ATM	0	2	10	653	-	1	NS	1	NS
Pancreatic Carcinoma	RET	0	2	18	645	-	1	NS	1	NS
Pancreatic Carcinoma	SMARCA4	0	2	6	657	-	1	NS	1	NS
Pancreatic Carcinoma	ROS1	0	2	9	654	-	1	NS	1	NS
Pancreatic Carcinoma	PIK3CA	0	2	38	625	-	1	NS	1	NS
Pancreatic Carcinoma	NRAS	0	2	15	648	-	1	NS	1	NS
Pancreatic Carcinoma	RB1	0	2	5	658	-	1	NS	1	NS
Pancreatic Carcinoma	NF1	0	2	13	650	-	1	NS	1	NS
Pancreatic Carcinoma	TERT	0	2	79	584	-	1	NS	1	NS
Pancreatic Carcinoma	FBXW7	0	2	10	653	-	1	NS	1	NS
Pancreatic Carcinoma	ERBB2	0	2	18	645	-	1	NS	1	NS
Pancreatic Carcinoma	BRCA2	0	2	5	658	-	1	NS	1	NS
Pancreatic Carcinoma	KMT2D	0	2	44	619	-	1	NS	1	NS
Pancreatic Carcinoma	ATRX	0	2	13	650	-	1	NS	1	NS
Pancreatic Carcinoma	SETD2	0	2	18	645	-	1	NS	1	NS
Pancreatic Carcinoma	KRAS	0	2	5	658	-	1	NS	1	NS
Pancreatic Carcinoma	PTPRT	0	2	5	658	-	1	NS	1	NS
Pancreatic Carcinoma	ALK	0	2	12	651	-	1	NS	1	NS
Pancreatic Carcinoma	ARID1A	0	2	51	612	-	1	NS	1	NS
Pancreatic Carcinoma	NOTCH1	0	2	7	656	-	1	NS	1	NS
Pancreatic Carcinoma	KIT	0	2	14	649	-	1	NS	1	NS
Pancreatic Carcinoma	PTEN	0	2	15	648	-	1	NS	1	NS
Pancreatic Carcinoma	FAT1	0	2	8	655	-	1	NS	1	NS
Pancreatic Carcinoma	PTPRD	0	2	7	656	-	1	NS	1	NS
Pancreatic Carcinoma	BRAF	0	2	22	641	-	1	NS	1	NS
Pancreatic Carcinoma	CREBBP	0	2	11	652	-	1	NS	1	NS
Mesothelioma	KMT2C	0	1	26	638	-	1	NS	1	NS
Mesothelioma	ATM	0	1	10	654	-	1	NS	1	NS
Mesothelioma	RET	0	1	18	646	-	1	NS	1	NS
Mesothelioma	SMARCA4	0	1	6	658	-	1	NS	1	NS
Mesothelioma	ROS1	0	1	9	655	-	1	NS	1	NS
Mesothelioma	PIK3CA	0	1	38	626	-	1	NS	1	NS
Mesothelioma	NRAS	0	1	15	649	-	1	NS	1	NS
Mesothelioma	NTRK1	0	1	24	640	-	1	NS	1	NS
Mesothelioma	RB1	0	1	5	659	-	1	NS	1	NS
Mesothelioma	NF1	0	1	13	651	-	1	NS	1	NS
Mesothelioma	TERT	0	1	79	585	-	1	NS	1	NS
Mesothelioma	FBXW7	0	1	10	654	-	1	NS	1	NS
Mesothelioma	ERBB2	0	1	18	646	-	1	NS	1	NS
Mesothelioma	BRCA2	0	1	5	659	-	1	NS	1	NS
Mesothelioma	KMT2D	0	1	44	620	-	1	NS	1	NS
Mesothelioma	ATRX	0	1	13	651	-	1	NS	1	NS
Mesothelioma	SETD2	0	1	18	646	-	1	NS	1	NS
Mesothelioma	KRAS	0	1	5	659	-	1	NS	1	NS
Mesothelioma	PTPRT	0	1	5	659	-	1	NS	1	NS
Mesothelioma	TP53	0	1	151	513	-	1	NS	1	NS
Mesothelioma	ALK	0	1	12	652	-	1	NS	1	NS
Mesothelioma	ARID1A	0	1	51	613	-	1	NS	1	NS
Mesothelioma	NOTCH1	0	1	7	657	-	1	NS	1	NS
Mesothelioma	KIT	0	1	14	650	-	1	NS	1	NS
Mesothelioma	PTEN	0	1	15	649	-	1	NS	1	NS
Mesothelioma	FAT1	0	1	8	656	-	1	NS	1	NS
Mesothelioma	PTPRD	0	1	7	657	-	1	NS	1	NS
Mesothelioma	BRAF	0	1	22	642	-	1	NS	1	NS
Mesothelioma	CREBBP	0	1	11	653	-	1	NS	1	NS
Mammary Carcinoma	ATM	0	20	10	635	-	1	NS	1	NS
Mammary Carcinoma	RET	0	20	18	627	-	1	NS	1	NS
Mammary Carcinoma	SMARCA4	0	20	6	639	-	1	NS	1	NS
Mammary Carcinoma	ROS1	0	20	9	636	-	1	NS	1	NS
Mammary Carcinoma	NRAS	0	20	15	630	-	1	NS	1	NS
Mammary Carcinoma	NF1	0	20	13	632	-	1	NS	1	NS
Mammary Carcinoma	BRCA2	0	20	5	640	-	1	NS	1	NS
Mammary Carcinoma	ATRX	0	20	13	632	-	1	NS	1	NS
Mammary Carcinoma	SETD2	0	20	18	627	-	1	NS	1	NS
Mammary Carcinoma	KRAS	0	20	5	640	-	1	NS	1	NS
Mammary Carcinoma	PTPRT	0	20	5	640	-	1	NS	1	NS
Mammary Carcinoma	KIT	0	20	14	631	-	1	NS	1	NS
Mammary Carcinoma	PTEN	0	20	15	630	-	1	NS	1	NS
Mammary Carcinoma	FAT1	0	20	8	637	-	1	NS	1	NS
Mammary Carcinoma	PTPRD	0	20	7	638	-	1	NS	1	NS
Mammary Carcinoma	BRAF	0	20	22	623	-	1	NS	1	NS
Pulmonary Adenocarcinoma	SMARCA4	0	21	6	638	-	1	NS	1	NS
Pulmonary Adenocarcinoma	ROS1	0	21	9	635	-	1	NS	1	NS
Pulmonary Adenocarcinoma	NRAS	0	21	15	629	-	1	NS	1	NS
Pulmonary Adenocarcinoma	NTRK1	0	21	24	620	-	1	NS	1	NS
Pulmonary Adenocarcinoma	RB1	0	21	5	639	-	1	NS	1	NS
Pulmonary Adenocarcinoma	NF1	0	21	13	631	-	1	NS	1	NS
Pulmonary Adenocarcinoma	FBXW7	0	21	10	634	-	1	NS	1	NS
Pulmonary Adenocarcinoma	KMT2D	1	20	43	601	-	1	NS	1	NS
Pulmonary Adenocarcinoma	ATRX	0	21	13	631	-	1	NS	1	NS
Pulmonary Adenocarcinoma	SETD2	0	21	18	626	-	1	NS	1	NS
Pulmonary Adenocarcinoma	KRAS	0	21	5	639	-	1	NS	1	NS
Pulmonary Adenocarcinoma	PTPRT	0	21	5	639	-	1	NS	1	NS
Pulmonary Adenocarcinoma	ALK	0	21	12	632	-	1	NS	1	NS
Pulmonary Adenocarcinoma	NOTCH1	0	21	7	637	-	1	NS	1	NS
Pulmonary Adenocarcinoma	KIT	0	21	14	630	-	1	NS	1	NS
Pulmonary Adenocarcinoma	PTEN	0	21	15	629	-	1	NS	1	NS
Pulmonary Adenocarcinoma	FAT1	0	21	8	636	-	1	NS	1	NS
Pulmonary Adenocarcinoma	PTPRD	0	21	7	637	-	1	NS	1	NS
Pulmonary Adenocarcinoma	BRAF	0	21	22	622	-	1	NS	1	NS
Pulmonary Adenocarcinoma	CREBBP	0	21	11	633	-	1	NS	1	NS
Carcinoma	RET	1	40	17	607	-	1	NS	1	NS
Carcinoma	ROS1	0	41	9	615	-	1	NS	1	NS
Carcinoma	PIK3CA	2	39	36	588	-	1	NS	1	NS
Carcinoma	NTRK1	1	40	23	601	-	1	NS	1	NS
Carcinoma	RB1	0	41	5	619	-	1	NS	1	NS
Carcinoma	FBXW7	0	41	10	614	-	1	NS	1	NS
Carcinoma	PTPRT	0	41	5	619	-	1	NS	1	NS
Carcinoma	ALK	0	41	12	612	-	1	NS	1	NS
Carcinoma	ARID1A	3	38	48	576	-	1	NS	1	NS
Carcinoma	KIT	0	41	14	610	-	1	NS	1	NS
Carcinoma	PTPRD	0	41	7	617	-	1	NS	1	NS
Carcinoma	CREBBP	0	41	11	613	-	1	NS	1	NS
Mast Cell Tumor	ATM	0	19	10	636	-	1	NS	1	NS
Mast Cell Tumor	SMARCA4	0	19	6	640	-	1	NS	1	NS
Mast Cell Tumor	ROS1	0	19	9	637	-	1	NS	1	NS
Mast Cell Tumor	NRAS	0	19	15	631	-	1	NS	1	NS
Mast Cell Tumor	NTRK1	0	19	24	622	-	1	NS	1	NS
Mast Cell Tumor	RB1	0	19	5	641	-	1	NS	1	NS
Mast Cell Tumor	FBXW7	0	19	10	636	-	1	NS	1	NS
Mast Cell Tumor	ERBB2	0	19	18	628	-	1	NS	1	NS
Mast Cell Tumor	BRCA2	0	19	5	641	-	1	NS	1	NS
Mast Cell Tumor	KMT2D	1	18	43	603	-	1	NS	1	NS
Mast Cell Tumor	ATRX	0	19	13	633	-	1	NS	1	NS
Mast Cell Tumor	TP53	4	15	147	499	-	1	NS	1	NS
Mast Cell Tumor	ARID1A	1	18	50	596	-	1	NS	1	NS
Mast Cell Tumor	NOTCH1	0	19	7	639	-	1	NS	1	NS
Mast Cell Tumor	PTEN	0	19	15	631	-	1	NS	1	NS
Mast Cell Tumor	FAT1	0	19	8	638	-	1	NS	1	NS
Mast Cell Tumor	PTPRD	0	19	7	639	-	1	NS	1	NS
Mast Cell Tumor	BRAF	0	19	22	624	-	1	NS	1	NS
Mast Cell Tumor	CREBBP	0	19	11	635	-	1	NS	1	NS
Lymphoma	KMT2C	1	32	25	607	-	1	NS	1	NS
Lymphoma	ATM	0	33	10	622	-	1	NS	1	NS
Lymphoma	RET	0	33	18	614	-	1	NS	1	NS
Lymphoma	SMARCA4	0	33	6	626	-	1	NS	1	NS
Lymphoma	NRAS	0	33	15	617	-	1	NS	1	NS
Lymphoma	NF1	0	33	13	619	-	1	NS	1	NS
Lymphoma	ERBB2	0	33	18	614	-	1	NS	1	NS
Lymphoma	BRCA2	0	33	5	627	-	1	NS	1	NS
Lymphoma	KMT2D	2	31	42	590	-	1	NS	1	NS
Lymphoma	ATRX	0	33	13	619	-	1	NS	1	NS
Lymphoma	SETD2	0	33	18	614	-	1	NS	1	NS
Lymphoma	KRAS	0	33	5	627	-	1	NS	1	NS
Lymphoma	PTPRT	0	33	5	627	-	1	NS	1	NS
Lymphoma	ALK	0	33	12	620	-	1	NS	1	NS
Lymphoma	NOTCH1	0	33	7	625	-	1	NS	1	NS
Lymphoma	FAT1	0	33	8	624	-	1	NS	1	NS
Lymphoma	PTPRD	0	33	7	625	-	1	NS	1	NS
Histiocytic Sarcoma	SMARCA4	0	28	6	631	-	1	NS	1	NS
Histiocytic Sarcoma	NRAS	0	28	15	622	-	1	NS	1	NS
Histiocytic Sarcoma	RB1	0	28	5	632	-	1	NS	1	NS
Histiocytic Sarcoma	FBXW7	0	28	10	627	-	1	NS	1	NS
Histiocytic Sarcoma	ERBB2	0	28	18	619	-	1	NS	1	NS
Histiocytic Sarcoma	BRCA2	0	28	5	632	-	1	NS	1	NS
Histiocytic Sarcoma	KMT2D	1	27	43	594	-	1	NS	1	NS
Histiocytic Sarcoma	SETD2	0	28	18	619	-	1	NS	1	NS
Histiocytic Sarcoma	PTPRT	0	28	5	632	-	1	NS	1	NS
Histiocytic Sarcoma	NOTCH1	0	28	7	630	-	1	NS	1	NS
Histiocytic Sarcoma	KIT	0	28	14	623	-	1	NS	1	NS
Histiocytic Sarcoma	PTEN	0	28	15	622	-	1	NS	1	NS
Histiocytic Sarcoma	FAT1	0	28	8	629	-	1	NS	1	NS
Histiocytic Sarcoma	PTPRD	0	28	7	630	-	1	NS	1	NS
Histiocytic Sarcoma	BRAF	0	28	22	615	-	1	NS	1	NS
Histiocytic Sarcoma	CREBBP	0	28	11	626	-	1	NS	1	NS
Urothelial Carcinoma	KMT2C	0	20	26	619	-	1	NS	1	NS
Urothelial Carcinoma	ATM	0	20	10	635	-	1	NS	1	NS
Urothelial Carcinoma	SMARCA4	0	20	6	639	-	1	NS	1	NS
Urothelial Carcinoma	NRAS	0	20	15	630	-	1	NS	1	NS
Urothelial Carcinoma	RB1	0	20	5	640	-	1	NS	1	NS
Urothelial Carcinoma	NF1	0	20	13	632	-	1	NS	1	NS
Urothelial Carcinoma	FBXW7	0	20	10	635	-	1	NS	1	NS
Urothelial Carcinoma	ERBB2	0	20	18	627	-	1	NS	1	NS
Urothelial Carcinoma	BRCA2	0	20	5	640	-	1	NS	1	NS
Urothelial Carcinoma	KMT2D	1	19	43	602	-	1	NS	1	NS
Urothelial Carcinoma	ATRX	0	20	13	632	-	1	NS	1	NS
Urothelial Carcinoma	KRAS	0	20	5	640	-	1	NS	1	NS
Urothelial Carcinoma	PTPRT	0	20	5	640	-	1	NS	1	NS
Urothelial Carcinoma	ALK	0	20	12	633	-	1	NS	1	NS
Urothelial Carcinoma	NOTCH1	0	20	7	638	-	1	NS	1	NS
Urothelial Carcinoma	KIT	0	20	14	631	-	1	NS	1	NS
Urothelial Carcinoma	PTEN	0	20	15	630	-	1	NS	1	NS
Urothelial Carcinoma	FAT1	0	20	8	637	-	1	NS	1	NS
Urothelial Carcinoma	CREBBP	0	20	11	634	-	1	NS	1	NS
Insulinoma	KMT2C	0	4	26	635	-	1	NS	1	NS
Insulinoma	ATM	0	4	10	651	-	1	NS	1	NS
Insulinoma	RET	0	4	18	643	-	1	NS	1	NS
Insulinoma	SMARCA4	0	4	6	655	-	1	NS	1	NS
Insulinoma	ROS1	0	4	9	652	-	1	NS	1	NS
Insulinoma	PIK3CA	0	4	38	623	-	1	NS	1	NS
Insulinoma	NRAS	0	4	15	646	-	1	NS	1	NS
Insulinoma	NTRK1	0	4	24	637	-	1	NS	1	NS
Insulinoma	RB1	0	4	5	656	-	1	NS	1	NS
Insulinoma	NF1	0	4	13	648	-	1	NS	1	NS
Insulinoma	TERT	0	4	79	582	-	1	NS	1	NS
Insulinoma	FBXW7	0	4	10	651	-	1	NS	1	NS
Insulinoma	ERBB2	0	4	18	643	-	1	NS	1	NS
Insulinoma	BRCA2	0	4	5	656	-	1	NS	1	NS
Insulinoma	ATRX	0	4	13	648	-	1	NS	1	NS
Insulinoma	SETD2	0	4	18	643	-	1	NS	1	NS
Insulinoma	KRAS	0	4	5	656	-	1	NS	1	NS
Insulinoma	PTPRT	0	4	5	656	-	1	NS	1	NS
Insulinoma	ALK	0	4	12	649	-	1	NS	1	NS
Insulinoma	ARID1A	0	4	51	610	-	1	NS	1	NS
Insulinoma	NOTCH1	0	4	7	654	-	1	NS	1	NS
Insulinoma	KIT	0	4	14	647	-	1	NS	1	NS
Insulinoma	PTEN	0	4	15	646	-	1	NS	1	NS
Insulinoma	FAT1	0	4	8	653	-	1	NS	1	NS
Insulinoma	PTPRD	0	4	7	654	-	1	NS	1	NS
Insulinoma	BRAF	0	4	22	639	-	1	NS	1	NS
Insulinoma	CREBBP	0	4	11	650	-	1	NS	1	NS
Anal Sac Carcinoma	RET	0	31	18	616	-	1	NS	1	NS
Anal Sac Carcinoma	SMARCA4	0	31	6	628	-	1	NS	1	NS
Anal Sac Carcinoma	ROS1	0	31	9	625	-	1	NS	1	NS
Anal Sac Carcinoma	NRAS	0	31	15	619	-	1	NS	1	NS
Anal Sac Carcinoma	NTRK1	1	30	23	611	-	1	NS	1	NS
Anal Sac Carcinoma	RB1	0	31	5	629	-	1	NS	1	NS
Anal Sac Carcinoma	NF1	0	31	13	621	-	1	NS	1	NS
Anal Sac Carcinoma	FBXW7	0	31	10	624	-	1	NS	1	NS
Anal Sac Carcinoma	BRCA2	0	31	5	629	-	1	NS	1	NS
Anal Sac Carcinoma	ATRX	0	31	13	621	-	1	NS	1	NS
Anal Sac Carcinoma	SETD2	0	31	18	616	-	1	NS	1	NS
Anal Sac Carcinoma	KRAS	0	31	5	629	-	1	NS	1	NS
Anal Sac Carcinoma	PTPRT	0	31	5	629	-	1	NS	1	NS
Anal Sac Carcinoma	NOTCH1	0	31	7	627	-	1	NS	1	NS
Anal Sac Carcinoma	KIT	0	31	14	620	-	1	NS	1	NS
Anal Sac Carcinoma	PTEN	0	31	15	619	-	1	NS	1	NS
Anal Sac Carcinoma	FAT1	0	31	8	626	-	1	NS	1	NS
Anal Sac Carcinoma	PTPRD	0	31	7	627	-	1	NS	1	NS
Anal Sac Carcinoma	BRAF	1	30	21	613	-	1	NS	1	NS
Anal Sac Carcinoma	CREBBP	0	31	11	623	-	1	NS	1	NS
Hemangiosarcoma	ROS1	2	163	7	493	-	1	NS	1	NS
Hemangiosarcoma	RB1	1	164	4	496	-	1	NS	1	NS
Hemangiosarcoma	FBXW7	2	163	8	492	-	1	NS	1	NS
Hemangiosarcoma	BRCA2	1	164	4	496	-	1	NS	1	NS
Hemangiosarcoma	KMT2D	11	154	33	467	+	1	NS	1	NS
Hemangiosarcoma	SETD2	4	161	14	486	-	1	NS	1	NS
Hemangiosarcoma	ARID1A	12	153	39	461	-	1	NS	1	NS
Hemangiosarcoma	PTPRD	1	164	6	494	-	1	NS	1	NS
Malignant Melanoma	ATM	0	46	10	609	-	1	NS	1	NS
Malignant Melanoma	RET	1	45	17	602	-	1	NS	1	NS
Malignant Melanoma	SMARCA4	0	46	6	613	-	1	NS	1	NS
Malignant Melanoma	NTRK1	1	45	23	596	-	1	NS	1	NS
Malignant Melanoma	FBXW7	0	46	10	609	-	1	NS	1	NS
Malignant Melanoma	BRCA2	0	46	5	614	-	1	NS	1	NS
Malignant Melanoma	ATRX	0	46	13	606	-	1	NS	1	NS
Malignant Melanoma	SETD2	1	45	17	602	-	1	NS	1	NS
Malignant Melanoma	KRAS	0	46	5	614	-	1	NS	1	NS
Malignant Melanoma	NOTCH1	0	46	7	612	-	1	NS	1	NS
Malignant Melanoma	FAT1	0	46	8	611	-	1	NS	1	NS
Osteosarcoma	ATM	0	45	10	610	-	1	NS	1	NS
Osteosarcoma	RET	1	44	17	603	-	1	NS	1	NS
Osteosarcoma	SMARCA4	0	45	6	614	-	1	NS	1	NS
Osteosarcoma	ROS1	0	45	9	611	-	1	NS	1	NS
Osteosarcoma	NTRK1	1	44	23	597	-	1	NS	1	NS
Osteosarcoma	RB1	0	45	5	615	-	1	NS	1	NS
Osteosarcoma	NF1	0	45	13	607	-	1	NS	1	NS
Osteosarcoma	BRCA2	0	45	5	615	-	1	NS	1	NS
Osteosarcoma	KRAS	0	45	5	615	-	1	NS	1	NS
Osteosarcoma	PTPRT	0	45	5	615	-	1	NS	1	NS
Osteosarcoma	ALK	0	45	12	608	-	1	NS	1	NS
Osteosarcoma	NOTCH1	0	45	7	613	-	1	NS	1	NS
Osteosarcoma	CREBBP	0	45	11	609	-	1	NS	1	NS
Thyroid Carcinoma	KMT2C	0	14	26	625	-	1	NS	1	NS
Thyroid Carcinoma	ATM	0	14	10	641	-	1	NS	1	NS
Thyroid Carcinoma	SMARCA4	0	14	6	645	-	1	NS	1	NS
Thyroid Carcinoma	ROS1	0	14	9	642	-	1	NS	1	NS
Thyroid Carcinoma	PIK3CA	0	14	38	613	-	1	NS	1	NS
Thyroid Carcinoma	NRAS	0	14	15	636	-	1	NS	1	NS
Thyroid Carcinoma	NTRK1	0	14	24	627	-	1	NS	1	NS
Thyroid Carcinoma	RB1	0	14	5	646	-	1	NS	1	NS
Thyroid Carcinoma	FBXW7	0	14	10	641	-	1	NS	1	NS
Thyroid Carcinoma	ERBB2	0	14	18	633	-	1	NS	1	NS
Thyroid Carcinoma	BRCA2	0	14	5	646	-	1	NS	1	NS
Thyroid Carcinoma	SETD2	0	14	18	633	-	1	NS	1	NS
Thyroid Carcinoma	PTPRT	0	14	5	646	-	1	NS	1	NS
Thyroid Carcinoma	ALK	0	14	12	639	-	1	NS	1	NS
Thyroid Carcinoma	KIT	0	14	14	637	-	1	NS	1	NS
Thyroid Carcinoma	PTEN	0	14	15	636	-	1	NS	1	NS
Thyroid Carcinoma	FAT1	0	14	8	643	-	1	NS	1	NS
Thyroid Carcinoma	PTPRD	0	14	7	644	-	1	NS	1	NS
Thyroid Carcinoma	CREBBP	0	14	11	640	-	1	NS	1	NS
Chondrosarcoma	KMT2C	0	2	26	637	-	1	NS	1	NS
Chondrosarcoma	ATM	0	2	10	653	-	1	NS	1	NS
Chondrosarcoma	RET	0	2	18	645	-	1	NS	1	NS
Chondrosarcoma	SMARCA4	0	2	6	657	-	1	NS	1	NS
Chondrosarcoma	ROS1	0	2	9	654	-	1	NS	1	NS
Chondrosarcoma	PIK3CA	0	2	38	625	-	1	NS	1	NS
Chondrosarcoma	NRAS	0	2	15	648	-	1	NS	1	NS
Chondrosarcoma	NTRK1	0	2	24	639	-	1	NS	1	NS
Chondrosarcoma	RB1	0	2	5	658	-	1	NS	1	NS
Chondrosarcoma	NF1	0	2	13	650	-	1	NS	1	NS
Chondrosarcoma	TERT	0	2	79	584	-	1	NS	1	NS
Chondrosarcoma	FBXW7	0	2	10	653	-	1	NS	1	NS
Chondrosarcoma	ERBB2	0	2	18	645	-	1	NS	1	NS
Chondrosarcoma	BRCA2	0	2	5	658	-	1	NS	1	NS
Chondrosarcoma	KMT2D	0	2	44	619	-	1	NS	1	NS
Chondrosarcoma	ATRX	0	2	13	650	-	1	NS	1	NS
Chondrosarcoma	SETD2	0	2	18	645	-	1	NS	1	NS
Chondrosarcoma	KRAS	0	2	5	658	-	1	NS	1	NS
Chondrosarcoma	PTPRT	0	2	5	658	-	1	NS	1	NS
Chondrosarcoma	TP53	0	2	151	512	-	1	NS	1	NS
Chondrosarcoma	ALK	0	2	12	651	-	1	NS	1	NS
Chondrosarcoma	ARID1A	0	2	51	612	-	1	NS	1	NS
Chondrosarcoma	NOTCH1	0	2	7	656	-	1	NS	1	NS
Chondrosarcoma	KIT	0	2	14	649	-	1	NS	1	NS
Chondrosarcoma	PTEN	0	2	15	648	-	1	NS	1	NS
Chondrosarcoma	FAT1	0	2	8	655	-	1	NS	1	NS
Chondrosarcoma	PTPRD	0	2	7	656	-	1	NS	1	NS
Chondrosarcoma	BRAF	0	2	22	641	-	1	NS	1	NS
Chondrosarcoma	CREBBP	0	2	11	652	-	1	NS	1	NS
Hepatocellular Carcinoma	KMT2C	0	20	26	619	-	1	NS	1	NS
Hepatocellular Carcinoma	ATM	0	20	10	635	-	1	NS	1	NS
Hepatocellular Carcinoma	RET	0	20	18	627	-	1	NS	1	NS
Hepatocellular Carcinoma	SMARCA4	0	20	6	639	-	1	NS	1	NS
Hepatocellular Carcinoma	ROS1	0	20	9	636	-	1	NS	1	NS
Hepatocellular Carcinoma	NRAS	0	20	15	630	-	1	NS	1	NS
Hepatocellular Carcinoma	RB1	0	20	5	640	-	1	NS	1	NS
Hepatocellular Carcinoma	NF1	0	20	13	632	-	1	NS	1	NS
Hepatocellular Carcinoma	FBXW7	0	20	10	635	-	1	NS	1	NS
Hepatocellular Carcinoma	ERBB2	0	20	18	627	-	1	NS	1	NS
Hepatocellular Carcinoma	ATRX	0	20	13	632	-	1	NS	1	NS
Hepatocellular Carcinoma	SETD2	0	20	18	627	-	1	NS	1	NS
Hepatocellular Carcinoma	KRAS	0	20	5	640	-	1	NS	1	NS
Hepatocellular Carcinoma	PTPRT	0	20	5	640	-	1	NS	1	NS
Hepatocellular Carcinoma	ALK	0	20	12	633	-	1	NS	1	NS
Hepatocellular Carcinoma	NOTCH1	0	20	7	638	-	1	NS	1	NS
Hepatocellular Carcinoma	PTEN	0	20	15	630	-	1	NS	1	NS
Hepatocellular Carcinoma	FAT1	0	20	8	637	-	1	NS	1	NS
Hepatocellular Carcinoma	PTPRD	0	20	7	638	-	1	NS	1	NS
Hepatocellular Carcinoma	BRAF	0	20	22	623	-	1	NS	1	NS
Gastrointestinal Stromal Tumor	KMT2C	0	5	26	634	-	1	NS	1	NS
Gastrointestinal Stromal Tumor	ATM	0	5	10	650	-	1	NS	1	NS
Gastrointestinal Stromal Tumor	SMARCA4	0	5	6	654	-	1	NS	1	NS
Gastrointestinal Stromal Tumor	ROS1	0	5	9	651	-	1	NS	1	NS
Gastrointestinal Stromal Tumor	PIK3CA	0	5	38	622	-	1	NS	1	NS
Gastrointestinal Stromal Tumor	NRAS	0	5	15	645	-	1	NS	1	NS
Gastrointestinal Stromal Tumor	NTRK1	0	5	24	636	-	1	NS	1	NS
Gastrointestinal Stromal Tumor	RB1	0	5	5	655	-	1	NS	1	NS
Gastrointestinal Stromal Tumor	NF1	0	5	13	647	-	1	NS	1	NS
Gastrointestinal Stromal Tumor	TERT	0	5	79	581	-	1	NS	1	NS
Gastrointestinal Stromal Tumor	FBXW7	0	5	10	650	-	1	NS	1	NS
Gastrointestinal Stromal Tumor	ERBB2	0	5	18	642	-	1	NS	1	NS
Gastrointestinal Stromal Tumor	BRCA2	0	5	5	655	-	1	NS	1	NS
Gastrointestinal Stromal Tumor	KMT2D	0	5	44	616	-	1	NS	1	NS
Gastrointestinal Stromal Tumor	ATRX	0	5	13	647	-	1	NS	1	NS
Gastrointestinal Stromal Tumor	SETD2	0	5	18	642	-	1	NS	1	NS
Gastrointestinal Stromal Tumor	KRAS	0	5	5	655	-	1	NS	1	NS
Gastrointestinal Stromal Tumor	PTPRT	0	5	5	655	-	1	NS	1	NS
Gastrointestinal Stromal Tumor	ALK	0	5	12	648	-	1	NS	1	NS
Gastrointestinal Stromal Tumor	ARID1A	0	5	51	609	-	1	NS	1	NS
Gastrointestinal Stromal Tumor	NOTCH1	0	5	7	653	-	1	NS	1	NS
Gastrointestinal Stromal Tumor	PTEN	0	5	15	645	-	1	NS	1	NS
Gastrointestinal Stromal Tumor	PTPRD	0	5	7	653	-	1	NS	1	NS
Gastrointestinal Stromal Tumor	BRAF	0	5	22	638	-	1	NS	1	NS
Gastrointestinal Stromal Tumor	CREBBP	0	5	11	649	-	1	NS	1	NS

## Sheet: Table S4-3 (Breed_Gene)
Table S4-3. Gene and mutation enrichment and association with tumor super type, tumor type and breed.
TumorType	BreedType	Gene	BreedMut	BreedNonmut	OtherMut	OtherNonmut	Enrichment	Pvalue	Significance	BHcorrect	BHcorrect_Significance
Hemangiosarcoma	German Shepherd	TERT	13	10	13	129	+	7.65503e-07	*	0.000323808	*
Hemangiosarcoma	German Shepherd	PIK3CA	8	15	13	129	+	0.00265504	*	0.56154	NS
Hemangiosarcoma	American Pit Bull Terrier	KMT2D	4	9	7	145	+	0.00573539	*	0.713591	NS
Hemangiosarcoma	American Pit Bull Terrier	RET	3	10	3	149	+	0.00674791	*	0.713591	NS
Hemangiosarcoma	Golden Retriever	TERT	0	27	26	112	-	0.00871164	*	0.737005	NS
Malignant Melanoma	Papillon	TP53	1	0	5	40	+	0.130435	NS	0.847826	NS
Malignant Melanoma	Bloodhound	TP53	1	0	5	40	+	0.130435	NS	0.847826	NS
Malignant Melanoma	Australian Cattle Dog	TP53	1	0	5	40	+	0.130435	NS	0.847826	NS
Malignant Melanoma	Shiba Inu	TP53	1	0	5	40	+	0.130435	NS	0.847826	NS
Squamous Cell Carcinoma	Chihuahua	TP53	1	0	8	18	+	0.333333	NS	0.857143	NS
Squamous Cell Carcinoma	Pekingese	TP53	1	0	8	18	+	0.333333	NS	0.857143	NS
Squamous Cell Carcinoma	Samoyed	TP53	1	0	8	18	+	0.333333	NS	0.857143	NS
Squamous Cell Carcinoma	French Bulldog	TP53	1	0	8	18	+	0.333333	NS	0.857143	NS
Squamous Cell Carcinoma	English Bulldog	TP53	1	0	8	18	+	0.333333	NS	0.857143	NS
Squamous Cell Carcinoma	Basset Hound	TP53	1	0	8	18	+	0.333333	NS	0.857143	NS
Squamous Cell Carcinoma	Rhodesian Ridgeback	TP53	1	0	8	18	+	0.333333	NS	0.857143	NS
Urothelial Carcinoma	Shih Tzu	BRAF	1	0	7	12	+	0.4	NS	0.989474	NS
Urothelial Carcinoma	American Staffordshire Terrier	BRAF	1	0	7	12	+	0.4	NS	0.989474	NS
Urothelial Carcinoma	Boxer	BRAF	1	0	7	12	+	0.4	NS	0.989474	NS
Urothelial Carcinoma	Siberian Husky	BRAF	1	0	7	12	+	0.4	NS	0.989474	NS
Urothelial Carcinoma	Staffordshire Bull Terrier	BRAF	1	0	7	12	+	0.4	NS	0.989474	NS
Urothelial Carcinoma	Border Collie	BRAF	1	0	7	12	+	0.4	NS	0.989474	NS
Urothelial Carcinoma	Mixed Breed	BRAF	0	2	8	10	-	0.494737	NS	0.989474	NS
Urothelial Carcinoma	Pug	BRAF	0	2	8	10	-	0.494737	NS	0.989474	NS
Hemangiosarcoma	American Pit Bull Terrier	KMT2C	3	10	5	147	+	0.017176	*	1	NS
Hemangiosarcoma	Labrador Retriever	TERT	0	22	26	117	-	0.0264734	*	1	NS
Osteosarcoma	German Shepherd	TERT	2	0	6	37	+	0.0282828	*	1	NS
Lymphoma	Labrador Retriever	TP53	3	0	8	22	+	0.0302419	*	1	NS
Hemangiosarcoma	Lhasa Apso	NTRK1	1	0	6	158	+	0.0424242	*	1	NS
Soft Tissue Sarcoma	Miniature Schnauzer	TP53	2	0	19	74	+	0.0470325	*	1	NS
Hemangiosarcoma	Tibetan Terrier	KMT2D	1	0	10	154	+	0.0666667	NS	1	NS
Hemangiosarcoma	Coonhound	ARID1A	1	0	11	153	+	0.0727273	NS	1	NS
Hemangiosarcoma	Shih Tzu	ARID1A	1	0	11	153	+	0.0727273	NS	1	NS
Soft Tissue Sarcoma	Boston Terrier	ARID1A	1	0	6	88	+	0.0736842	NS	1	NS
Soft Tissue Sarcoma	American Staffordshire Terrier	ARID1A	1	0	6	88	+	0.0736842	NS	1	NS
Soft Tissue Sarcoma	Schnauzer	ARID1A	1	0	6	88	+	0.0736842	NS	1	NS
Hemangiosarcoma	Labrador Retriever	KMT2C	3	19	5	138	+	0.0741638	NS	1	NS
Soft Tissue Sarcoma	Mixed Breed	TERT	4	9	9	73	+	0.0752389	NS	1	NS
Hemangiosarcoma	Labrador Retriever	PIK3CA	0	22	21	122	-	0.0795612	NS	1	NS
Hemangiosarcoma	Pug	NTRK1	1	1	6	157	+	0.0832964	NS	1	NS
Hemangiosarcoma	Australian Cattle Dog	NTRK1	1	1	6	157	+	0.0832964	NS	1	NS
Hemangiosarcoma	Mixed Breed	TP53	4	19	50	92	-	0.10029	NS	1	NS
Hemangiosarcoma	Bichon Frise	TP53	2	0	52	111	+	0.105765	NS	1	NS
Hemangiosarcoma	Maltese	NRAS	1	1	8	155	+	0.10643	NS	1	NS
Osteosarcoma	American Bulldog	ARID1A	1	0	4	40	+	0.111111	NS	1	NS
Hemangiosarcoma	Mixed Breed	NRAS	3	20	6	136	+	0.113378	NS	1	NS
Soft Tissue Sarcoma	American Pit Bull	KMT2D	1	0	10	84	+	0.115789	NS	1	NS
Soft Tissue Sarcoma	American Staffordshire Terrier	KMT2D	1	0	10	84	+	0.115789	NS	1	NS
Soft Tissue Sarcoma	Boxer	KMT2D	1	0	10	84	+	0.115789	NS	1	NS
Soft Tissue Sarcoma	Rat Terrier	KMT2D	1	0	10	84	+	0.115789	NS	1	NS
Soft Tissue Sarcoma	Akita	KMT2D	1	0	10	84	+	0.115789	NS	1	NS
Soft Tissue Sarcoma	Labrador Retriever	TERT	0	15	13	67	-	0.120405	NS	1	NS
Hemangiosarcoma	Chinese Shar-Pei	PIK3CA	1	0	20	144	+	0.127273	NS	1	NS
Hemangiosarcoma	Miniature Schnauzer	PIK3CA	1	0	20	144	+	0.127273	NS	1	NS
Hemangiosarcoma	Soft-coated Wheaton Terrier	PIK3CA	1	0	20	144	+	0.127273	NS	1	NS
Hemangiosarcoma	Maltese	KMT2D	1	1	10	153	+	0.129268	NS	1	NS
Osteosarcoma	Siberian Husky	PIK3CA	1	0	5	39	+	0.133333	NS	1	NS
Osteosarcoma	Siberian Husky	SETD2	1	0	5	39	+	0.133333	NS	1	NS
Osteosarcoma	American Bulldog	PIK3CA	1	0	5	39	+	0.133333	NS	1	NS
Osteosarcoma	Greyhound	SETD2	1	0	5	39	+	0.133333	NS	1	NS
Soft Tissue Sarcoma	Belgian Malinois	TERT	1	0	12	82	+	0.136842	NS	1	NS
Soft Tissue Sarcoma	Shepherd	TERT	1	0	12	82	+	0.136842	NS	1	NS
Soft Tissue Sarcoma	Doberman Pinscher	TERT	1	0	12	82	+	0.136842	NS	1	NS
Soft Tissue Sarcoma	Havanese	TERT	1	0	12	82	+	0.136842	NS	1	NS
Soft Tissue Sarcoma	Schnauzer	TERT	1	0	12	82	+	0.136842	NS	1	NS
Soft Tissue Sarcoma	Border Collie	TERT	1	0	12	82	+	0.136842	NS	1	NS
Soft Tissue Sarcoma	Greyhound	TERT	1	0	12	82	+	0.136842	NS	1	NS
Soft Tissue Sarcoma	Akita	TERT	1	0	12	82	+	0.136842	NS	1	NS
Hemangiosarcoma	Australian Cattle Dog	ARID1A	1	1	11	152	+	0.140576	NS	1	NS
Soft Tissue Sarcoma	Jack Russell Terrier	ARID1A	1	1	6	87	+	0.142665	NS	1	NS
Hemangiosarcoma	German Shepherd	TP53	11	12	43	99	+	0.148787	NS	1	NS
Lymphoma	Bulldog	ARID1A	1	0	4	28	+	0.151515	NS	1	NS
Lymphoma	Pembroke Welsh Corgi	ARID1A	1	0	4	28	+	0.151515	NS	1	NS
Lymphoma	Bernese Mountain Dog	ARID1A	1	0	4	28	+	0.151515	NS	1	NS
Lymphoma	Shih Tzu	ARID1A	1	0	4	28	+	0.151515	NS	1	NS
Lymphoma	Poodle Standard	ARID1A	1	0	4	28	+	0.151515	NS	1	NS
Hemangiosarcoma	Chihuahua	TERT	1	0	25	139	+	0.157576	NS	1	NS
Hemangiosarcoma	Irish Wolfhound	TERT	1	0	25	139	+	0.157576	NS	1	NS
Hemangiosarcoma	Terrier	TERT	1	0	25	139	+	0.157576	NS	1	NS
Hemangiosarcoma	Soft-coated Wheaton Terrier	TERT	1	0	25	139	+	0.157576	NS	1	NS
Hemangiosarcoma	Lhasa Apso	TERT	1	0	25	139	+	0.157576	NS	1	NS
Hemangiosarcoma	Australian Shepherd	NTRK1	1	3	6	155	+	0.160574	NS	1	NS
Hemangiosarcoma	Boxer	RET	1	4	5	155	+	0.171001	NS	1	NS
Osteosarcoma	Greyhound	TERT	1	0	7	37	+	0.177778	NS	1	NS
Hemangiosarcoma	Australian Shepherd	KMT2C	1	3	7	154	+	0.181825	NS	1	NS
Hemangiosarcoma	Australian Shepherd	NRAS	1	3	8	153	+	0.20267	NS	1	NS
Hemangiosarcoma	Labrador Retriever	ARID1A	3	19	9	134	+	0.202794	NS	1	NS
Soft Tissue Sarcoma	West Highland White Terrier	ARID1A	1	2	6	86	+	0.207196	NS	1	NS
Osteosarcoma	Rottweiler	TERT	2	3	6	34	+	0.210763	NS	1	NS
Osteosarcoma	German Shepherd	ARID1A	1	1	4	39	+	0.212121	NS	1	NS
Osteosarcoma	Vizsla	TP53	2	0	19	24	+	0.212121	NS	1	NS
Osteosarcoma	Vizsla	ARID1A	1	1	4	39	+	0.212121	NS	1	NS
Hemangiosarcoma	Golden Retriever	ARID1A	0	27	12	126	-	0.218727	NS	1	NS
Soft Tissue Sarcoma	Golden Retriever	TP53	4	6	17	68	+	0.220237	NS	1	NS
Soft Tissue Sarcoma	Collie	TP53	1	0	20	74	+	0.221053	NS	1	NS
Soft Tissue Sarcoma	Shepherd	TP53	1	0	20	74	+	0.221053	NS	1	NS
Soft Tissue Sarcoma	Schnauzer	TP53	1	0	20	74	+	0.221053	NS	1	NS
Soft Tissue Sarcoma	Rat Terrier	TP53	1	0	20	74	+	0.221053	NS	1	NS
Soft Tissue Sarcoma	Greyhound	TP53	1	0	20	74	+	0.221053	NS	1	NS
Hemangiosarcoma	Flat-coated Retriever	PIK3CA	1	1	20	143	+	0.239024	NS	1	NS
Hemangiosarcoma	Boxer	NRAS	1	4	8	152	+	0.247241	NS	1	NS
Osteosarcoma	Vizsla	SETD2	1	1	5	38	+	0.251515	NS	1	NS
Soft Tissue Sarcoma	English Bulldog	TERT	1	1	12	81	+	0.256215	NS	1	NS
Soft Tissue Sarcoma	Mixed Breed	TP53	1	12	20	62	-	0.285123	NS	1	NS
Hemangiosarcoma	Australian Cattle Dog	TERT	1	1	25	138	+	0.291131	NS	1	NS
Hemangiosarcoma	Rottweiler	TERT	1	1	25	138	+	0.291131	NS	1	NS
Hemangiosarcoma	Dachshund	TERT	1	1	25	138	+	0.291131	NS	1	NS
Hemangiosarcoma	Australian Shepherd	TP53	0	4	54	107	-	0.304255	NS	1	NS
Soft Tissue Sarcoma	American Pit Bull Terrier	KMT2D	1	2	10	82	+	0.311606	NS	1	NS
Hemangiosarcoma	Boxer	ARID1A	1	4	11	149	+	0.317766	NS	1	NS
Osteosarcoma	Labrador Retriever	TERT	0	7	8	30	-	0.321207	NS	1	NS
Hemangiosarcoma	Bullmastiff	TP53	1	0	53	111	+	0.327273	NS	1	NS
Hemangiosarcoma	Chihuahua	TP53	1	0	53	111	+	0.327273	NS	1	NS
Hemangiosarcoma	Poodle	TP53	1	0	53	111	+	0.327273	NS	1	NS
Hemangiosarcoma	Chinese Shar-Pei	TP53	1	0	53	111	+	0.327273	NS	1	NS
Hemangiosarcoma	Tibetan Terrier	TP53	1	0	53	111	+	0.327273	NS	1	NS
Hemangiosarcoma	Coton de Tulear	TP53	1	0	53	111	+	0.327273	NS	1	NS
Hemangiosarcoma	Irish Wolfhound	TP53	1	0	53	111	+	0.327273	NS	1	NS
Hemangiosarcoma	Dogue De Bordeaux	TP53	1	0	53	111	+	0.327273	NS	1	NS
Hemangiosarcoma	Havanese	TP53	1	0	53	111	+	0.327273	NS	1	NS
Hemangiosarcoma	Retriever	TP53	1	0	53	111	+	0.327273	NS	1	NS
Hemangiosarcoma	Bedlington Terrier	TP53	1	0	53	111	+	0.327273	NS	1	NS
Hemangiosarcoma	Soft-coated Wheaton Terrier	TP53	1	0	53	111	+	0.327273	NS	1	NS
Hemangiosarcoma	Poodle Standard	TP53	1	0	53	111	+	0.327273	NS	1	NS
Osteosarcoma	Doberman Pinscher	TERT	1	1	7	36	+	0.327273	NS	1	NS
Malignant Melanoma	Golden Retriever	TP53	0	9	6	31	-	0.327339	NS	1	NS
Lymphoma	Papillon	TP53	1	0	10	22	+	0.333333	NS	1	NS
Lymphoma	Pug	TP53	1	0	10	22	+	0.333333	NS	1	NS
Lymphoma	Schnauzer	TP53	1	0	10	22	+	0.333333	NS	1	NS
Lymphoma	Shih Tzu	TP53	1	0	10	22	+	0.333333	NS	1	NS
Hemangiosarcoma	Labrador Retriever	TP53	5	17	49	94	-	0.337141	NS	1	NS
Hemangiosarcoma	Labrador Retriever	NRAS	2	20	7	136	+	0.342889	NS	1	NS
Soft Tissue Sarcoma	Golden Retriever	TERT	0	10	13	72	-	0.347872	NS	1	NS
Osteosarcoma	Rottweiler	TP53	1	4	20	20	-	0.351656	NS	1	NS
Hemangiosarcoma	Golden Retriever	KMT2C	0	27	8	130	-	0.355598	NS	1	NS
Osteosarcoma	Golden Retriever	PIK3CA	1	2	5	37	+	0.355955	NS	1	NS
Osteosarcoma	American Pit Bull Terrier	PIK3CA	1	2	5	37	+	0.355955	NS	1	NS
Histiocytic Sarcoma	Miniature Schnauzer	TP53	1	0	9	18	+	0.357143	NS	1	NS
Histiocytic Sarcoma	Flat-Coated Retriever	TP53	1	0	9	18	+	0.357143	NS	1	NS
Histiocytic Sarcoma	Mixed Breed	TP53	1	0	9	18	+	0.357143	NS	1	NS
Histiocytic Sarcoma	Pointer	TP53	1	0	9	18	+	0.357143	NS	1	NS
Histiocytic Sarcoma	Tibeten Spaniel	TP53	1	0	9	18	+	0.357143	NS	1	NS
Histiocytic Sarcoma	Australian Shepherd	TP53	1	0	9	18	+	0.357143	NS	1	NS
Hemangiosarcoma	Labrador Retriever	KMT2D	0	22	11	132	-	0.362786	NS	1	NS
Hemangiosarcoma	German Shepherd	NRAS	0	23	9	133	-	0.363008	NS	1	NS
Soft Tissue Sarcoma	Labrador Retriever	KMT2D	3	12	8	72	+	0.371867	NS	1	NS
Histiocytic Sarcoma	Labrador Retriever	TP53	1	5	9	13	-	0.374582	NS	1	NS
Hemangiosarcoma	Mixed Breed	ARID1A	3	20	9	133	+	0.377411	NS	1	NS
Soft Tissue Sarcoma	Jack Russell Terrier	TP53	1	1	20	73	+	0.395073	NS	1	NS
Soft Tissue Sarcoma	Scottish Terrier	TP53	1	1	20	73	+	0.395073	NS	1	NS
Soft Tissue Sarcoma	Terrier	TP53	1	1	20	73	+	0.395073	NS	1	NS
Soft Tissue Sarcoma	Yorkshire Terrier	TP53	1	1	20	73	+	0.395073	NS	1	NS
Malignant Melanoma	Mixed Breed	TP53	1	3	5	37	+	0.439961	NS	1	NS
Hemangiosarcoma	American Pit Bull Terrier	NTRK1	1	12	6	146	+	0.443255	NS	1	NS
Osteosarcoma	Great Dane	SETD2	1	3	5	36	+	0.447961	NS	1	NS
Osteosarcoma	Rottweiler	ARID1A	1	4	4	36	+	0.461426	NS	1	NS
Osteosarcoma	Mastiff	TP53	1	0	20	24	+	0.466667	NS	1	NS
Osteosarcoma	Akita	TP53	1	0	20	24	+	0.466667	NS	1	NS
Osteosarcoma	Giant Schnauzer	TP53	1	0	20	24	+	0.466667	NS	1	NS
Osteosarcoma	Pembroke Welsh Corgi	TP53	1	0	20	24	+	0.466667	NS	1	NS
Osteosarcoma	Catahoula	TP53	1	0	20	24	+	0.466667	NS	1	NS
Osteosarcoma	Great Pyrenees	TP53	1	0	20	24	+	0.466667	NS	1	NS
Pulmonary Adenocarcinoma	Shepherd	ERBB2	0	1	11	9	-	0.47619	NS	1	NS
Pulmonary Adenocarcinoma	American Pit Bull	ERBB2	0	1	11	9	-	0.47619	NS	1	NS
Pulmonary Adenocarcinoma	American Pit Bull Terrier	ERBB2	0	1	11	9	-	0.47619	NS	1	NS
Pulmonary Adenocarcinoma	Cairn Terrier	ERBB2	0	1	11	9	-	0.47619	NS	1	NS
Pulmonary Adenocarcinoma	Doberman Pinscher	ERBB2	0	1	11	9	-	0.47619	NS	1	NS
Pulmonary Adenocarcinoma	Coonhound	ERBB2	0	1	11	9	-	0.47619	NS	1	NS
Osteosarcoma	German Shepherd	TP53	0	2	21	22	-	0.490909	NS	1	NS
Osteosarcoma	Poodle Standard	TP53	0	2	21	22	-	0.490909	NS	1	NS
Hemangiosarcoma	Boxer	PIK3CA	1	4	20	140	+	0.498261	NS	1	NS
Hemangiosarcoma	Mixed Breed	PIK3CA	4	19	17	125	+	0.499899	NS	1	NS
Osteosarcoma	Rottweiler	PIK3CA	1	4	5	35	+	0.528747	NS	1	NS
Osteosarcoma	Rottweiler	SETD2	1	4	5	35	+	0.528747	NS	1	NS
Soft Tissue Sarcoma	Cocker Spaniel	TP53	1	2	20	72	+	0.531669	NS	1	NS
Soft Tissue Sarcoma	Pembroke Welsh Corgi	TP53	1	2	20	72	+	0.531669	NS	1	NS
Squamous Cell Carcinoma	Golden Retriever	TP53	0	2	9	16	-	0.538462	NS	1	NS
Lymphoma	German Shepherd	TP53	0	2	11	20	-	0.541667	NS	1	NS
Hemangiosarcoma	Pug	TP53	1	1	53	110	+	0.54878	NS	1	NS
Hemangiosarcoma	Flat-coated Retriever	TP53	1	1	53	110	+	0.54878	NS	1	NS
Hemangiosarcoma	Australian Cattle Dog	TP53	1	1	53	110	+	0.54878	NS	1	NS
Hemangiosarcoma	Rottweiler	TP53	1	1	53	110	+	0.54878	NS	1	NS
Osteosarcoma	Mixed Breed	TERT	1	3	7	34	+	0.55673	NS	1	NS
Osteosarcoma	Great Dane	TERT	1	3	7	34	+	0.55673	NS	1	NS
Pulmonary Adenocarcinoma	Golden Retriever	ERBB2	1	2	10	8	-	0.586466	NS	1	NS
Osteosarcoma	Golden Retriever	TP53	2	1	19	23	+	0.591543	NS	1	NS
Hemangiosarcoma	German Shepherd	NTRK1	0	23	7	135	-	0.594769	NS	1	NS
Hemangiosarcoma	Labrador Retriever	NTRK1	0	22	7	136	-	0.595412	NS	1	NS
Hemangiosarcoma	German Shepherd	RET	0	23	6	136	-	0.596882	NS	1	NS
Hemangiosarcoma	German Shepherd	KMT2C	0	23	8	134	-	0.601364	NS	1	NS
Squamous Cell Carcinoma	Labrador Retriever	TP53	1	5	8	13	-	0.62785	NS	1	NS
Hemangiosarcoma	Mixed Breed	KMT2D	2	21	9	133	+	0.652613	NS	1	NS
Hemangiosarcoma	Golden Retriever	TP53	10	17	44	94	+	0.655832	NS	1	NS
Osteosarcoma	Labrador Retriever	TP53	4	3	17	21	+	0.68857	NS	1	NS
Hemangiosarcoma	American Pit Bull Terrier	TERT	1	12	25	127	-	0.694345	NS	1	NS
Hemangiosarcoma	Mixed Breed	TERT	4	19	22	120	+	0.763181	NS	1	NS
Squamous Cell Carcinoma	Mixed Breed	TP53	0	1	9	17	-	1	NS	1	NS
Squamous Cell Carcinoma	English Setter	TP53	0	1	9	17	-	1	NS	1	NS
Squamous Cell Carcinoma	Australian Cattle Dog	TP53	0	1	9	17	-	1	NS	1	NS
Squamous Cell Carcinoma	Yorkshire Terrier	TP53	1	3	8	15	-	1	NS	1	NS
Squamous Cell Carcinoma	Cocker Spaniel	TP53	0	1	9	17	-	1	NS	1	NS
Squamous Cell Carcinoma	Pembroke Welsh Corgi	TP53	0	1	9	17	-	1	NS	1	NS
Squamous Cell Carcinoma	Beagle	TP53	0	1	9	17	-	1	NS	1	NS
Squamous Cell Carcinoma	Staffordshire Bull Terrier	TP53	0	1	9	17	-	1	NS	1	NS
Squamous Cell Carcinoma	Australian Shepherd	TP53	0	1	9	17	-	1	NS	1	NS
Soft Tissue Sarcoma	Collie	TERT	0	1	13	81	-	1	NS	1	NS
Soft Tissue Sarcoma	Collie	KMT2D	0	1	11	83	-	1	NS	1	NS
Soft Tissue Sarcoma	Collie	ARID1A	0	1	7	87	-	1	NS	1	NS
Soft Tissue Sarcoma	Siberian Husky	TERT	0	2	13	80	-	1	NS	1	NS
Soft Tissue Sarcoma	Siberian Husky	KMT2D	0	2	11	82	-	1	NS	1	NS
Soft Tissue Sarcoma	Siberian Husky	TP53	0	2	21	72	-	1	NS	1	NS
Soft Tissue Sarcoma	Siberian Husky	ARID1A	0	2	7	86	-	1	NS	1	NS
Soft Tissue Sarcoma	Belgian Sheepdog	TERT	0	1	13	81	-	1	NS	1	NS
Soft Tissue Sarcoma	Belgian Sheepdog	KMT2D	0	1	11	83	-	1	NS	1	NS
Soft Tissue Sarcoma	Belgian Sheepdog	TP53	0	1	21	73	-	1	NS	1	NS
Soft Tissue Sarcoma	Belgian Sheepdog	ARID1A	0	1	7	87	-	1	NS	1	NS
Soft Tissue Sarcoma	Shetland Sheepdog	TERT	0	1	13	81	-	1	NS	1	NS
Soft Tissue Sarcoma	Shetland Sheepdog	KMT2D	0	1	11	83	-	1	NS	1	NS
Soft Tissue Sarcoma	Shetland Sheepdog	TP53	0	1	21	73	-	1	NS	1	NS
Soft Tissue Sarcoma	Shetland Sheepdog	ARID1A	0	1	7	87	-	1	NS	1	NS
Soft Tissue Sarcoma	Samoyed	TERT	0	1	13	81	-	1	NS	1	NS
Soft Tissue Sarcoma	Samoyed	KMT2D	0	1	11	83	-	1	NS	1	NS
Soft Tissue Sarcoma	Samoyed	TP53	0	1	21	73	-	1	NS	1	NS
Soft Tissue Sarcoma	Samoyed	ARID1A	0	1	7	87	-	1	NS	1	NS
Soft Tissue Sarcoma	Australian Shepherd	TERT	0	1	13	81	-	1	NS	1	NS
Soft Tissue Sarcoma	Australian Shepherd	KMT2D	0	1	11	83	-	1	NS	1	NS
Soft Tissue Sarcoma	Australian Shepherd	TP53	0	1	21	73	-	1	NS	1	NS
Soft Tissue Sarcoma	Australian Shepherd	ARID1A	0	1	7	87	-	1	NS	1	NS
Soft Tissue Sarcoma	Jack Russell Terrier	TERT	0	2	13	80	-	1	NS	1	NS
Soft Tissue Sarcoma	Jack Russell Terrier	KMT2D	0	2	11	82	-	1	NS	1	NS
Soft Tissue Sarcoma	Catahoula Leopard Dog	TERT	0	1	13	81	-	1	NS	1	NS
Soft Tissue Sarcoma	Catahoula Leopard Dog	KMT2D	0	1	11	83	-	1	NS	1	NS
Soft Tissue Sarcoma	Catahoula Leopard Dog	TP53	0	1	21	73	-	1	NS	1	NS
Soft Tissue Sarcoma	Catahoula Leopard Dog	ARID1A	0	1	7	87	-	1	NS	1	NS
Soft Tissue Sarcoma	Belgian Malinois	KMT2D	0	1	11	83	-	1	NS	1	NS
Soft Tissue Sarcoma	Belgian Malinois	TP53	0	1	21	73	-	1	NS	1	NS
Soft Tissue Sarcoma	Belgian Malinois	ARID1A	0	1	7	87	-	1	NS	1	NS
Soft Tissue Sarcoma	American Pit Bull	TERT	0	1	13	81	-	1	NS	1	NS
Soft Tissue Sarcoma	American Pit Bull	TP53	0	1	21	73	-	1	NS	1	NS
Soft Tissue Sarcoma	American Pit Bull	ARID1A	0	1	7	87	-	1	NS	1	NS
Soft Tissue Sarcoma	Shepherd	KMT2D	0	1	11	83	-	1	NS	1	NS
Soft Tissue Sarcoma	Shepherd	ARID1A	0	1	7	87	-	1	NS	1	NS
Soft Tissue Sarcoma	Boston Terrier	TERT	0	1	13	81	-	1	NS	1	NS
Soft Tissue Sarcoma	Boston Terrier	KMT2D	0	1	11	83	-	1	NS	1	NS
Soft Tissue Sarcoma	Boston Terrier	TP53	0	1	21	73	-	1	NS	1	NS
Soft Tissue Sarcoma	Scottish Terrier	TERT	0	2	13	80	-	1	NS	1	NS
Soft Tissue Sarcoma	Scottish Terrier	KMT2D	0	2	11	82	-	1	NS	1	NS
Soft Tissue Sarcoma	Scottish Terrier	ARID1A	0	2	7	86	-	1	NS	1	NS
Soft Tissue Sarcoma	French Bulldog	TERT	0	1	13	81	-	1	NS	1	NS
Soft Tissue Sarcoma	French Bulldog	KMT2D	0	1	11	83	-	1	NS	1	NS
Soft Tissue Sarcoma	French Bulldog	TP53	0	1	21	73	-	1	NS	1	NS
Soft Tissue Sarcoma	French Bulldog	ARID1A	0	1	7	87	-	1	NS	1	NS
Soft Tissue Sarcoma	American Staffordshire Terrier	TERT	0	1	13	81	-	1	NS	1	NS
Soft Tissue Sarcoma	American Staffordshire Terrier	TP53	0	1	21	73	-	1	NS	1	NS
Soft Tissue Sarcoma	Cocker Spaniel	TERT	0	3	13	79	-	1	NS	1	NS
Soft Tissue Sarcoma	Cocker Spaniel	KMT2D	0	3	11	81	-	1	NS	1	NS
Soft Tissue Sarcoma	Cocker Spaniel	ARID1A	0	3	7	85	-	1	NS	1	NS
Soft Tissue Sarcoma	English Bulldog	KMT2D	0	2	11	82	-	1	NS	1	NS
Soft Tissue Sarcoma	English Bulldog	TP53	0	2	21	72	-	1	NS	1	NS
Soft Tissue Sarcoma	English Bulldog	ARID1A	0	2	7	86	-	1	NS	1	NS
Soft Tissue Sarcoma	Boxer	TERT	0	1	13	81	-	1	NS	1	NS
Soft Tissue Sarcoma	Boxer	TP53	0	1	21	73	-	1	NS	1	NS
Soft Tissue Sarcoma	Boxer	ARID1A	0	1	7	87	-	1	NS	1	NS
Soft Tissue Sarcoma	Golden Retriever	KMT2D	1	9	10	75	-	1	NS	1	NS
Soft Tissue Sarcoma	Golden Retriever	ARID1A	0	10	7	78	-	1	NS	1	NS
Soft Tissue Sarcoma	American Pit Bull Terrier	TERT	0	3	13	79	-	1	NS	1	NS
Soft Tissue Sarcoma	American Pit Bull Terrier	TP53	0	3	21	71	-	1	NS	1	NS
Soft Tissue Sarcoma	American Pit Bull Terrier	ARID1A	0	3	7	85	-	1	NS	1	NS
Soft Tissue Sarcoma	Maltese	TERT	0	1	13	81	-	1	NS	1	NS
Soft Tissue Sarcoma	Maltese	KMT2D	0	1	11	83	-	1	NS	1	NS
Soft Tissue Sarcoma	Maltese	TP53	0	1	21	73	-	1	NS	1	NS
Soft Tissue Sarcoma	Maltese	ARID1A	0	1	7	87	-	1	NS	1	NS
Soft Tissue Sarcoma	Doberman Pinscher	KMT2D	0	1	11	83	-	1	NS	1	NS
Soft Tissue Sarcoma	Doberman Pinscher	TP53	0	1	21	73	-	1	NS	1	NS
Soft Tissue Sarcoma	Doberman Pinscher	ARID1A	0	1	7	87	-	1	NS	1	NS
Soft Tissue Sarcoma	Terrier	TERT	0	2	13	80	-	1	NS	1	NS
Soft Tissue Sarcoma	Terrier	KMT2D	0	2	11	82	-	1	NS	1	NS
Soft Tissue Sarcoma	Terrier	ARID1A	0	2	7	86	-	1	NS	1	NS
Soft Tissue Sarcoma	Havanese	KMT2D	0	1	11	83	-	1	NS	1	NS
Soft Tissue Sarcoma	Havanese	TP53	0	1	21	73	-	1	NS	1	NS
Soft Tissue Sarcoma	Havanese	ARID1A	0	1	7	87	-	1	NS	1	NS
Soft Tissue Sarcoma	Rhodesian Ridgeback	TERT	0	2	13	80	-	1	NS	1	NS
Soft Tissue Sarcoma	Rhodesian Ridgeback	KMT2D	0	2	11	82	-	1	NS	1	NS
Soft Tissue Sarcoma	Rhodesian Ridgeback	TP53	0	2	21	72	-	1	NS	1	NS
Soft Tissue Sarcoma	Rhodesian Ridgeback	ARID1A	0	2	7	86	-	1	NS	1	NS
Soft Tissue Sarcoma	West Highland White Terrier	TERT	0	3	13	79	-	1	NS	1	NS
Soft Tissue Sarcoma	West Highland White Terrier	KMT2D	0	3	11	81	-	1	NS	1	NS
Soft Tissue Sarcoma	West Highland White Terrier	TP53	0	3	21	71	-	1	NS	1	NS
Soft Tissue Sarcoma	Schnauzer	KMT2D	0	1	11	83	-	1	NS	1	NS
Soft Tissue Sarcoma	Miniature Schnauzer	TERT	0	2	13	80	-	1	NS	1	NS
Soft Tissue Sarcoma	Miniature Schnauzer	KMT2D	0	2	11	82	-	1	NS	1	NS
Soft Tissue Sarcoma	Miniature Schnauzer	ARID1A	0	2	7	86	-	1	NS	1	NS
Soft Tissue Sarcoma	Yorkshire Terrier	TERT	0	2	13	80	-	1	NS	1	NS
Soft Tissue Sarcoma	Yorkshire Terrier	KMT2D	0	2	11	82	-	1	NS	1	NS
Soft Tissue Sarcoma	Yorkshire Terrier	ARID1A	0	2	7	86	-	1	NS	1	NS
Soft Tissue Sarcoma	Miniature Poodle	TERT	0	1	13	81	-	1	NS	1	NS
Soft Tissue Sarcoma	Miniature Poodle	KMT2D	0	1	11	83	-	1	NS	1	NS
Soft Tissue Sarcoma	Miniature Poodle	TP53	0	1	21	73	-	1	NS	1	NS
Soft Tissue Sarcoma	Miniature Poodle	ARID1A	0	1	7	87	-	1	NS	1	NS
Soft Tissue Sarcoma	Pembroke Welsh Corgi	TERT	0	3	13	79	-	1	NS	1	NS
Soft Tissue Sarcoma	Pembroke Welsh Corgi	KMT2D	0	3	11	81	-	1	NS	1	NS
Soft Tissue Sarcoma	Pembroke Welsh Corgi	ARID1A	0	3	7	85	-	1	NS	1	NS
Soft Tissue Sarcoma	Parson Russell Terrier	TERT	0	1	13	81	-	1	NS	1	NS
Soft Tissue Sarcoma	Parson Russell Terrier	KMT2D	0	1	11	83	-	1	NS	1	NS
Soft Tissue Sarcoma	Parson Russell Terrier	TP53	0	1	21	73	-	1	NS	1	NS
Soft Tissue Sarcoma	Parson Russell Terrier	ARID1A	0	1	7	87	-	1	NS	1	NS
Soft Tissue Sarcoma	Rat Terrier	TERT	0	1	13	81	-	1	NS	1	NS
Soft Tissue Sarcoma	Rat Terrier	ARID1A	0	1	7	87	-	1	NS	1	NS
Soft Tissue Sarcoma	Border Collie	KMT2D	0	1	11	83	-	1	NS	1	NS
Soft Tissue Sarcoma	Border Collie	TP53	0	1	21	73	-	1	NS	1	NS
Soft Tissue Sarcoma	Border Collie	ARID1A	0	1	7	87	-	1	NS	1	NS
Soft Tissue Sarcoma	Rottweiler	TERT	0	1	13	81	-	1	NS	1	NS
Soft Tissue Sarcoma	Rottweiler	KMT2D	0	1	11	83	-	1	NS	1	NS
Soft Tissue Sarcoma	Rottweiler	TP53	0	1	21	73	-	1	NS	1	NS
Soft Tissue Sarcoma	Rottweiler	ARID1A	0	1	7	87	-	1	NS	1	NS
Soft Tissue Sarcoma	Labrador Retriever	TP53	3	12	18	62	-	1	NS	1	NS
Soft Tissue Sarcoma	Labrador Retriever	ARID1A	1	14	6	74	-	1	NS	1	NS
Soft Tissue Sarcoma	Greyhound	KMT2D	0	1	11	83	-	1	NS	1	NS
Soft Tissue Sarcoma	Greyhound	ARID1A	0	1	7	87	-	1	NS	1	NS
Soft Tissue Sarcoma	Bernese Mountain Dog	TERT	0	2	13	80	-	1	NS	1	NS
Soft Tissue Sarcoma	Bernese Mountain Dog	KMT2D	0	2	11	82	-	1	NS	1	NS
Soft Tissue Sarcoma	Bernese Mountain Dog	TP53	0	2	21	72	-	1	NS	1	NS
Soft Tissue Sarcoma	Bernese Mountain Dog	ARID1A	0	2	7	86	-	1	NS	1	NS
Soft Tissue Sarcoma	Mixed Breed	KMT2D	1	12	10	72	-	1	NS	1	NS
Soft Tissue Sarcoma	Mixed Breed	ARID1A	1	12	6	76	+	1	NS	1	NS
Soft Tissue Sarcoma	Akita	TP53	0	1	21	73	-	1	NS	1	NS
Soft Tissue Sarcoma	Akita	ARID1A	0	1	7	87	-	1	NS	1	NS
Soft Tissue Sarcoma	Norwich Terrier	TERT	0	1	13	81	-	1	NS	1	NS
Soft Tissue Sarcoma	Norwich Terrier	KMT2D	0	1	11	83	-	1	NS	1	NS
Soft Tissue Sarcoma	Norwich Terrier	TP53	0	1	21	73	-	1	NS	1	NS
Soft Tissue Sarcoma	Norwich Terrier	ARID1A	0	1	7	87	-	1	NS	1	NS
Soft Tissue Sarcoma	Pointer	TERT	0	1	13	81	-	1	NS	1	NS
Soft Tissue Sarcoma	Pointer	KMT2D	0	1	11	83	-	1	NS	1	NS
Soft Tissue Sarcoma	Pointer	TP53	0	1	21	73	-	1	NS	1	NS
Soft Tissue Sarcoma	Pointer	ARID1A	0	1	7	87	-	1	NS	1	NS
Soft Tissue Sarcoma	Dachshund	TERT	0	1	13	81	-	1	NS	1	NS
Soft Tissue Sarcoma	Dachshund	KMT2D	0	1	11	83	-	1	NS	1	NS
Soft Tissue Sarcoma	Dachshund	TP53	0	1	21	73	-	1	NS	1	NS
Soft Tissue Sarcoma	Dachshund	ARID1A	0	1	7	87	-	1	NS	1	NS
Pulmonary Adenocarcinoma	English Springer Spaniel	ERBB2	1	0	10	10	+	1	NS	1	NS
Pulmonary Adenocarcinoma	Siberian Husky	ERBB2	1	0	10	10	+	1	NS	1	NS
Pulmonary Adenocarcinoma	Weimaraner	ERBB2	1	0	10	10	+	1	NS	1	NS
Pulmonary Adenocarcinoma	Labrador Retriever	ERBB2	1	1	10	9	-	1	NS	1	NS
Pulmonary Adenocarcinoma	American Staffordshire Terrier	ERBB2	1	0	10	10	+	1	NS	1	NS
Pulmonary Adenocarcinoma	Jack Russell Terrier	ERBB2	1	0	10	10	+	1	NS	1	NS
Pulmonary Adenocarcinoma	Mixed Breed	ERBB2	2	1	9	9	+	1	NS	1	NS
Pulmonary Adenocarcinoma	Boxer	ERBB2	1	0	10	10	+	1	NS	1	NS
Pulmonary Adenocarcinoma	Border Collie	ERBB2	1	0	10	10	+	1	NS	1	NS
Lymphoma	Papillon	ARID1A	0	1	5	27	-	1	NS	1	NS
Lymphoma	Australian Shepherd	TP53	0	1	11	21	-	1	NS	1	NS
Lymphoma	Australian Shepherd	ARID1A	0	1	5	27	-	1	NS	1	NS
Lymphoma	Jack Russell Terrier	TP53	0	1	11	21	-	1	NS	1	NS
Lymphoma	Jack Russell Terrier	ARID1A	0	1	5	27	-	1	NS	1	NS
Lymphoma	Beagle	TP53	0	1	11	21	-	1	NS	1	NS
Lymphoma	Beagle	ARID1A	0	1	5	27	-	1	NS	1	NS
Lymphoma	Chinese Shar-Pei	TP53	1	1	10	21	+	1	NS	1	NS
Lymphoma	Chinese Shar-Pei	ARID1A	0	2	5	26	-	1	NS	1	NS
Lymphoma	Tibetan Terrier	TP53	0	1	11	21	-	1	NS	1	NS
Lymphoma	Tibetan Terrier	ARID1A	0	1	5	27	-	1	NS	1	NS
Lymphoma	Siberian Husky	TP53	0	1	11	21	-	1	NS	1	NS
Lymphoma	Siberian Husky	ARID1A	0	1	5	27	-	1	NS	1	NS
Lymphoma	Pomeranian	TP53	0	1	11	21	-	1	NS	1	NS
Lymphoma	Pomeranian	ARID1A	0	1	5	27	-	1	NS	1	NS
Lymphoma	Bulldog	TP53	0	1	11	21	-	1	NS	1	NS
Lymphoma	Pug	ARID1A	0	1	5	27	-	1	NS	1	NS
Lymphoma	English Bulldog	TP53	0	1	11	21	-	1	NS	1	NS
Lymphoma	English Bulldog	ARID1A	0	1	5	27	-	1	NS	1	NS
Lymphoma	Boxer	TP53	1	1	10	21	+	1	NS	1	NS
Lymphoma	Boxer	ARID1A	0	2	5	26	-	1	NS	1	NS
Lymphoma	Golden Retriever	TP53	1	1	10	21	+	1	NS	1	NS
Lymphoma	Golden Retriever	ARID1A	0	2	5	26	-	1	NS	1	NS
Lymphoma	American Pit Bull Terrier	TP53	1	2	10	20	=	1	NS	1	NS
Lymphoma	American Pit Bull Terrier	ARID1A	0	3	5	25	-	1	NS	1	NS
Lymphoma	West Highland White Terrier	TP53	0	1	11	21	-	1	NS	1	NS
Lymphoma	West Highland White Terrier	ARID1A	0	1	5	27	-	1	NS	1	NS
Lymphoma	Schnauzer	ARID1A	0	1	5	27	-	1	NS	1	NS
Lymphoma	Yorkshire Terrier	TP53	0	1	11	21	-	1	NS	1	NS
Lymphoma	Yorkshire Terrier	ARID1A	0	1	5	27	-	1	NS	1	NS
Lymphoma	Pembroke Welsh Corgi	TP53	0	1	11	21	-	1	NS	1	NS
Lymphoma	Labrador Retriever	ARID1A	0	3	5	25	-	1	NS	1	NS
Lymphoma	German Shepherd	ARID1A	0	2	5	26	-	1	NS	1	NS
Lymphoma	Bernese Mountain Dog	TP53	0	1	11	21	-	1	NS	1	NS
Lymphoma	Mixed Breed	TP53	0	1	11	21	-	1	NS	1	NS
Lymphoma	Mixed Breed	ARID1A	0	1	5	27	-	1	NS	1	NS
Lymphoma	Scottish Terrier	TP53	0	1	11	21	-	1	NS	1	NS
Lymphoma	Scottish Terrier	ARID1A	0	1	5	27	-	1	NS	1	NS
Lymphoma	Poodle Standard	TP53	0	1	11	21	-	1	NS	1	NS
Histiocytic Sarcoma	Rottweiler	TP53	1	1	9	17	+	1	NS	1	NS
Histiocytic Sarcoma	Chihuahua	TP53	0	1	10	17	-	1	NS	1	NS
Histiocytic Sarcoma	Australian Cattle Dog	TP53	0	1	10	17	-	1	NS	1	NS
Histiocytic Sarcoma	Mastiff	TP53	0	1	10	17	-	1	NS	1	NS
Histiocytic Sarcoma	Jack Russell Terrier	TP53	0	1	10	17	-	1	NS	1	NS
Histiocytic Sarcoma	Norwegian Elkhound	TP53	0	1	10	17	-	1	NS	1	NS
Histiocytic Sarcoma	Bernese Mountain Dog	TP53	0	1	10	17	-	1	NS	1	NS
Histiocytic Sarcoma	Cavalier King Charles Spaniel	TP53	0	1	10	17	-	1	NS	1	NS
Histiocytic Sarcoma	Golden Retriever	TP53	1	2	9	16	-	1	NS	1	NS
Histiocytic Sarcoma	American Pit Bull Terrier	TP53	0	1	10	17	-	1	NS	1	NS
Histiocytic Sarcoma	Pembroke Welsh Corgi	TP53	1	1	9	17	+	1	NS	1	NS
Histiocytic Sarcoma	Soft-coated Wheaton Terrier	TP53	0	1	10	17	-	1	NS	1	NS
Urothelial Carcinoma	Chihuahua	BRAF	0	1	8	11	-	1	NS	1	NS
Urothelial Carcinoma	Golden Retriever	BRAF	0	1	8	11	-	1	NS	1	NS
Urothelial Carcinoma	Jack Russell Terrier	BRAF	0	1	8	11	-	1	NS	1	NS
Urothelial Carcinoma	Cocker Spaniel	BRAF	0	1	8	11	-	1	NS	1	NS
Urothelial Carcinoma	Beagle	BRAF	1	1	7	11	+	1	NS	1	NS
Urothelial Carcinoma	Maltese	BRAF	0	1	8	11	-	1	NS	1	NS
Urothelial Carcinoma	Labrador Retriever	BRAF	1	1	7	11	+	1	NS	1	NS
Urothelial Carcinoma	English Bulldog	BRAF	0	1	8	11	-	1	NS	1	NS
Hemangiosarcoma	Bullmastiff	RET	0	1	6	158	-	1	NS	1	NS
Hemangiosarcoma	Bullmastiff	PIK3CA	0	1	21	143	-	1	NS	1	NS
Hemangiosarcoma	Bullmastiff	NRAS	0	1	9	155	-	1	NS	1	NS
Hemangiosarcoma	Bullmastiff	NTRK1	0	1	7	157	-	1	NS	1	NS
Hemangiosarcoma	Bullmastiff	TERT	0	1	26	138	-	1	NS	1	NS
Hemangiosarcoma	Bullmastiff	KMT2C	0	1	8	156	-	1	NS	1	NS
Hemangiosarcoma	Bullmastiff	KMT2D	0	1	11	153	-	1	NS	1	NS
Hemangiosarcoma	Bullmastiff	ARID1A	0	1	12	152	-	1	NS	1	NS
Hemangiosarcoma	Chihuahua	RET	0	1	6	158	-	1	NS	1	NS
Hemangiosarcoma	Chihuahua	PIK3CA	0	1	21	143	-	1	NS	1	NS
Hemangiosarcoma	Chihuahua	NRAS	0	1	9	155	-	1	NS	1	NS
Hemangiosarcoma	Chihuahua	NTRK1	0	1	7	157	-	1	NS	1	NS
Hemangiosarcoma	Chihuahua	KMT2C	0	1	8	156	-	1	NS	1	NS
Hemangiosarcoma	Chihuahua	KMT2D	0	1	11	153	-	1	NS	1	NS
Hemangiosarcoma	Chihuahua	ARID1A	0	1	12	152	-	1	NS	1	NS
Hemangiosarcoma	Australian Shepherd	RET	0	4	6	155	-	1	NS	1	NS
Hemangiosarcoma	Australian Shepherd	PIK3CA	0	4	21	140	-	1	NS	1	NS
Hemangiosarcoma	Australian Shepherd	TERT	0	4	26	135	-	1	NS	1	NS
Hemangiosarcoma	Australian Shepherd	KMT2D	0	4	11	150	-	1	NS	1	NS
Hemangiosarcoma	Australian Shepherd	ARID1A	0	4	12	149	-	1	NS	1	NS
Hemangiosarcoma	Poodle	RET	0	1	6	158	-	1	NS	1	NS
Hemangiosarcoma	Poodle	PIK3CA	0	1	21	143	-	1	NS	1	NS
Hemangiosarcoma	Poodle	NRAS	0	1	9	155	-	1	NS	1	NS
Hemangiosarcoma	Poodle	NTRK1	0	1	7	157	-	1	NS	1	NS
Hemangiosarcoma	Poodle	TERT	0	1	26	138	-	1	NS	1	NS
Hemangiosarcoma	Poodle	KMT2C	0	1	8	156	-	1	NS	1	NS
Hemangiosarcoma	Poodle	KMT2D	0	1	11	153	-	1	NS	1	NS
Hemangiosarcoma	Poodle	ARID1A	0	1	12	152	-	1	NS	1	NS
Hemangiosarcoma	Bichon Frise	RET	0	2	6	157	-	1	NS	1	NS
Hemangiosarcoma	Bichon Frise	PIK3CA	0	2	21	142	-	1	NS	1	NS
Hemangiosarcoma	Bichon Frise	NRAS	0	2	9	154	-	1	NS	1	NS
Hemangiosarcoma	Bichon Frise	NTRK1	0	2	7	156	-	1	NS	1	NS
Hemangiosarcoma	Bichon Frise	TERT	0	2	26	137	-	1	NS	1	NS
Hemangiosarcoma	Bichon Frise	KMT2C	0	2	8	155	-	1	NS	1	NS
Hemangiosarcoma	Bichon Frise	KMT2D	0	2	11	152	-	1	NS	1	NS
Hemangiosarcoma	Bichon Frise	ARID1A	0	2	12	151	-	1	NS	1	NS
Hemangiosarcoma	Chinese Shar-Pei	RET	0	1	6	158	-	1	NS	1	NS
Hemangiosarcoma	Chinese Shar-Pei	NRAS	0	1	9	155	-	1	NS	1	NS
Hemangiosarcoma	Chinese Shar-Pei	NTRK1	0	1	7	157	-	1	NS	1	NS
Hemangiosarcoma	Chinese Shar-Pei	TERT	0	1	26	138	-	1	NS	1	NS
Hemangiosarcoma	Chinese Shar-Pei	KMT2C	0	1	8	156	-	1	NS	1	NS
Hemangiosarcoma	Chinese Shar-Pei	KMT2D	0	1	11	153	-	1	NS	1	NS
Hemangiosarcoma	Chinese Shar-Pei	ARID1A	0	1	12	152	-	1	NS	1	NS
Hemangiosarcoma	Tibetan Terrier	RET	0	1	6	158	-	1	NS	1	NS
Hemangiosarcoma	Tibetan Terrier	PIK3CA	0	1	21	143	-	1	NS	1	NS
Hemangiosarcoma	Tibetan Terrier	NRAS	0	1	9	155	-	1	NS	1	NS
Hemangiosarcoma	Tibetan Terrier	NTRK1	0	1	7	157	-	1	NS	1	NS
Hemangiosarcoma	Tibetan Terrier	TERT	0	1	26	138	-	1	NS	1	NS
Hemangiosarcoma	Tibetan Terrier	KMT2C	0	1	8	156	-	1	NS	1	NS
Hemangiosarcoma	Tibetan Terrier	ARID1A	0	1	12	152	-	1	NS	1	NS
Hemangiosarcoma	Coton de Tulear	RET	0	1	6	158	-	1	NS	1	NS
Hemangiosarcoma	Coton de Tulear	PIK3CA	0	1	21	143	-	1	NS	1	NS
Hemangiosarcoma	Coton de Tulear	NRAS	0	1	9	155	-	1	NS	1	NS
Hemangiosarcoma	Coton de Tulear	NTRK1	0	1	7	157	-	1	NS	1	NS
Hemangiosarcoma	Coton de Tulear	TERT	0	1	26	138	-	1	NS	1	NS
Hemangiosarcoma	Coton de Tulear	KMT2C	0	1	8	156	-	1	NS	1	NS
Hemangiosarcoma	Coton de Tulear	KMT2D	0	1	11	153	-	1	NS	1	NS
Hemangiosarcoma	Coton de Tulear	ARID1A	0	1	12	152	-	1	NS	1	NS
Hemangiosarcoma	Siberian Husky	RET	0	1	6	158	-	1	NS	1	NS
Hemangiosarcoma	Siberian Husky	PIK3CA	0	1	21	143	-	1	NS	1	NS
Hemangiosarcoma	Siberian Husky	NRAS	0	1	9	155	-	1	NS	1	NS
Hemangiosarcoma	Siberian Husky	NTRK1	0	1	7	157	-	1	NS	1	NS
Hemangiosarcoma	Siberian Husky	TERT	0	1	26	138	-	1	NS	1	NS
Hemangiosarcoma	Siberian Husky	KMT2C	0	1	8	156	-	1	NS	1	NS
Hemangiosarcoma	Siberian Husky	KMT2D	0	1	11	153	-	1	NS	1	NS
Hemangiosarcoma	Siberian Husky	TP53	0	1	54	110	-	1	NS	1	NS
Hemangiosarcoma	Siberian Husky	ARID1A	0	1	12	152	-	1	NS	1	NS
Hemangiosarcoma	Coonhound	RET	0	1	6	158	-	1	NS	1	NS
Hemangiosarcoma	Coonhound	PIK3CA	0	1	21	143	-	1	NS	1	NS
Hemangiosarcoma	Coonhound	NRAS	0	1	9	155	-	1	NS	1	NS
Hemangiosarcoma	Coonhound	NTRK1	0	1	7	157	-	1	NS	1	NS
Hemangiosarcoma	Coonhound	TERT	0	1	26	138	-	1	NS	1	NS
Hemangiosarcoma	Coonhound	KMT2C	0	1	8	156	-	1	NS	1	NS
Hemangiosarcoma	Coonhound	KMT2D	0	1	11	153	-	1	NS	1	NS
Hemangiosarcoma	Coonhound	TP53	0	1	54	110	-	1	NS	1	NS
Hemangiosarcoma	Irish Wolfhound	RET	0	1	6	158	-	1	NS	1	NS
Hemangiosarcoma	Irish Wolfhound	PIK3CA	0	1	21	143	-	1	NS	1	NS
Hemangiosarcoma	Irish Wolfhound	NRAS	0	1	9	155	-	1	NS	1	NS
Hemangiosarcoma	Irish Wolfhound	NTRK1	0	1	7	157	-	1	NS	1	NS
Hemangiosarcoma	Irish Wolfhound	KMT2C	0	1	8	156	-	1	NS	1	NS
Hemangiosarcoma	Irish Wolfhound	KMT2D	0	1	11	153	-	1	NS	1	NS
Hemangiosarcoma	Irish Wolfhound	ARID1A	0	1	12	152	-	1	NS	1	NS
Hemangiosarcoma	Dogue De Bordeaux	RET	0	1	6	158	-	1	NS	1	NS
Hemangiosarcoma	Dogue De Bordeaux	PIK3CA	0	1	21	143	-	1	NS	1	NS
Hemangiosarcoma	Dogue De Bordeaux	NRAS	0	1	9	155	-	1	NS	1	NS
Hemangiosarcoma	Dogue De Bordeaux	NTRK1	0	1	7	157	-	1	NS	1	NS
Hemangiosarcoma	Dogue De Bordeaux	TERT	0	1	26	138	-	1	NS	1	NS
Hemangiosarcoma	Dogue De Bordeaux	KMT2C	0	1	8	156	-	1	NS	1	NS
Hemangiosarcoma	Dogue De Bordeaux	KMT2D	0	1	11	153	-	1	NS	1	NS
Hemangiosarcoma	Dogue De Bordeaux	ARID1A	0	1	12	152	-	1	NS	1	NS
Hemangiosarcoma	Boston Terrier	RET	0	1	6	158	-	1	NS	1	NS
Hemangiosarcoma	Boston Terrier	PIK3CA	0	1	21	143	-	1	NS	1	NS
Hemangiosarcoma	Boston Terrier	NRAS	0	1	9	155	-	1	NS	1	NS
Hemangiosarcoma	Boston Terrier	NTRK1	0	1	7	157	-	1	NS	1	NS
Hemangiosarcoma	Boston Terrier	TERT	0	1	26	138	-	1	NS	1	NS
Hemangiosarcoma	Boston Terrier	KMT2C	0	1	8	156	-	1	NS	1	NS
Hemangiosarcoma	Boston Terrier	KMT2D	0	1	11	153	-	1	NS	1	NS
Hemangiosarcoma	Boston Terrier	TP53	0	1	54	110	-	1	NS	1	NS
Hemangiosarcoma	Boston Terrier	ARID1A	0	1	12	152	-	1	NS	1	NS
Hemangiosarcoma	Bulldog	RET	0	1	6	158	-	1	NS	1	NS
Hemangiosarcoma	Bulldog	PIK3CA	0	1	21	143	-	1	NS	1	NS
Hemangiosarcoma	Bulldog	NRAS	0	1	9	155	-	1	NS	1	NS
Hemangiosarcoma	Bulldog	NTRK1	0	1	7	157	-	1	NS	1	NS
Hemangiosarcoma	Bulldog	TERT	0	1	26	138	-	1	NS	1	NS
Hemangiosarcoma	Bulldog	KMT2C	0	1	8	156	-	1	NS	1	NS
Hemangiosarcoma	Bulldog	KMT2D	0	1	11	153	-	1	NS	1	NS
Hemangiosarcoma	Bulldog	TP53	0	1	54	110	-	1	NS	1	NS
Hemangiosarcoma	Bulldog	ARID1A	0	1	12	152	-	1	NS	1	NS
Hemangiosarcoma	French Bulldog	RET	0	1	6	158	-	1	NS	1	NS
Hemangiosarcoma	French Bulldog	PIK3CA	0	1	21	143	-	1	NS	1	NS
Hemangiosarcoma	French Bulldog	NRAS	0	1	9	155	-	1	NS	1	NS
Hemangiosarcoma	French Bulldog	NTRK1	0	1	7	157	-	1	NS	1	NS
Hemangiosarcoma	French Bulldog	TERT	0	1	26	138	-	1	NS	1	NS
Hemangiosarcoma	French Bulldog	KMT2C	0	1	8	156	-	1	NS	1	NS
Hemangiosarcoma	French Bulldog	KMT2D	0	1	11	153	-	1	NS	1	NS
Hemangiosarcoma	French Bulldog	TP53	0	1	54	110	-	1	NS	1	NS
Hemangiosarcoma	French Bulldog	ARID1A	0	1	12	152	-	1	NS	1	NS
Hemangiosarcoma	Pug	RET	0	2	6	157	-	1	NS	1	NS
Hemangiosarcoma	Pug	PIK3CA	0	2	21	142	-	1	NS	1	NS
Hemangiosarcoma	Pug	NRAS	0	2	9	154	-	1	NS	1	NS
Hemangiosarcoma	Pug	TERT	0	2	26	137	-	1	NS	1	NS
Hemangiosarcoma	Pug	KMT2C	0	2	8	155	-	1	NS	1	NS
Hemangiosarcoma	Pug	KMT2D	0	2	11	152	-	1	NS	1	NS
Hemangiosarcoma	Pug	ARID1A	0	2	12	151	-	1	NS	1	NS
Hemangiosarcoma	Beagle	RET	0	1	6	158	-	1	NS	1	NS
Hemangiosarcoma	Beagle	PIK3CA	0	1	21	143	-	1	NS	1	NS
Hemangiosarcoma	Beagle	NRAS	0	1	9	155	-	1	NS	1	NS
Hemangiosarcoma	Beagle	NTRK1	0	1	7	157	-	1	NS	1	NS
Hemangiosarcoma	Beagle	TERT	0	1	26	138	-	1	NS	1	NS
Hemangiosarcoma	Beagle	KMT2C	0	1	8	156	-	1	NS	1	NS
Hemangiosarcoma	Beagle	KMT2D	0	1	11	153	-	1	NS	1	NS
Hemangiosarcoma	Beagle	TP53	0	1	54	110	-	1	NS	1	NS
Hemangiosarcoma	Beagle	ARID1A	0	1	12	152	-	1	NS	1	NS
Hemangiosarcoma	Boxer	NTRK1	0	5	7	153	-	1	NS	1	NS
Hemangiosarcoma	Boxer	TERT	0	5	26	134	-	1	NS	1	NS
Hemangiosarcoma	Boxer	KMT2C	0	5	8	152	-	1	NS	1	NS
Hemangiosarcoma	Boxer	KMT2D	0	5	11	149	-	1	NS	1	NS
Hemangiosarcoma	Boxer	TP53	1	4	53	107	-	1	NS	1	NS
Hemangiosarcoma	Golden Retriever	RET	1	26	5	133	+	1	NS	1	NS
Hemangiosarcoma	Golden Retriever	PIK3CA	3	24	18	120	-	1	NS	1	NS
Hemangiosarcoma	Golden Retriever	NRAS	1	26	8	130	-	1	NS	1	NS
Hemangiosarcoma	Golden Retriever	NTRK1	1	26	6	132	-	1	NS	1	NS
Hemangiosarcoma	Golden Retriever	KMT2D	2	25	9	129	+	1	NS	1	NS
Hemangiosarcoma	American Pit Bull Terrier	PIK3CA	1	12	20	132	-	1	NS	1	NS
Hemangiosarcoma	American Pit Bull Terrier	NRAS	0	13	9	143	-	1	NS	1	NS
Hemangiosarcoma	American Pit Bull Terrier	TP53	4	9	50	102	-	1	NS	1	NS
Hemangiosarcoma	American Pit Bull Terrier	ARID1A	1	12	11	141	+	1	NS	1	NS
Hemangiosarcoma	Maltese	RET	0	2	6	157	-	1	NS	1	NS
Hemangiosarcoma	Maltese	PIK3CA	0	2	21	142	-	1	NS	1	NS
Hemangiosarcoma	Maltese	NTRK1	0	2	7	156	-	1	NS	1	NS
Hemangiosarcoma	Maltese	TERT	0	2	26	137	-	1	NS	1	NS
Hemangiosarcoma	Maltese	KMT2C	0	2	8	155	-	1	NS	1	NS
Hemangiosarcoma	Maltese	TP53	0	2	54	109	-	1	NS	1	NS
Hemangiosarcoma	Maltese	ARID1A	0	2	12	151	-	1	NS	1	NS
Hemangiosarcoma	Olde English Bulldog	RET	0	1	6	158	-	1	NS	1	NS
Hemangiosarcoma	Olde English Bulldog	PIK3CA	0	1	21	143	-	1	NS	1	NS
Hemangiosarcoma	Olde English Bulldog	NRAS	0	1	9	155	-	1	NS	1	NS
Hemangiosarcoma	Olde English Bulldog	NTRK1	0	1	7	157	-	1	NS	1	NS
Hemangiosarcoma	Olde English Bulldog	TERT	0	1	26	138	-	1	NS	1	NS
Hemangiosarcoma	Olde English Bulldog	KMT2C	0	1	8	156	-	1	NS	1	NS
Hemangiosarcoma	Olde English Bulldog	KMT2D	0	1	11	153	-	1	NS	1	NS
Hemangiosarcoma	Olde English Bulldog	TP53	0	1	54	110	-	1	NS	1	NS
Hemangiosarcoma	Olde English Bulldog	ARID1A	0	1	12	152	-	1	NS	1	NS
Hemangiosarcoma	Terrier	RET	0	1	6	158	-	1	NS	1	NS
Hemangiosarcoma	Terrier	PIK3CA	0	1	21	143	-	1	NS	1	NS
Hemangiosarcoma	Terrier	NRAS	0	1	9	155	-	1	NS	1	NS
Hemangiosarcoma	Terrier	NTRK1	0	1	7	157	-	1	NS	1	NS
Hemangiosarcoma	Terrier	KMT2C	0	1	8	156	-	1	NS	1	NS
Hemangiosarcoma	Terrier	KMT2D	0	1	11	153	-	1	NS	1	NS
Hemangiosarcoma	Terrier	TP53	0	1	54	110	-	1	NS	1	NS
Hemangiosarcoma	Terrier	ARID1A	0	1	12	152	-	1	NS	1	NS
Hemangiosarcoma	Havanese	RET	0	1	6	158	-	1	NS	1	NS
Hemangiosarcoma	Havanese	PIK3CA	0	1	21	143	-	1	NS	1	NS
Hemangiosarcoma	Havanese	NRAS	0	1	9	155	-	1	NS	1	NS
Hemangiosarcoma	Havanese	NTRK1	0	1	7	157	-	1	NS	1	NS
Hemangiosarcoma	Havanese	TERT	0	1	26	138	-	1	NS	1	NS
Hemangiosarcoma	Havanese	KMT2C	0	1	8	156	-	1	NS	1	NS
Hemangiosarcoma	Havanese	KMT2D	0	1	11	153	-	1	NS	1	NS
Hemangiosarcoma	Havanese	ARID1A	0	1	12	152	-	1	NS	1	NS
Hemangiosarcoma	Great Pyrenees	RET	0	1	6	158	-	1	NS	1	NS
Hemangiosarcoma	Great Pyrenees	PIK3CA	0	1	21	143	-	1	NS	1	NS
Hemangiosarcoma	Great Pyrenees	NRAS	0	1	9	155	-	1	NS	1	NS
Hemangiosarcoma	Great Pyrenees	NTRK1	0	1	7	157	-	1	NS	1	NS
Hemangiosarcoma	Great Pyrenees	TERT	0	1	26	138	-	1	NS	1	NS
Hemangiosarcoma	Great Pyrenees	KMT2C	0	1	8	156	-	1	NS	1	NS
Hemangiosarcoma	Great Pyrenees	KMT2D	0	1	11	153	-	1	NS	1	NS
Hemangiosarcoma	Great Pyrenees	TP53	0	1	54	110	-	1	NS	1	NS
Hemangiosarcoma	Great Pyrenees	ARID1A	0	1	12	152	-	1	NS	1	NS
Hemangiosarcoma	Retriever	RET	0	1	6	158	-	1	NS	1	NS
Hemangiosarcoma	Retriever	PIK3CA	0	1	21	143	-	1	NS	1	NS
Hemangiosarcoma	Retriever	NRAS	0	1	9	155	-	1	NS	1	NS
Hemangiosarcoma	Retriever	NTRK1	0	1	7	157	-	1	NS	1	NS
Hemangiosarcoma	Retriever	TERT	0	1	26	138	-	1	NS	1	NS
Hemangiosarcoma	Retriever	KMT2C	0	1	8	156	-	1	NS	1	NS
Hemangiosarcoma	Retriever	KMT2D	0	1	11	153	-	1	NS	1	NS
Hemangiosarcoma	Retriever	ARID1A	0	1	12	152	-	1	NS	1	NS
Hemangiosarcoma	Miniature Schnauzer	RET	0	1	6	158	-	1	NS	1	NS
Hemangiosarcoma	Miniature Schnauzer	NRAS	0	1	9	155	-	1	NS	1	NS
Hemangiosarcoma	Miniature Schnauzer	NTRK1	0	1	7	157	-	1	NS	1	NS
Hemangiosarcoma	Miniature Schnauzer	TERT	0	1	26	138	-	1	NS	1	NS
Hemangiosarcoma	Miniature Schnauzer	KMT2C	0	1	8	156	-	1	NS	1	NS
Hemangiosarcoma	Miniature Schnauzer	KMT2D	0	1	11	153	-	1	NS	1	NS
Hemangiosarcoma	Miniature Schnauzer	TP53	0	1	54	110	-	1	NS	1	NS
Hemangiosarcoma	Miniature Schnauzer	ARID1A	0	1	12	152	-	1	NS	1	NS
Hemangiosarcoma	South African Boerboel	RET	0	1	6	158	-	1	NS	1	NS
Hemangiosarcoma	South African Boerboel	PIK3CA	0	1	21	143	-	1	NS	1	NS
Hemangiosarcoma	South African Boerboel	NRAS	0	1	9	155	-	1	NS	1	NS
Hemangiosarcoma	South African Boerboel	NTRK1	0	1	7	157	-	1	NS	1	NS
Hemangiosarcoma	South African Boerboel	TERT	0	1	26	138	-	1	NS	1	NS
Hemangiosarcoma	South African Boerboel	KMT2C	0	1	8	156	-	1	NS	1	NS
Hemangiosarcoma	South African Boerboel	KMT2D	0	1	11	153	-	1	NS	1	NS
Hemangiosarcoma	South African Boerboel	TP53	0	1	54	110	-	1	NS	1	NS
Hemangiosarcoma	South African Boerboel	ARID1A	0	1	12	152	-	1	NS	1	NS
Hemangiosarcoma	Flat-coated Retriever	RET	0	2	6	157	-	1	NS	1	NS
Hemangiosarcoma	Flat-coated Retriever	NRAS	0	2	9	154	-	1	NS	1	NS
Hemangiosarcoma	Flat-coated Retriever	NTRK1	0	2	7	156	-	1	NS	1	NS
Hemangiosarcoma	Flat-coated Retriever	TERT	0	2	26	137	-	1	NS	1	NS
Hemangiosarcoma	Flat-coated Retriever	KMT2C	0	2	8	155	-	1	NS	1	NS
Hemangiosarcoma	Flat-coated Retriever	KMT2D	0	2	11	152	-	1	NS	1	NS
Hemangiosarcoma	Flat-coated Retriever	ARID1A	0	2	12	151	-	1	NS	1	NS
Hemangiosarcoma	Australian Cattle Dog	RET	0	2	6	157	-	1	NS	1	NS
Hemangiosarcoma	Australian Cattle Dog	PIK3CA	0	2	21	142	-	1	NS	1	NS
Hemangiosarcoma	Australian Cattle Dog	NRAS	0	2	9	154	-	1	NS	1	NS
Hemangiosarcoma	Australian Cattle Dog	KMT2C	0	2	8	155	-	1	NS	1	NS
Hemangiosarcoma	Australian Cattle Dog	KMT2D	0	2	11	152	-	1	NS	1	NS
Hemangiosarcoma	Miniature Dachshund	RET	0	1	6	158	-	1	NS	1	NS
Hemangiosarcoma	Miniature Dachshund	PIK3CA	0	1	21	143	-	1	NS	1	NS
Hemangiosarcoma	Miniature Dachshund	NRAS	0	1	9	155	-	1	NS	1	NS
Hemangiosarcoma	Miniature Dachshund	NTRK1	0	1	7	157	-	1	NS	1	NS
Hemangiosarcoma	Miniature Dachshund	TERT	0	1	26	138	-	1	NS	1	NS
Hemangiosarcoma	Miniature Dachshund	KMT2C	0	1	8	156	-	1	NS	1	NS
Hemangiosarcoma	Miniature Dachshund	KMT2D	0	1	11	153	-	1	NS	1	NS
Hemangiosarcoma	Miniature Dachshund	TP53	0	1	54	110	-	1	NS	1	NS
Hemangiosarcoma	Miniature Dachshund	ARID1A	0	1	12	152	-	1	NS	1	NS
Hemangiosarcoma	Chesapeake Bay Retriever	RET	0	1	6	158	-	1	NS	1	NS
Hemangiosarcoma	Chesapeake Bay Retriever	PIK3CA	0	1	21	143	-	1	NS	1	NS
Hemangiosarcoma	Chesapeake Bay Retriever	NRAS	0	1	9	155	-	1	NS	1	NS
Hemangiosarcoma	Chesapeake Bay Retriever	NTRK1	0	1	7	157	-	1	NS	1	NS
Hemangiosarcoma	Chesapeake Bay Retriever	TERT	0	1	26	138	-	1	NS	1	NS
Hemangiosarcoma	Chesapeake Bay Retriever	KMT2C	0	1	8	156	-	1	NS	1	NS
Hemangiosarcoma	Chesapeake Bay Retriever	KMT2D	0	1	11	153	-	1	NS	1	NS
Hemangiosarcoma	Chesapeake Bay Retriever	TP53	0	1	54	110	-	1	NS	1	NS
Hemangiosarcoma	Chesapeake Bay Retriever	ARID1A	0	1	12	152	-	1	NS	1	NS
Hemangiosarcoma	Miniature Poodle	RET	0	1	6	158	-	1	NS	1	NS
Hemangiosarcoma	Miniature Poodle	PIK3CA	0	1	21	143	-	1	NS	1	NS
Hemangiosarcoma	Miniature Poodle	NRAS	0	1	9	155	-	1	NS	1	NS
Hemangiosarcoma	Miniature Poodle	NTRK1	0	1	7	157	-	1	NS	1	NS
Hemangiosarcoma	Miniature Poodle	TERT	0	1	26	138	-	1	NS	1	NS
Hemangiosarcoma	Miniature Poodle	KMT2C	0	1	8	156	-	1	NS	1	NS
Hemangiosarcoma	Miniature Poodle	KMT2D	0	1	11	153	-	1	NS	1	NS
Hemangiosarcoma	Miniature Poodle	TP53	0	1	54	110	-	1	NS	1	NS
Hemangiosarcoma	Miniature Poodle	ARID1A	0	1	12	152	-	1	NS	1	NS
Hemangiosarcoma	Pembroke Welsh Corgi	RET	0	1	6	158	-	1	NS	1	NS
Hemangiosarcoma	Pembroke Welsh Corgi	PIK3CA	0	1	21	143	-	1	NS	1	NS
Hemangiosarcoma	Pembroke Welsh Corgi	NRAS	0	1	9	155	-	1	NS	1	NS
Hemangiosarcoma	Pembroke Welsh Corgi	NTRK1	0	1	7	157	-	1	NS	1	NS
Hemangiosarcoma	Pembroke Welsh Corgi	TERT	0	1	26	138	-	1	NS	1	NS
Hemangiosarcoma	Pembroke Welsh Corgi	KMT2C	0	1	8	156	-	1	NS	1	NS
Hemangiosarcoma	Pembroke Welsh Corgi	KMT2D	0	1	11	153	-	1	NS	1	NS
Hemangiosarcoma	Pembroke Welsh Corgi	TP53	0	1	54	110	-	1	NS	1	NS
Hemangiosarcoma	Pembroke Welsh Corgi	ARID1A	0	1	12	152	-	1	NS	1	NS
Hemangiosarcoma	Border Collie	RET	0	2	6	157	-	1	NS	1	NS
Hemangiosarcoma	Border Collie	PIK3CA	0	2	21	142	-	1	NS	1	NS
Hemangiosarcoma	Border Collie	NRAS	0	2	9	154	-	1	NS	1	NS
Hemangiosarcoma	Border Collie	NTRK1	0	2	7	156	-	1	NS	1	NS
Hemangiosarcoma	Border Collie	TERT	0	2	26	137	-	1	NS	1	NS
Hemangiosarcoma	Border Collie	KMT2C	0	2	8	155	-	1	NS	1	NS
Hemangiosarcoma	Border Collie	KMT2D	0	2	11	152	-	1	NS	1	NS
Hemangiosarcoma	Border Collie	TP53	0	2	54	109	-	1	NS	1	NS
Hemangiosarcoma	Border Collie	ARID1A	0	2	12	151	-	1	NS	1	NS
Hemangiosarcoma	Rottweiler	RET	0	2	6	157	-	1	NS	1	NS
Hemangiosarcoma	Rottweiler	PIK3CA	0	2	21	142	-	1	NS	1	NS
Hemangiosarcoma	Rottweiler	NRAS	0	2	9	154	-	1	NS	1	NS
Hemangiosarcoma	Rottweiler	NTRK1	0	2	7	156	-	1	NS	1	NS
Hemangiosarcoma	Rottweiler	KMT2C	0	2	8	155	-	1	NS	1	NS
Hemangiosarcoma	Rottweiler	KMT2D	0	2	11	152	-	1	NS	1	NS
Hemangiosarcoma	Rottweiler	ARID1A	0	2	12	151	-	1	NS	1	NS
Hemangiosarcoma	Bedlington Terrier	RET	0	1	6	158	-	1	NS	1	NS
Hemangiosarcoma	Bedlington Terrier	PIK3CA	0	1	21	143	-	1	NS	1	NS
Hemangiosarcoma	Bedlington Terrier	NRAS	0	1	9	155	-	1	NS	1	NS
Hemangiosarcoma	Bedlington Terrier	NTRK1	0	1	7	157	-	1	NS	1	NS
Hemangiosarcoma	Bedlington Terrier	TERT	0	1	26	138	-	1	NS	1	NS
Hemangiosarcoma	Bedlington Terrier	KMT2C	0	1	8	156	-	1	NS	1	NS
Hemangiosarcoma	Bedlington Terrier	KMT2D	0	1	11	153	-	1	NS	1	NS
Hemangiosarcoma	Bedlington Terrier	ARID1A	0	1	12	152	-	1	NS	1	NS
Hemangiosarcoma	Labrador Retriever	RET	0	22	6	137	-	1	NS	1	NS
Hemangiosarcoma	German Shepherd	KMT2D	1	22	10	132	-	1	NS	1	NS
Hemangiosarcoma	German Shepherd	ARID1A	1	22	11	131	-	1	NS	1	NS
Hemangiosarcoma	Bernese Mountain Dog	RET	0	1	6	158	-	1	NS	1	NS
Hemangiosarcoma	Bernese Mountain Dog	PIK3CA	0	1	21	143	-	1	NS	1	NS
Hemangiosarcoma	Bernese Mountain Dog	NRAS	0	1	9	155	-	1	NS	1	NS
Hemangiosarcoma	Bernese Mountain Dog	NTRK1	0	1	7	157	-	1	NS	1	NS
Hemangiosarcoma	Bernese Mountain Dog	TERT	0	1	26	138	-	1	NS	1	NS
Hemangiosarcoma	Bernese Mountain Dog	KMT2C	0	1	8	156	-	1	NS	1	NS
Hemangiosarcoma	Bernese Mountain Dog	KMT2D	0	1	11	153	-	1	NS	1	NS
Hemangiosarcoma	Bernese Mountain Dog	TP53	0	1	54	110	-	1	NS	1	NS
Hemangiosarcoma	Bernese Mountain Dog	ARID1A	0	1	12	152	-	1	NS	1	NS
Hemangiosarcoma	Mixed Breed	RET	1	22	5	137	+	1	NS	1	NS
Hemangiosarcoma	Mixed Breed	NTRK1	1	22	6	136	+	1	NS	1	NS
Hemangiosarcoma	Mixed Breed	KMT2C	1	22	7	135	-	1	NS	1	NS
Hemangiosarcoma	Akita	RET	0	1	6	158	-	1	NS	1	NS
Hemangiosarcoma	Akita	PIK3CA	0	1	21	143	-	1	NS	1	NS
Hemangiosarcoma	Akita	NRAS	0	1	9	155	-	1	NS	1	NS
Hemangiosarcoma	Akita	NTRK1	0	1	7	157	-	1	NS	1	NS
Hemangiosarcoma	Akita	TERT	0	1	26	138	-	1	NS	1	NS
Hemangiosarcoma	Akita	KMT2C	0	1	8	156	-	1	NS	1	NS
Hemangiosarcoma	Akita	KMT2D	0	1	11	153	-	1	NS	1	NS
Hemangiosarcoma	Akita	TP53	0	1	54	110	-	1	NS	1	NS
Hemangiosarcoma	Akita	ARID1A	0	1	12	152	-	1	NS	1	NS
Hemangiosarcoma	Soft-coated Wheaton Terrier	RET	0	1	6	158	-	1	NS	1	NS
Hemangiosarcoma	Soft-coated Wheaton Terrier	NRAS	0	1	9	155	-	1	NS	1	NS
Hemangiosarcoma	Soft-coated Wheaton Terrier	NTRK1	0	1	7	157	-	1	NS	1	NS
Hemangiosarcoma	Soft-coated Wheaton Terrier	KMT2C	0	1	8	156	-	1	NS	1	NS
Hemangiosarcoma	Soft-coated Wheaton Terrier	KMT2D	0	1	11	153	-	1	NS	1	NS
Hemangiosarcoma	Soft-coated Wheaton Terrier	ARID1A	0	1	12	152	-	1	NS	1	NS
Hemangiosarcoma	Shih Tzu	RET	0	1	6	158	-	1	NS	1	NS
Hemangiosarcoma	Shih Tzu	PIK3CA	0	1	21	143	-	1	NS	1	NS
Hemangiosarcoma	Shih Tzu	NRAS	0	1	9	155	-	1	NS	1	NS
Hemangiosarcoma	Shih Tzu	NTRK1	0	1	7	157	-	1	NS	1	NS
Hemangiosarcoma	Shih Tzu	TERT	0	1	26	138	-	1	NS	1	NS
Hemangiosarcoma	Shih Tzu	KMT2C	0	1	8	156	-	1	NS	1	NS
Hemangiosarcoma	Shih Tzu	KMT2D	0	1	11	153	-	1	NS	1	NS
Hemangiosarcoma	Shih Tzu	TP53	0	1	54	110	-	1	NS	1	NS
Hemangiosarcoma	Lhasa Apso	RET	0	1	6	158	-	1	NS	1	NS
Hemangiosarcoma	Lhasa Apso	PIK3CA	0	1	21	143	-	1	NS	1	NS
Hemangiosarcoma	Lhasa Apso	NRAS	0	1	9	155	-	1	NS	1	NS
Hemangiosarcoma	Lhasa Apso	KMT2C	0	1	8	156	-	1	NS	1	NS
Hemangiosarcoma	Lhasa Apso	KMT2D	0	1	11	153	-	1	NS	1	NS
Hemangiosarcoma	Lhasa Apso	TP53	0	1	54	110	-	1	NS	1	NS
Hemangiosarcoma	Lhasa Apso	ARID1A	0	1	12	152	-	1	NS	1	NS
Hemangiosarcoma	Poodle Standard	RET	0	1	6	158	-	1	NS	1	NS
Hemangiosarcoma	Poodle Standard	PIK3CA	0	1	21	143	-	1	NS	1	NS
Hemangiosarcoma	Poodle Standard	NRAS	0	1	9	155	-	1	NS	1	NS
Hemangiosarcoma	Poodle Standard	NTRK1	0	1	7	157	-	1	NS	1	NS
Hemangiosarcoma	Poodle Standard	TERT	0	1	26	138	-	1	NS	1	NS
Hemangiosarcoma	Poodle Standard	KMT2C	0	1	8	156	-	1	NS	1	NS
Hemangiosarcoma	Poodle Standard	KMT2D	0	1	11	153	-	1	NS	1	NS
Hemangiosarcoma	Poodle Standard	ARID1A	0	1	12	152	-	1	NS	1	NS
Hemangiosarcoma	Dachshund	RET	0	2	6	157	-	1	NS	1	NS
Hemangiosarcoma	Dachshund	PIK3CA	0	2	21	142	-	1	NS	1	NS
Hemangiosarcoma	Dachshund	NRAS	0	2	9	154	-	1	NS	1	NS
Hemangiosarcoma	Dachshund	NTRK1	0	2	7	156	-	1	NS	1	NS
Hemangiosarcoma	Dachshund	KMT2C	0	2	8	155	-	1	NS	1	NS
Hemangiosarcoma	Dachshund	KMT2D	0	2	11	152	-	1	NS	1	NS
Hemangiosarcoma	Dachshund	TP53	0	2	54	109	-	1	NS	1	NS
Hemangiosarcoma	Dachshund	ARID1A	0	2	12	151	-	1	NS	1	NS
Malignant Melanoma	Siberian Husky	TP53	0	1	6	39	-	1	NS	1	NS
Malignant Melanoma	Shetland Sheepdog	TP53	0	1	6	39	-	1	NS	1	NS
Malignant Melanoma	Australian Shepherd	TP53	0	1	6	39	-	1	NS	1	NS
Malignant Melanoma	Beagle	TP53	0	1	6	39	-	1	NS	1	NS
Malignant Melanoma	Pomeranian	TP53	0	2	6	38	-	1	NS	1	NS
Malignant Melanoma	Doberman Pinscher	TP53	0	1	6	39	-	1	NS	1	NS
Malignant Melanoma	Rhodesian Ridgeback	TP53	0	1	6	39	-	1	NS	1	NS
Malignant Melanoma	Retriever	TP53	0	1	6	39	-	1	NS	1	NS
Malignant Melanoma	Miniature Schnauzer	TP53	0	1	6	39	-	1	NS	1	NS
Malignant Melanoma	Toy Poodle	TP53	0	1	6	39	-	1	NS	1	NS
Malignant Melanoma	Yorkshire Terrier	TP53	0	2	6	38	-	1	NS	1	NS
Malignant Melanoma	Miniature Poodle	TP53	0	1	6	39	-	1	NS	1	NS
Malignant Melanoma	Great Dane	TP53	0	1	6	39	-	1	NS	1	NS
Malignant Melanoma	Gordon Setter	TP53	0	1	6	39	-	1	NS	1	NS
Malignant Melanoma	Border Collie	TP53	0	2	6	38	-	1	NS	1	NS
Malignant Melanoma	Rottweiler	TP53	0	2	6	38	-	1	NS	1	NS
Malignant Melanoma	Labrador Retriever	TP53	1	5	5	35	+	1	NS	1	NS
Malignant Melanoma	Basset Hound	TP53	0	1	6	39	-	1	NS	1	NS
Malignant Melanoma	Hound	TP53	0	1	6	39	-	1	NS	1	NS
Malignant Melanoma	Dachshund	TP53	0	1	6	39	-	1	NS	1	NS
Osteosarcoma	Siberian Husky	TERT	0	1	8	36	-	1	NS	1	NS
Osteosarcoma	Siberian Husky	TP53	0	1	21	23	-	1	NS	1	NS
Osteosarcoma	Siberian Husky	ARID1A	0	1	5	39	-	1	NS	1	NS
Osteosarcoma	American Bulldog	TERT	0	1	8	36	-	1	NS	1	NS
Osteosarcoma	American Bulldog	TP53	0	1	21	23	-	1	NS	1	NS
Osteosarcoma	American Bulldog	SETD2	0	1	6	38	-	1	NS	1	NS
Osteosarcoma	Mastiff	TERT	0	1	8	36	-	1	NS	1	NS
Osteosarcoma	Mastiff	PIK3CA	0	1	6	38	-	1	NS	1	NS
Osteosarcoma	Mastiff	ARID1A	0	1	5	39	-	1	NS	1	NS
Osteosarcoma	Mastiff	SETD2	0	1	6	38	-	1	NS	1	NS
Osteosarcoma	Labrador Retriever	PIK3CA	1	6	5	33	+	1	NS	1	NS
Osteosarcoma	Labrador Retriever	ARID1A	1	6	4	34	+	1	NS	1	NS
Osteosarcoma	Labrador Retriever	SETD2	1	6	5	33	+	1	NS	1	NS
Osteosarcoma	Greyhound	TP53	0	1	21	23	-	1	NS	1	NS
Osteosarcoma	Greyhound	PIK3CA	0	1	6	38	-	1	NS	1	NS
Osteosarcoma	Greyhound	ARID1A	0	1	5	39	-	1	NS	1	NS
Osteosarcoma	German Shepherd	PIK3CA	0	2	6	37	-	1	NS	1	NS
Osteosarcoma	German Shepherd	SETD2	0	2	6	37	-	1	NS	1	NS
Osteosarcoma	Chinese Shar-Pei	TERT	0	1	8	36	-	1	NS	1	NS
Osteosarcoma	Chinese Shar-Pei	TP53	0	1	21	23	-	1	NS	1	NS
Osteosarcoma	Chinese Shar-Pei	PIK3CA	0	1	6	38	-	1	NS	1	NS
Osteosarcoma	Chinese Shar-Pei	ARID1A	0	1	5	39	-	1	NS	1	NS
Osteosarcoma	Chinese Shar-Pei	SETD2	0	1	6	38	-	1	NS	1	NS
Osteosarcoma	Mixed Breed	TP53	2	2	19	22	+	1	NS	1	NS
Osteosarcoma	Mixed Breed	PIK3CA	0	4	6	35	-	1	NS	1	NS
Osteosarcoma	Mixed Breed	ARID1A	0	4	5	36	-	1	NS	1	NS
Osteosarcoma	Mixed Breed	SETD2	0	4	6	35	-	1	NS	1	NS
Osteosarcoma	Akita	TERT	0	1	8	36	-	1	NS	1	NS
Osteosarcoma	Akita	PIK3CA	0	1	6	38	-	1	NS	1	NS
Osteosarcoma	Akita	ARID1A	0	1	5	39	-	1	NS	1	NS
Osteosarcoma	Akita	SETD2	0	1	6	38	-	1	NS	1	NS
Osteosarcoma	Giant Schnauzer	TERT	0	1	8	36	-	1	NS	1	NS
Osteosarcoma	Giant Schnauzer	PIK3CA	0	1	6	38	-	1	NS	1	NS
Osteosarcoma	Giant Schnauzer	ARID1A	0	1	5	39	-	1	NS	1	NS
Osteosarcoma	Giant Schnauzer	SETD2	0	1	6	38	-	1	NS	1	NS
Osteosarcoma	Boxer	TERT	0	1	8	36	-	1	NS	1	NS
Osteosarcoma	Boxer	TP53	0	1	21	23	-	1	NS	1	NS
Osteosarcoma	Boxer	PIK3CA	0	1	6	38	-	1	NS	1	NS
Osteosarcoma	Boxer	ARID1A	0	1	5	39	-	1	NS	1	NS
Osteosarcoma	Boxer	SETD2	0	1	6	38	-	1	NS	1	NS
Osteosarcoma	Golden Retriever	TERT	0	3	8	34	-	1	NS	1	NS
Osteosarcoma	Golden Retriever	ARID1A	0	3	5	37	-	1	NS	1	NS
Osteosarcoma	Golden Retriever	SETD2	0	3	6	36	-	1	NS	1	NS
Osteosarcoma	American Pit Bull Terrier	TERT	0	3	8	34	-	1	NS	1	NS
Osteosarcoma	American Pit Bull Terrier	TP53	1	2	20	22	-	1	NS	1	NS
Osteosarcoma	American Pit Bull Terrier	ARID1A	0	3	5	37	-	1	NS	1	NS
Osteosarcoma	American Pit Bull Terrier	SETD2	0	3	6	36	-	1	NS	1	NS
Osteosarcoma	Poodle Standard	TERT	0	2	8	35	-	1	NS	1	NS
Osteosarcoma	Poodle Standard	PIK3CA	0	2	6	37	-	1	NS	1	NS
Osteosarcoma	Poodle Standard	ARID1A	0	2	5	38	-	1	NS	1	NS
Osteosarcoma	Poodle Standard	SETD2	0	2	6	37	-	1	NS	1	NS
Osteosarcoma	Pembroke Welsh Corgi	TERT	0	1	8	36	-	1	NS	1	NS
Osteosarcoma	Pembroke Welsh Corgi	PIK3CA	0	1	6	38	-	1	NS	1	NS
Osteosarcoma	Pembroke Welsh Corgi	ARID1A	0	1	5	39	-	1	NS	1	NS
Osteosarcoma	Pembroke Welsh Corgi	SETD2	0	1	6	38	-	1	NS	1	NS
Osteosarcoma	Vizsla	TERT	0	2	8	35	-	1	NS	1	NS
Osteosarcoma	Vizsla	PIK3CA	0	2	6	37	-	1	NS	1	NS
Osteosarcoma	Catahoula	TERT	0	1	8	36	-	1	NS	1	NS
Osteosarcoma	Catahoula	PIK3CA	0	1	6	38	-	1	NS	1	NS
Osteosarcoma	Catahoula	ARID1A	0	1	5	39	-	1	NS	1	NS
Osteosarcoma	Catahoula	SETD2	0	1	6	38	-	1	NS	1	NS
Osteosarcoma	Doberman Pinscher	TP53	1	1	20	23	+	1	NS	1	NS
Osteosarcoma	Doberman Pinscher	PIK3CA	0	2	6	37	-	1	NS	1	NS
Osteosarcoma	Doberman Pinscher	ARID1A	0	2	5	38	-	1	NS	1	NS
Osteosarcoma	Doberman Pinscher	SETD2	0	2	6	37	-	1	NS	1	NS
Osteosarcoma	Great Pyrenees	TERT	0	1	8	36	-	1	NS	1	NS
Osteosarcoma	Great Pyrenees	PIK3CA	0	1	6	38	-	1	NS	1	NS
Osteosarcoma	Great Pyrenees	ARID1A	0	1	5	39	-	1	NS	1	NS
Osteosarcoma	Great Pyrenees	SETD2	0	1	6	38	-	1	NS	1	NS
Osteosarcoma	Great Dane	TP53	2	2	19	22	+	1	NS	1	NS
Osteosarcoma	Great Dane	PIK3CA	0	4	6	35	-	1	NS	1	NS
Osteosarcoma	Great Dane	ARID1A	0	4	5	36	-	1	NS	1	NS

## Sheet: Table S4-4 (TumorSuperType_Mut)
Table S4-4. Gene and mutation enrichment and association with tumor super type, tumor type and breed (for figure 5 each canine mutation was corrected using a different transcript to better match the corresponding human mutation, while in supplement tables the the longest canine transcript for each gene was chosen).
CancerClass	Mutation	CancerMut	CancerNonmut	OtherMut	OtherNonmut	Enrichment	Mean	Std	Pvalue	Significance	BHcorrect	BHcorrect_Significance
Carcinoma	ERBB2:V662E	13	193	0	459	+	0.272674	0.0518479	1.84919e-07	*	1.29444e-05	*
Carcinoma	BRAF:V588E	12	194	1	458	+	0.326727	0.144953	5.87262e-06	*	0.000205542	*
Sarcoma	ERBB2:V662E	0	340	13	312	-	NaN	NaN	8.00702e-05	*	0.00186831	*
Sarcoma	BRAF:V588E	1	339	12	313	-	0.373684	0	0.0013563	*	0.0237352	*
Melanoma	KMT2C:1731_1732del	4	42	13	606	+	0	0	0.0245249	*	0.297932	NS
Sarcoma	TERT:A188delinsAPGL	47	293	27	298	+	0.5549	0.33016	0.0263744	*	0.297932	NS
Carcinoma	KMT2C:1731_1732del	1	205	16	443	-	0	0	0.0297932	*	0.297932	NS
Melanoma	KMT2D:4090_4091del	3	43	9	610	+	0	0	0.0438551	*	0.383732	NS
Melanoma	NRAS:Q61R	2	44	4	615	+	0.221858	0.0551913	0.0587533	NS	0.45697	NS
Lymphoma	NTRK1:M1R	2	31	12	620	+	0.278846	0.0288462	0.149794	NS	0.894961	NS
Melanoma	TERT:A188delinsAPGL	2	44	72	547	-	0.403902	0.00786255	0.150458	NS	0.894961	NS
Others	ARID1A:346_347del	0	41	36	588	-	NaN	NaN	0.157795	NS	0.894961	NS
Carcinoma	NRAS:Q61R	0	206	6	453	-	NaN	NaN	0.184605	NS	0.894961	NS
Carcinoma	NRAS:Q61K	0	206	6	453	-	NaN	NaN	0.184605	NS	0.894961	NS
Sarcoma	PIK3CA:H1047R	11	329	5	320	+	0.265187	0.100935	0.206447	NS	0.894961	NS
Sarcoma	TP53:R226H	5	335	1	324	+	0.214324	0.0864127	0.217348	NS	0.894961	NS
Sarcoma	TP53:R209H	5	335	1	324	+	0.640092	0.257784	0.217348	NS	0.894961	NS
Others	KMT2C:1731_1732del	2	39	15	609	+	0	0	0.282306	NS	1	NS
Sarcoma	NTRK1:M1R	5	335	9	316	-	0.351798	0.113287	0.287375	NS	1	NS
Others	TERT:A188delinsAPGL	2	39	72	552	-	0.23093	0.0794148	0.301156	NS	1	NS
Melanoma	ARID1A:346_347del	4	42	32	587	+	0	0	0.30303	NS	1	NS
Others	NRAS:Q61K	1	40	5	619	+	0.266055	0	0.318399	NS	1	NS
Lymphoma	KMT2D:R3154H	1	32	7	625	+	0.323091	0	0.335949	NS	1	NS
Melanoma	NRAS:Q61K	1	45	5	614	+	0.282143	0	0.350646	NS	1	NS
Carcinoma	NTRK1:M1R	6	200	8	451	+	0.254594	0.0462108	0.382746	NS	1	NS
Carcinoma	TERT:A188delinsAPGL	20	186	54	405	-	0.332341	0.179995	0.505604	NS	1	NS
Others	RET:A1105V	1	40	11	613	+	0.493464	0	0.537098	NS	1	NS
Carcinoma	ARID1A:346_347del	13	193	23	436	+	0	0	0.578356	NS	1	NS
Melanoma	RET:A1105V	1	45	11	608	+	0.471459	0	0.580061	NS	1	NS
Lymphoma	KMT2C:1731_1732del	1	32	16	616	+	0	0	0.583606	NS	1	NS
Others	PIK3CA:H1047R	0	41	16	608	-	NaN	NaN	0.615532	NS	1	NS
Melanoma	PIK3CA:H1047R	0	46	16	603	-	NaN	NaN	0.618209	NS	1	NS
Carcinoma	TP53:R226H	1	205	5	454	-	0.495479	0	0.67178	NS	1	NS
Carcinoma	TP53:R209H	1	205	5	454	-	0.813604	0	0.67178	NS	1	NS
Sarcoma	NRAS:Q61R	4	336	2	323	+	0.236668	0.0564764	0.686564	NS	1	NS
Sarcoma	NRAS:Q61K	4	336	2	323	+	0.376142	0.276743	0.686564	NS	1	NS
Lymphoma	ARID1A:346_347del	2	31	34	598	+	0	0	0.697465	NS	1	NS
Sarcoma	KMT2D:R3154H	5	335	3	322	+	0.448536	0.0182619	0.725469	NS	1	NS
Sarcoma	ARID1A:346_347del	17	323	19	306	-	0	0	0.732328	NS	1	NS
Carcinoma	RET:A1105V	3	203	9	450	-	0.557678	0.0457443	0.763021	NS	1	NS
Carcinoma	KMT2D:4090_4091del	3	203	9	450	-	0	0	0.763021	NS	1	NS
Sarcoma	RET:A1105V	7	333	5	320	+	0.495965	0.0823208	0.773057	NS	1	NS
Sarcoma	KMT2D:4090_4091del	6	334	6	319	-	0	0	1	NS	1	NS
Sarcoma	KMT2C:1731_1732del	9	331	8	317	+	0	0	1	NS	1	NS
Lymphoma	TERT:A188delinsAPGL	3	30	71	561	-	0.521638	0.3384	1	NS	1	NS
Lymphoma	RET:A1105V	0	33	12	620	-	NaN	NaN	1	NS	1	NS
Lymphoma	KMT2D:4090_4091del	0	33	12	620	-	NaN	NaN	1	NS	1	NS
Lymphoma	TP53:R226H	0	33	6	626	-	NaN	NaN	1	NS	1	NS
Lymphoma	BRAF:V588E	0	33	13	619	-	NaN	NaN	1	NS	1	NS
Lymphoma	TP53:R209H	0	33	6	626	-	NaN	NaN	1	NS	1	NS
Lymphoma	PIK3CA:H1047R	0	33	16	616	-	NaN	NaN	1	NS	1	NS
Lymphoma	ERBB2:V662E	0	33	13	619	-	NaN	NaN	1	NS	1	NS
Lymphoma	NRAS:Q61R	0	33	6	626	-	NaN	NaN	1	NS	1	NS
Lymphoma	NRAS:Q61K	0	33	6	626	-	NaN	NaN	1	NS	1	NS
Carcinoma	KMT2D:R3154H	2	204	6	453	-	0.412625	0.048913	1	NS	1	NS
Carcinoma	PIK3CA:H1047R	5	201	11	448	+	0.343419	0.211979	1	NS	1	NS
Melanoma	KMT2D:R3154H	0	46	8	611	-	NaN	NaN	1	NS	1	NS
Melanoma	TP53:R226H	0	46	6	613	-	NaN	NaN	1	NS	1	NS
Melanoma	BRAF:V588E	0	46	13	606	-	NaN	NaN	1	NS	1	NS
Melanoma	TP53:R209H	0	46	6	613	-	NaN	NaN	1	NS	1	NS
Melanoma	ERBB2:V662E	0	46	13	606	-	NaN	NaN	1	NS	1	NS
Melanoma	NTRK1:M1R	1	45	13	606	+	0.222222	0	1	NS	1	NS
Others	KMT2D:4090_4091del	0	41	12	612	-	NaN	NaN	1	NS	1	NS
Others	KMT2D:R3154H	0	41	8	616	-	NaN	NaN	1	NS	1	NS
Others	TP53:R226H	0	41	6	618	-	NaN	NaN	1	NS	1	NS
Others	BRAF:V588E	0	41	13	611	-	NaN	NaN	1	NS	1	NS
Others	TP53:R209H	0	41	6	618	-	NaN	NaN	1	NS	1	NS
Others	ERBB2:V662E	0	41	13	611	-	NaN	NaN	1	NS	1	NS
Others	NTRK1:M1R	0	41	14	610	-	NaN	NaN	1	NS	1	NS
Others	NRAS:Q61R	0	41	6	618	-	NaN	NaN	1	NS	1	NS

## Sheet: Table S4-5 (TumorType_Mut)
Table S4-5. Gene and mutation enrichment and association with tumor super type, tumor type and breed (for figure 5 each canine mutation was corrected using a different transcript to better match the corresponding human mutation, while in supplement tables the the longest canine transcript for each gene was chosen).
TumorType	Mutation	TumorMut	TumorNonmut	OtherMut	OtherNonmut	Enrichment	Mean	Std	Pvalue	Significance	BHcorrect	BHcorrect_Significance
Pulmonary Adenocarcinoma	ERBB2:V662E	11	10	2	642	+	0.268351	0.0538083	1.03152e-16	*	3.46591e-14	*
Urothelial Carcinoma	BRAF:V588E	7	13	6	639	+	0.32914	0.100663	1.08344e-08	*	1.82019e-06	*
Squamous Cell Carcinoma	BRAF:V588E	3	24	10	628	+	0.233304	0.0760308	0.013026	*	1	NS
Malignant Melanoma	KMT2C:1731_1732del	4	42	13	606	+	0	0	0.0245249	*	1	NS
Hemangiosarcoma	PIK3CA:H1047R	8	157	8	492	+	0.211989	0.0539691	0.0342874	*	1	NS
Plasma Cell Tumor	NRAS:Q61K	1	3	5	656	+	0.266055	0	0.0356842	*	1	NS
Hemangiosarcoma	NRAS:Q61R	4	161	2	498	+	0.236668	0.0564764	0.0359287	*	1	NS
Pancreatic Carcinoma	NTRK1:M1R	1	1	13	650	+	0.25	0	0.0416931	*	1	NS
Malignant Melanoma	KMT2D:4090_4091del	3	43	9	610	+	0	0	0.0438551	*	1	NS
Hemangiosarcoma	BRAF:V588E	0	165	13	487	-	NaN	NaN	0.0457734	*	1	NS
Hemangiosarcoma	ERBB2:V662E	0	165	13	487	-	NaN	NaN	0.0457734	*	1	NS
Osteosarcoma	TP53:R226H	2	43	4	616	+	0.287	0.0989654	0.0564317	NS	1	NS
Malignant Melanoma	NRAS:Q61R	2	44	4	615	+	0.221858	0.0551913	0.0587533	NS	1	NS
Hemangiosarcoma	TERT:A188delinsAPGL	25	140	49	451	+	0.558592	0.356567	0.0640081	NS	1	NS
Plasma Cell Tumor	RET:A1105V	1	3	11	650	+	0.493464	0	0.0704048	NS	1	NS
Carcinoma	TERT:A188delinsAPGL	1	40	73	551	-	1	0	0.0730555	NS	1	NS
Soft Tissue Sarcoma	KMT2D:4090_4091del	4	91	8	562	+	0	0	0.0778695	NS	1	NS
Mammary Carcinoma	PIK3CA:H1047R	2	18	14	631	+	0.252298	0.0690314	0.0801371	NS	1	NS
Mammary Carcinoma	ARID1A:346_347del	3	17	33	612	+	0	0	0.0880119	NS	1	NS
Anal Sac Carcinoma	KMT2D:4090_4091del	2	29	10	624	+	0	0	0.103782	NS	1	NS
Squamous Cell Carcinoma	NTRK1:M1R	2	25	12	626	+	0.301282	0.0320513	0.106989	NS	1	NS
Osteosarcoma	TERT:A188delinsAPGL	8	37	66	554	+	0.65254	0.267438	0.142762	NS	1	NS
Lymphoma	NTRK1:M1R	2	31	12	620	+	0.278846	0.0288462	0.149794	NS	1	NS
Malignant Melanoma	TERT:A188delinsAPGL	2	44	72	547	-	0.403902	0.00786255	0.150458	NS	1	NS
Hemangiosarcoma	TP53:R226H	3	162	3	497	+	0.165874	0.00687311	0.165569	NS	1	NS
Hemangiosarcoma	NRAS:Q61K	3	162	3	497	+	0.21709	0.0304055	0.165569	NS	1	NS
Hepatocellular Carcinoma	TP53:R226H	1	19	5	640	+	0.495479	0	0.168001	NS	1	NS
Hemangiosarcoma	RET:A1105V	5	160	7	493	+	0.458451	0.0625204	0.183392	NS	1	NS
Hemangiosarcoma	NTRK1:M1R	1	164	13	487	-	0.428571	0	0.207283	NS	1	NS
Urothelial Carcinoma	KMT2D:R3154H	1	19	7	638	+	0.363712	0	0.217772	NS	1	NS
Histiocytic Sarcoma	TP53:R209H	1	27	5	632	+	0.761468	0	0.228255	NS	1	NS
Anal Sac Carcinoma	ARID1A:346_347del	3	28	33	601	+	0	0	0.232074	NS	1	NS
Soft Tissue Sarcoma	ERBB2:V662E	0	95	13	557	-	NaN	NaN	0.232694	NS	1	NS
Mammary Carcinoma	TERT:A188delinsAPGL	4	16	70	575	+	0.28114	0.0695115	0.264413	NS	1	NS
Other	KMT2C:1731_1732del	1	11	16	637	+	0	0	0.269036	NS	1	NS
Pulmonary Adenocarcinoma	TERT:A188delinsAPGL	4	17	70	574	+	0.263483	0.0707903	0.277593	NS	1	NS
Osteosarcoma	ARID1A:346_347del	4	41	32	588	+	0	0	0.295353	NS	1	NS
Urothelial Carcinoma	ARID1A:346_347del	2	18	34	611	+	0	0	0.295544	NS	1	NS
Hepatocellular Carcinoma	ARID1A:346_347del	2	18	34	611	+	0	0	0.295544	NS	1	NS
Osteosarcoma	PIK3CA:H1047R	2	43	14	606	+	0.437637	0.00834835	0.295632	NS	1	NS
Malignant Melanoma	ARID1A:346_347del	4	42	32	587	+	0	0	0.30303	NS	1	NS
Urothelial Carcinoma	RET:A1105V	1	19	11	634	+	0.62116	0	0.308958	NS	1	NS
Carcinoma	TP53:R209H	1	40	5	619	+	0.813604	0	0.318399	NS	1	NS
Soft Tissue Sarcoma	KMT2D:R3154H	2	93	6	564	+	0.450525	0.0263141	0.320164	NS	1	NS
Osteosarcoma	KMT2C:1731_1732del	2	43	15	605	+	0	0	0.321581	NS	1	NS
Pulmonary Adenocarcinoma	RET:A1105V	1	20	11	633	+	0.515152	0	0.321815	NS	1	NS
Pulmonary Adenocarcinoma	KMT2D:4090_4091del	1	20	11	633	+	0	0	0.321815	NS	1	NS
Lymphoma	KMT2D:R3154H	1	32	7	625	+	0.323091	0	0.335949	NS	1	NS
Osteosarcoma	TP53:R209H	1	44	5	615	+	0.908986	0	0.3443	NS	1	NS
Squamous Cell Carcinoma	TERT:A188delinsAPGL	1	26	73	565	-	0.333333	0	0.346475	NS	1	NS
Malignant Melanoma	NRAS:Q61K	1	45	5	614	+	0.282143	0	0.350646	NS	1	NS
Mammary Carcinoma	NTRK1:M1R	1	19	13	632	+	0.25	0	0.350672	NS	1	NS
Hepatocellular Carcinoma	NTRK1:M1R	1	19	13	632	+	0.25	0	0.350672	NS	1	NS
Histiocytic Sarcoma	ARID1A:346_347del	0	28	36	601	-	NaN	NaN	0.392108	NS	1	NS
Mast Cell Tumor	KMT2C:1731_1732del	1	18	16	630	+	0	0	0.392805	NS	1	NS
Carcinoma	KMT2D:R3154H	1	40	7	617	+	0.461538	0	0.400633	NS	1	NS
Pulmonary Adenocarcinoma	PIK3CA:H1047R	1	20	15	629	+	0.313544	0	0.405118	NS	1	NS
Hemangiosarcoma	KMT2D:R3154H	3	162	5	495	+	0.447211	0.00947704	0.416998	NS	1	NS
Squamous Cell Carcinoma	ERBB2:V662E	1	26	12	626	+	0.266766	0	0.419498	NS	1	NS
Pulmonary Adenocarcinoma	KMT2C:1731_1732del	1	20	16	628	+	0	0	0.424367	NS	1	NS
Soft Tissue Sarcoma	NTRK1:M1R	3	92	11	559	+	0.263986	0.00999209	0.435233	NS	1	NS
Anal Sac Carcinoma	BRAF:V588E	1	30	12	622	+	0.231527	0	0.46549	NS	1	NS
Anal Sac Carcinoma	ERBB2:V662E	1	30	12	622	+	0.32613	0	0.46549	NS	1	NS
Hepatocellular Carcinoma	TERT:A188delinsAPGL	3	17	71	574	+	0.421399	0.126529	0.479086	NS	1	NS
Squamous Cell Carcinoma	PIK3CA:H1047R	1	26	15	623	+	0.745407	0	0.488772	NS	1	NS
Anal Sac Carcinoma	NTRK1:M1R	1	30	13	621	+	0.175	0	0.490904	NS	1	NS
Carcinoma	RET:A1105V	1	40	11	613	+	0.536723	0	0.537098	NS	1	NS
Carcinoma	BRAF:V588E	1	40	12	612	+	0.685304	0	0.566162	NS	1	NS
Osteosarcoma	RET:A1105V	1	44	11	609	+	0.630155	0	0.571773	NS	1	NS
Malignant Melanoma	RET:A1105V	1	45	11	608	+	0.471459	0	0.580061	NS	1	NS
Hemangiosarcoma	KMT2C:1731_1732del	5	160	12	488	+	0	0	0.583373	NS	1	NS
Lymphoma	KMT2C:1731_1732del	1	32	16	616	+	0	0	0.583606	NS	1	NS
Soft Tissue Sarcoma	TERT:A188delinsAPGL	12	83	62	508	+	0.473354	0.317474	0.598528	NS	1	NS
Soft Tissue Sarcoma	TP53:R226H	0	95	6	564	-	NaN	NaN	0.601431	NS	1	NS
Soft Tissue Sarcoma	NRAS:Q61R	0	95	6	564	-	NaN	NaN	0.601431	NS	1	NS
Neuroendocrine Carcinoma	TERT:A188delinsAPGL	0	10	74	581	-	NaN	NaN	0.61252	NS	1	NS
Carcinoma	KMT2C:1731_1732del	0	41	17	607	-	NaN	NaN	0.61668	NS	1	NS
Mast Cell Tumor	ARID1A:346_347del	0	19	36	610	-	NaN	NaN	0.616955	NS	1	NS
Malignant Melanoma	PIK3CA:H1047R	0	46	16	603	-	NaN	NaN	0.618209	NS	1	NS
Pulmonary Adenocarcinoma	ARID1A:346_347del	0	21	36	608	-	NaN	NaN	0.621301	NS	1	NS
Hemangiosarcoma	TP53:R209H	2	163	4	496	+	0.447382	0.292344	0.641354	NS	1	NS
Thyroid Carcinoma	TERT:A188delinsAPGL	2	12	72	579	+	0.282895	0.0328947	0.662244	NS	1	NS
Lymphoma	ARID1A:346_347del	2	31	34	598	+	0	0	0.697465	NS	1	NS
Soft Tissue Sarcoma	BRAF:V588E	1	94	12	558	-	0.373684	0	0.704889	NS	1	NS
Mast Cell Tumor	TERT:A188delinsAPGL	1	18	73	573	-	0.310345	0	0.711085	NS	1	NS
Soft Tissue Sarcoma	PIK3CA:H1047R	1	94	15	555	-	0.345865	0	0.714089	NS	1	NS
Urothelial Carcinoma	TERT:A188delinsAPGL	1	19	73	572	-	0.285714	0	0.714762	NS	1	NS
Hemangiosarcoma	KMT2D:4090_4091del	2	163	10	490	-	0	0	0.739556	NS	1	NS
Histiocytic Sarcoma	TERT:A188delinsAPGL	2	26	72	565	-	0.607456	0.0241228	0.75863	NS	1	NS
Anal Sac Carcinoma	TERT:A188delinsAPGL	4	27	70	564	+	0.254823	0.0840826	0.76781	NS	1	NS
Hemangiosarcoma	ARID1A:346_347del	8	157	28	472	-	0	0	0.843728	NS	1	NS
Squamous Cell Carcinoma	ARID1A:346_347del	1	26	35	603	-	0	0	1	NS	1	NS
Squamous Cell Carcinoma	RET:A1105V	0	27	12	626	-	NaN	NaN	1	NS	1	NS
Squamous Cell Carcinoma	KMT2D:4090_4091del	0	27	12	626	-	NaN	NaN	1	NS	1	NS
Squamous Cell Carcinoma	KMT2D:R3154H	0	27	8	630	-	NaN	NaN	1	NS	1	NS
Squamous Cell Carcinoma	TP53:R226H	0	27	6	632	-	NaN	NaN	1	NS	1	NS
Squamous Cell Carcinoma	TP53:R209H	0	27	6	632	-	NaN	NaN	1	NS	1	NS
Squamous Cell Carcinoma	KMT2C:1731_1732del	0	27	17	621	-	NaN	NaN	1	NS	1	NS
Squamous Cell Carcinoma	NRAS:Q61R	0	27	6	632	-	NaN	NaN	1	NS	1	NS
Squamous Cell Carcinoma	NRAS:Q61K	0	27	6	632	-	NaN	NaN	1	NS	1	NS
Splenic Hemangiosarcoma	ARID1A:346_347del	0	1	36	628	-	NaN	NaN	1	NS	1	NS
Splenic Hemangiosarcoma	TERT:A188delinsAPGL	0	1	74	590	-	NaN	NaN	1	NS	1	NS
Splenic Hemangiosarcoma	RET:A1105V	0	1	12	652	-	NaN	NaN	1	NS	1	NS
Splenic Hemangiosarcoma	KMT2D:4090_4091del	0	1	12	652	-	NaN	NaN	1	NS	1	NS
Splenic Hemangiosarcoma	KMT2D:R3154H	0	1	8	656	-	NaN	NaN	1	NS	1	NS
Splenic Hemangiosarcoma	TP53:R226H	0	1	6	658	-	NaN	NaN	1	NS	1	NS
Splenic Hemangiosarcoma	BRAF:V588E	0	1	13	651	-	NaN	NaN	1	NS	1	NS
Splenic Hemangiosarcoma	TP53:R209H	0	1	6	658	-	NaN	NaN	1	NS	1	NS
Splenic Hemangiosarcoma	KMT2C:1731_1732del	0	1	17	647	-	NaN	NaN	1	NS	1	NS
Splenic Hemangiosarcoma	PIK3CA:H1047R	0	1	16	648	-	NaN	NaN	1	NS	1	NS
Splenic Hemangiosarcoma	ERBB2:V662E	0	1	13	651	-	NaN	NaN	1	NS	1	NS
Splenic Hemangiosarcoma	NTRK1:M1R	0	1	14	650	-	NaN	NaN	1	NS	1	NS
Splenic Hemangiosarcoma	NRAS:Q61R	0	1	6	658	-	NaN	NaN	1	NS	1	NS
Splenic Hemangiosarcoma	NRAS:Q61K	0	1	6	658	-	NaN	NaN	1	NS	1	NS
Plasma Cell Tumor	ARID1A:346_347del	0	4	36	625	-	NaN	NaN	1	NS	1	NS
Plasma Cell Tumor	TERT:A188delinsAPGL	0	4	74	587	-	NaN	NaN	1	NS	1	NS
Plasma Cell Tumor	KMT2D:4090_4091del	0	4	12	649	-	NaN	NaN	1	NS	1	NS
Plasma Cell Tumor	KMT2D:R3154H	0	4	8	653	-	NaN	NaN	1	NS	1	NS
Plasma Cell Tumor	TP53:R226H	0	4	6	655	-	NaN	NaN	1	NS	1	NS
Plasma Cell Tumor	BRAF:V588E	0	4	13	648	-	NaN	NaN	1	NS	1	NS
Plasma Cell Tumor	TP53:R209H	0	4	6	655	-	NaN	NaN	1	NS	1	NS
Plasma Cell Tumor	KMT2C:1731_1732del	0	4	17	644	-	NaN	NaN	1	NS	1	NS
Plasma Cell Tumor	PIK3CA:H1047R	0	4	16	645	-	NaN	NaN	1	NS	1	NS
Plasma Cell Tumor	ERBB2:V662E	0	4	13	648	-	NaN	NaN	1	NS	1	NS
Plasma Cell Tumor	NTRK1:M1R	0	4	14	647	-	NaN	NaN	1	NS	1	NS
Plasma Cell Tumor	NRAS:Q61R	0	4	6	655	-	NaN	NaN	1	NS	1	NS
Neuroendocrine Carcinoma	ARID1A:346_347del	0	10	36	619	-	NaN	NaN	1	NS	1	NS
Neuroendocrine Carcinoma	RET:A1105V	0	10	12	643	-	NaN	NaN	1	NS	1	NS
Neuroendocrine Carcinoma	KMT2D:4090_4091del	0	10	12	643	-	NaN	NaN	1	NS	1	NS
Neuroendocrine Carcinoma	KMT2D:R3154H	0	10	8	647	-	NaN	NaN	1	NS	1	NS
Neuroendocrine Carcinoma	TP53:R226H	0	10	6	649	-	NaN	NaN	1	NS	1	NS
Neuroendocrine Carcinoma	BRAF:V588E	0	10	13	642	-	NaN	NaN	1	NS	1	NS
Neuroendocrine Carcinoma	TP53:R209H	0	10	6	649	-	NaN	NaN	1	NS	1	NS
Neuroendocrine Carcinoma	KMT2C:1731_1732del	0	10	17	638	-	NaN	NaN	1	NS	1	NS
Neuroendocrine Carcinoma	PIK3CA:H1047R	0	10	16	639	-	NaN	NaN	1	NS	1	NS
Neuroendocrine Carcinoma	ERBB2:V662E	0	10	13	642	-	NaN	NaN	1	NS	1	NS
Neuroendocrine Carcinoma	NTRK1:M1R	0	10	14	641	-	NaN	NaN	1	NS	1	NS
Neuroendocrine Carcinoma	NRAS:Q61R	0	10	6	649	-	NaN	NaN	1	NS	1	NS
Neuroendocrine Carcinoma	NRAS:Q61K	0	10	6	649	-	NaN	NaN	1	NS	1	NS
Soft Tissue Sarcoma	ARID1A:346_347del	5	90	31	539	-	0	0	1	NS	1	NS
Soft Tissue Sarcoma	RET:A1105V	1	94	11	559	-	0.549345	0	1	NS	1	NS
Soft Tissue Sarcoma	TP53:R209H	1	94	5	565	+	0.63524	0	1	NS	1	NS
Soft Tissue Sarcoma	KMT2C:1731_1732del	2	93	15	555	-	0	0	1	NS	1	NS
Soft Tissue Sarcoma	NRAS:Q61K	1	94	5	565	+	0.853301	0	1	NS	1	NS
Other	ARID1A:346_347del	0	12	36	617	-	NaN	NaN	1	NS	1	NS
Other	TERT:A188delinsAPGL	1	11	73	580	-	0.151515	0	1	NS	1	NS
Other	RET:A1105V	0	12	12	641	-	NaN	NaN	1	NS	1	NS
Other	KMT2D:4090_4091del	0	12	12	641	-	NaN	NaN	1	NS	1	NS
Other	KMT2D:R3154H	0	12	8	645	-	NaN	NaN	1	NS	1	NS
Other	TP53:R226H	0	12	6	647	-	NaN	NaN	1	NS	1	NS
Other	BRAF:V588E	0	12	13	640	-	NaN	NaN	1	NS	1	NS
Other	TP53:R209H	0	12	6	647	-	NaN	NaN	1	NS	1	NS
Other	PIK3CA:H1047R	0	12	16	637	-	NaN	NaN	1	NS	1	NS
Other	ERBB2:V662E	0	12	13	640	-	NaN	NaN	1	NS	1	NS
Other	NTRK1:M1R	0	12	14	639	-	NaN	NaN	1	NS	1	NS
Other	NRAS:Q61R	0	12	6	647	-	NaN	NaN	1	NS	1	NS
Other	NRAS:Q61K	0	12	6	647	-	NaN	NaN	1	NS	1	NS
Pancreatic Carcinoma	ARID1A:346_347del	0	2	36	627	-	NaN	NaN	1	NS	1	NS
Pancreatic Carcinoma	TERT:A188delinsAPGL	0	2	74	589	-	NaN	NaN	1	NS	1	NS
Pancreatic Carcinoma	RET:A1105V	0	2	12	651	-	NaN	NaN	1	NS	1	NS
Pancreatic Carcinoma	KMT2D:4090_4091del	0	2	12	651	-	NaN	NaN	1	NS	1	NS
Pancreatic Carcinoma	KMT2D:R3154H	0	2	8	655	-	NaN	NaN	1	NS	1	NS
Pancreatic Carcinoma	TP53:R226H	0	2	6	657	-	NaN	NaN	1	NS	1	NS
Pancreatic Carcinoma	BRAF:V588E	0	2	13	650	-	NaN	NaN	1	NS	1	NS
Pancreatic Carcinoma	TP53:R209H	0	2	6	657	-	NaN	NaN	1	NS	1	NS
Pancreatic Carcinoma	KMT2C:1731_1732del	0	2	17	646	-	NaN	NaN	1	NS	1	NS
Pancreatic Carcinoma	PIK3CA:H1047R	0	2	16	647	-	NaN	NaN	1	NS	1	NS
Pancreatic Carcinoma	ERBB2:V662E	0	2	13	650	-	NaN	NaN	1	NS	1	NS
Pancreatic Carcinoma	NRAS:Q61R	0	2	6	657	-	NaN	NaN	1	NS	1	NS
Pancreatic Carcinoma	NRAS:Q61K	0	2	6	657	-	NaN	NaN	1	NS	1	NS
Mesothelioma	ARID1A:346_347del	0	1	36	628	-	NaN	NaN	1	NS	1	NS
Mesothelioma	TERT:A188delinsAPGL	0	1	74	590	-	NaN	NaN	1	NS	1	NS
Mesothelioma	RET:A1105V	0	1	12	652	-	NaN	NaN	1	NS	1	NS
Mesothelioma	KMT2D:4090_4091del	0	1	12	652	-	NaN	NaN	1	NS	1	NS
Mesothelioma	KMT2D:R3154H	0	1	8	656	-	NaN	NaN	1	NS	1	NS
Mesothelioma	TP53:R226H	0	1	6	658	-	NaN	NaN	1	NS	1	NS
Mesothelioma	BRAF:V588E	0	1	13	651	-	NaN	NaN	1	NS	1	NS
Mesothelioma	TP53:R209H	0	1	6	658	-	NaN	NaN	1	NS	1	NS
Mesothelioma	KMT2C:1731_1732del	0	1	17	647	-	NaN	NaN	1	NS	1	NS
Mesothelioma	PIK3CA:H1047R	0	1	16	648	-	NaN	NaN	1	NS	1	NS
Mesothelioma	ERBB2:V662E	0	1	13	651	-	NaN	NaN	1	NS	1	NS
Mesothelioma	NTRK1:M1R	0	1	14	650	-	NaN	NaN	1	NS	1	NS
Mesothelioma	NRAS:Q61R	0	1	6	658	-	NaN	NaN	1	NS	1	NS
Mesothelioma	NRAS:Q61K	0	1	6	658	-	NaN	NaN	1	NS	1	NS
Mammary Carcinoma	RET:A1105V	0	20	12	633	-	NaN	NaN	1	NS	1	NS
Mammary Carcinoma	KMT2D:4090_4091del	0	20	12	633	-	NaN	NaN	1	NS	1	NS
Mammary Carcinoma	KMT2D:R3154H	0	20	8	637	-	NaN	NaN	1	NS	1	NS
Mammary Carcinoma	TP53:R226H	0	20	6	639	-	NaN	NaN	1	NS	1	NS
Mammary Carcinoma	BRAF:V588E	0	20	13	632	-	NaN	NaN	1	NS	1	NS
Mammary Carcinoma	TP53:R209H	0	20	6	639	-	NaN	NaN	1	NS	1	NS
Mammary Carcinoma	KMT2C:1731_1732del	0	20	17	628	-	NaN	NaN	1	NS	1	NS
Mammary Carcinoma	ERBB2:V662E	0	20	13	632	-	NaN	NaN	1	NS	1	NS
Mammary Carcinoma	NRAS:Q61R	0	20	6	639	-	NaN	NaN	1	NS	1	NS
Mammary Carcinoma	NRAS:Q61K	0	20	6	639	-	NaN	NaN	1	NS	1	NS
Pulmonary Adenocarcinoma	KMT2D:R3154H	0	21	8	636	-	NaN	NaN	1	NS	1	NS
Pulmonary Adenocarcinoma	TP53:R226H	0	21	6	638	-	NaN	NaN	1	NS	1	NS
Pulmonary Adenocarcinoma	BRAF:V588E	0	21	13	631	-	NaN	NaN	1	NS	1	NS
Pulmonary Adenocarcinoma	TP53:R209H	0	21	6	638	-	NaN	NaN	1	NS	1	NS
Pulmonary Adenocarcinoma	NTRK1:M1R	0	21	14	630	-	NaN	NaN	1	NS	1	NS
Pulmonary Adenocarcinoma	NRAS:Q61R	0	21	6	638	-	NaN	NaN	1	NS	1	NS
Pulmonary Adenocarcinoma	NRAS:Q61K	0	21	6	638	-	NaN	NaN	1	NS	1	NS
Carcinoma	ARID1A:346_347del	2	39	34	590	-	0	0	1	NS	1	NS
Carcinoma	KMT2D:4090_4091del	0	41	12	612	-	NaN	NaN	1	NS	1	NS
Carcinoma	TP53:R226H	0	41	6	618	-	NaN	NaN	1	NS	1	NS
Carcinoma	PIK3CA:H1047R	1	40	15	609	+	0.153546	0	1	NS	1	NS
Carcinoma	ERBB2:V662E	0	41	13	611	-	NaN	NaN	1	NS	1	NS
Carcinoma	NTRK1:M1R	0	41	14	610	-	NaN	NaN	1	NS	1	NS
Carcinoma	NRAS:Q61R	0	41	6	618	-	NaN	NaN	1	NS	1	NS
Carcinoma	NRAS:Q61K	0	41	6	618	-	NaN	NaN	1	NS	1	NS
Mast Cell Tumor	RET:A1105V	0	19	12	634	-	NaN	NaN	1	NS	1	NS
Mast Cell Tumor	KMT2D:4090_4091del	0	19	12	634	-	NaN	NaN	1	NS	1	NS
Mast Cell Tumor	KMT2D:R3154H	0	19	8	638	-	NaN	NaN	1	NS	1	NS
Mast Cell Tumor	TP53:R226H	0	19	6	640	-	NaN	NaN	1	NS	1	NS
Mast Cell Tumor	BRAF:V588E	0	19	13	633	-	NaN	NaN	1	NS	1	NS
Mast Cell Tumor	TP53:R209H	0	19	6	640	-	NaN	NaN	1	NS	1	NS
Mast Cell Tumor	PIK3CA:H1047R	0	19	16	630	-	NaN	NaN	1	NS	1	NS
Mast Cell Tumor	ERBB2:V662E	0	19	13	633	-	NaN	NaN	1	NS	1	NS
Mast Cell Tumor	NTRK1:M1R	0	19	14	632	-	NaN	NaN	1	NS	1	NS
Mast Cell Tumor	NRAS:Q61R	0	19	6	640	-	NaN	NaN	1	NS	1	NS
Mast Cell Tumor	NRAS:Q61K	0	19	6	640	-	NaN	NaN	1	NS	1	NS
Lymphoma	TERT:A188delinsAPGL	3	30	71	561	-	0.521638	0.3384	1	NS	1	NS
Lymphoma	RET:A1105V	0	33	12	620	-	NaN	NaN	1	NS	1	NS
Lymphoma	KMT2D:4090_4091del	0	33	12	620	-	NaN	NaN	1	NS	1	NS
Lymphoma	TP53:R226H	0	33	6	626	-	NaN	NaN	1	NS	1	NS
Lymphoma	BRAF:V588E	0	33	13	619	-	NaN	NaN	1	NS	1	NS
Lymphoma	TP53:R209H	0	33	6	626	-	NaN	NaN	1	NS	1	NS
Lymphoma	PIK3CA:H1047R	0	33	16	616	-	NaN	NaN	1	NS	1	NS
Lymphoma	ERBB2:V662E	0	33	13	619	-	NaN	NaN	1	NS	1	NS
Lymphoma	NRAS:Q61R	0	33	6	626	-	NaN	NaN	1	NS	1	NS
Lymphoma	NRAS:Q61K	0	33	6	626	-	NaN	NaN	1	NS	1	NS
Histiocytic Sarcoma	RET:A1105V	0	28	12	625	-	NaN	NaN	1	NS	1	NS
Histiocytic Sarcoma	KMT2D:4090_4091del	0	28	12	625	-	NaN	NaN	1	NS	1	NS
Histiocytic Sarcoma	KMT2D:R3154H	0	28	8	629	-	NaN	NaN	1	NS	1	NS
Histiocytic Sarcoma	TP53:R226H	0	28	6	631	-	NaN	NaN	1	NS	1	NS
Histiocytic Sarcoma	BRAF:V588E	0	28	13	624	-	NaN	NaN	1	NS	1	NS
Histiocytic Sarcoma	KMT2C:1731_1732del	0	28	17	620	-	NaN	NaN	1	NS	1	NS
Histiocytic Sarcoma	PIK3CA:H1047R	0	28	16	621	-	NaN	NaN	1	NS	1	NS
Histiocytic Sarcoma	ERBB2:V662E	0	28	13	624	-	NaN	NaN	1	NS	1	NS
Histiocytic Sarcoma	NTRK1:M1R	0	28	14	623	-	NaN	NaN	1	NS	1	NS
Histiocytic Sarcoma	NRAS:Q61R	0	28	6	631	-	NaN	NaN	1	NS	1	NS
Histiocytic Sarcoma	NRAS:Q61K	0	28	6	631	-	NaN	NaN	1	NS	1	NS
Urothelial Carcinoma	KMT2D:4090_4091del	0	20	12	633	-	NaN	NaN	1	NS	1	NS
Urothelial Carcinoma	TP53:R226H	0	20	6	639	-	NaN	NaN	1	NS	1	NS
Urothelial Carcinoma	TP53:R209H	0	20	6	639	-	NaN	NaN	1	NS	1	NS
Urothelial Carcinoma	KMT2C:1731_1732del	0	20	17	628	-	NaN	NaN	1	NS	1	NS
Urothelial Carcinoma	PIK3CA:H1047R	0	20	16	629	-	NaN	NaN	1	NS	1	NS
Urothelial Carcinoma	ERBB2:V662E	0	20	13	632	-	NaN	NaN	1	NS	1	NS
Urothelial Carcinoma	NTRK1:M1R	0	20	14	631	-	NaN	NaN	1	NS	1	NS
Urothelial Carcinoma	NRAS:Q61R	0	20	6	639	-	NaN	NaN	1	NS	1	NS
Urothelial Carcinoma	NRAS:Q61K	0	20	6	639	-	NaN	NaN	1	NS	1	NS
Insulinoma	ARID1A:346_347del	0	4	36	625	-	NaN	NaN	1	NS	1	NS
Insulinoma	TERT:A188delinsAPGL	0	4	74	587	-	NaN	NaN	1	NS	1	NS
Insulinoma	RET:A1105V	0	4	12	649	-	NaN	NaN	1	NS	1	NS
Insulinoma	KMT2D:4090_4091del	0	4	12	649	-	NaN	NaN	1	NS	1	NS
Insulinoma	KMT2D:R3154H	0	4	8	653	-	NaN	NaN	1	NS	1	NS
Insulinoma	TP53:R226H	0	4	6	655	-	NaN	NaN	1	NS	1	NS
Insulinoma	BRAF:V588E	0	4	13	648	-	NaN	NaN	1	NS	1	NS
Insulinoma	TP53:R209H	0	4	6	655	-	NaN	NaN	1	NS	1	NS
Insulinoma	KMT2C:1731_1732del	0	4	17	644	-	NaN	NaN	1	NS	1	NS
Insulinoma	PIK3CA:H1047R	0	4	16	645	-	NaN	NaN	1	NS	1	NS
Insulinoma	ERBB2:V662E	0	4	13	648	-	NaN	NaN	1	NS	1	NS
Insulinoma	NTRK1:M1R	0	4	14	647	-	NaN	NaN	1	NS	1	NS
Insulinoma	NRAS:Q61R	0	4	6	655	-	NaN	NaN	1	NS	1	NS
Insulinoma	NRAS:Q61K	0	4	6	655	-	NaN	NaN	1	NS	1	NS
Anal Sac Carcinoma	RET:A1105V	0	31	12	622	-	NaN	NaN	1	NS	1	NS
Anal Sac Carcinoma	KMT2D:R3154H	0	31	8	626	-	NaN	NaN	1	NS	1	NS
Anal Sac Carcinoma	TP53:R226H	0	31	6	628	-	NaN	NaN	1	NS	1	NS
Anal Sac Carcinoma	TP53:R209H	0	31	6	628	-	NaN	NaN	1	NS	1	NS
Anal Sac Carcinoma	KMT2C:1731_1732del	0	31	17	617	-	NaN	NaN	1	NS	1	NS
Anal Sac Carcinoma	PIK3CA:H1047R	0	31	16	618	-	NaN	NaN	1	NS	1	NS
Anal Sac Carcinoma	NRAS:Q61R	0	31	6	628	-	NaN	NaN	1	NS	1	NS
Anal Sac Carcinoma	NRAS:Q61K	0	31	6	628	-	NaN	NaN	1	NS	1	NS
Malignant Melanoma	KMT2D:R3154H	0	46	8	611	-	NaN	NaN	1	NS	1	NS
Malignant Melanoma	TP53:R226H	0	46	6	613	-	NaN	NaN	1	NS	1	NS
Malignant Melanoma	BRAF:V588E	0	46	13	606	-	NaN	NaN	1	NS	1	NS
Malignant Melanoma	TP53:R209H	0	46	6	613	-	NaN	NaN	1	NS	1	NS
Malignant Melanoma	ERBB2:V662E	0	46	13	606	-	NaN	NaN	1	NS	1	NS
Malignant Melanoma	NTRK1:M1R	1	45	13	606	+	0.222222	0	1	NS	1	NS
Osteosarcoma	KMT2D:4090_4091del	0	45	12	608	-	NaN	NaN	1	NS	1	NS
Osteosarcoma	KMT2D:R3154H	0	45	8	612	-	NaN	NaN	1	NS	1	NS
Osteosarcoma	BRAF:V588E	0	45	13	607	-	NaN	NaN	1	NS	1	NS
Osteosarcoma	ERBB2:V662E	0	45	13	607	-	NaN	NaN	1	NS	1	NS
Osteosarcoma	NTRK1:M1R	1	44	13	607	+	0.538462	0	1	NS	1	NS
Osteosarcoma	NRAS:Q61R	0	45	6	614	-	NaN	NaN	1	NS	1	NS
Osteosarcoma	NRAS:Q61K	0	45	6	614	-	NaN	NaN	1	NS	1	NS
Thyroid Carcinoma	ARID1A:346_347del	0	14	36	615	-	NaN	NaN	1	NS	1	NS
Thyroid Carcinoma	RET:A1105V	0	14	12	639	-	NaN	NaN	1	NS	1	NS
Thyroid Carcinoma	KMT2D:4090_4091del	0	14	12	639	-	NaN	NaN	1	NS	1	NS
Thyroid Carcinoma	KMT2D:R3154H	0	14	8	643	-	NaN	NaN	1	NS	1	NS
Thyroid Carcinoma	TP53:R226H	0	14	6	645	-	NaN	NaN	1	NS	1	NS
Thyroid Carcinoma	BRAF:V588E	0	14	13	638	-	NaN	NaN	1	NS	1	NS
Thyroid Carcinoma	TP53:R209H	0	14	6	645	-	NaN	NaN	1	NS	1	NS
Thyroid Carcinoma	KMT2C:1731_1732del	0	14	17	634	-	NaN	NaN	1	NS	1	NS
Thyroid Carcinoma	PIK3CA:H1047R	0	14	16	635	-	NaN	NaN	1	NS	1	NS
Thyroid Carcinoma	ERBB2:V662E	0	14	13	638	-	NaN	NaN	1	NS	1	NS
Thyroid Carcinoma	NTRK1:M1R	0	14	14	637	-	NaN	NaN	1	NS	1	NS
Thyroid Carcinoma	NRAS:Q61R	0	14	6	645	-	NaN	NaN	1	NS	1	NS
Thyroid Carcinoma	NRAS:Q61K	0	14	6	645	-	NaN	NaN	1	NS	1	NS
Chondrosarcoma	ARID1A:346_347del	0	2	36	627	-	NaN	NaN	1	NS	1	NS
Chondrosarcoma	TERT:A188delinsAPGL	0	2	74	589	-	NaN	NaN	1	NS	1	NS
Chondrosarcoma	RET:A1105V	0	2	12	651	-	NaN	NaN	1	NS	1	NS
Chondrosarcoma	KMT2D:4090_4091del	0	2	12	651	-	NaN	NaN	1	NS	1	NS
Chondrosarcoma	KMT2D:R3154H	0	2	8	655	-	NaN	NaN	1	NS	1	NS
Chondrosarcoma	TP53:R226H	0	2	6	657	-	NaN	NaN	1	NS	1	NS
Chondrosarcoma	BRAF:V588E	0	2	13	650	-	NaN	NaN	1	NS	1	NS
Chondrosarcoma	TP53:R209H	0	2	6	657	-	NaN	NaN	1	NS	1	NS
Chondrosarcoma	KMT2C:1731_1732del	0	2	17	646	-	NaN	NaN	1	NS	1	NS
Chondrosarcoma	PIK3CA:H1047R	0	2	16	647	-	NaN	NaN	1	NS	1	NS
Chondrosarcoma	ERBB2:V662E	0	2	13	650	-	NaN	NaN	1	NS	1	NS
Chondrosarcoma	NTRK1:M1R	0	2	14	649	-	NaN	NaN	1	NS	1	NS
Chondrosarcoma	NRAS:Q61R	0	2	6	657	-	NaN	NaN	1	NS	1	NS
Chondrosarcoma	NRAS:Q61K	0	2	6	657	-	NaN	NaN	1	NS	1	NS
Hepatocellular Carcinoma	RET:A1105V	0	20	12	633	-	NaN	NaN	1	NS	1	NS
Hepatocellular Carcinoma	KMT2D:4090_4091del	0	20	12	633	-	NaN	NaN	1	NS	1	NS
Hepatocellular Carcinoma	KMT2D:R3154H	0	20	8	637	-	NaN	NaN	1	NS	1	NS
Hepatocellular Carcinoma	BRAF:V588E	0	20	13	632	-	NaN	NaN	1	NS	1	NS
Hepatocellular Carcinoma	TP53:R209H	0	20	6	639	-	NaN	NaN	1	NS	1	NS
Hepatocellular Carcinoma	KMT2C:1731_1732del	0	20	17	628	-	NaN	NaN	1	NS	1	NS
Hepatocellular Carcinoma	PIK3CA:H1047R	0	20	16	629	-	NaN	NaN	1	NS	1	NS
Hepatocellular Carcinoma	ERBB2:V662E	0	20	13	632	-	NaN	NaN	1	NS	1	NS
Hepatocellular Carcinoma	NRAS:Q61R	0	20	6	639	-	NaN	NaN	1	NS	1	NS
Hepatocellular Carcinoma	NRAS:Q61K	0	20	6	639	-	NaN	NaN	1	NS	1	NS
Gastrointestinal Stromal Tumor	ARID1A:346_347del	0	5	36	624	-	NaN	NaN	1	NS	1	NS
Gastrointestinal Stromal Tumor	TERT:A188delinsAPGL	0	5	74	586	-	NaN	NaN	1	NS	1	NS
Gastrointestinal Stromal Tumor	RET:A1105V	0	5	12	648	-	NaN	NaN	1	NS	1	NS
Gastrointestinal Stromal Tumor	KMT2D:4090_4091del	0	5	12	648	-	NaN	NaN	1	NS	1	NS
Gastrointestinal Stromal Tumor	KMT2D:R3154H	0	5	8	652	-	NaN	NaN	1	NS	1	NS
Gastrointestinal Stromal Tumor	TP53:R226H	0	5	6	654	-	NaN	NaN	1	NS	1	NS
Gastrointestinal Stromal Tumor	BRAF:V588E	0	5	13	647	-	NaN	NaN	1	NS	1	NS
Gastrointestinal Stromal Tumor	TP53:R209H	0	5	6	654	-	NaN	NaN	1	NS	1	NS
Gastrointestinal Stromal Tumor	KMT2C:1731_1732del	0	5	17	643	-	NaN	NaN	1	NS	1	NS
Gastrointestinal Stromal Tumor	PIK3CA:H1047R	0	5	16	644	-	NaN	NaN	1	NS	1	NS
Gastrointestinal Stromal Tumor	ERBB2:V662E	0	5	13	647	-	NaN	NaN	1	NS	1	NS
Gastrointestinal Stromal Tumor	NTRK1:M1R	0	5	14	646	-	NaN	NaN	1	NS	1	NS
Gastrointestinal Stromal Tumor	NRAS:Q61R	0	5	6	654	-	NaN	NaN	1	NS	1	NS
Gastrointestinal Stromal Tumor	NRAS:Q61K	0	5	6	654	-	NaN	NaN	1	NS	1	NS

## Sheet: Table S4-6 (Breed_Mut)
Table S4-6. Gene and mutation enrichment and association with tumor super type, tumor type and breed (for figure 5 each canine mutation was corrected using a different transcript to better match the corresponding human mutation, while in supplement tables the the longest canine transcript for each gene was chosen).
TumorType	BreedType	Mutation	BreedMut	BreedNonmut	OtherMut	OtherNonmut	Enrichment	Mean	Std	Pvalue	Significance	BHcorrect	BHcorrect_Significance
Hemangiosarcoma	German Shepherd	TERT:A188delinsAPGL	13	10	12	130	+	0.761338	0.312884	4.09628e-07	*	9.62626e-05	*
Hemangiosarcoma	American Pit Bull Terrier	RET:A1105V	3	10	2	150	+	0.44172	0.0310216	0.00353829	*	0.41575	NS
Osteosarcoma	German Shepherd	TERT:A188delinsAPGL	2	0	6	37	+	0.96875	0.03125	0.0282828	*	0.593939	NS
Hemangiosarcoma	Golden Retriever	TERT:A188delinsAPGL	0	27	25	113	-	NaN	NaN	0.0154603	*	0.819119	NS
Hemangiosarcoma	Labrador Retriever	KMT2C:1731_1732del	3	19	2	141	+	0	0	0.0174281	*	0.819119	NS
Hemangiosarcoma	German Shepherd	PIK3CA:H1047R	4	19	4	138	+	0.185784	0.0345656	0.0139967	*	0.819119	NS
Soft Tissue Sarcoma	Collie	ARID1A:346_347del	0	1	5	89	-	NaN	NaN	1	NS	1	NS
Soft Tissue Sarcoma	Collie	TERT:A188delinsAPGL	0	1	12	82	-	NaN	NaN	1	NS	1	NS
Soft Tissue Sarcoma	Siberian Husky	ARID1A:346_347del	0	2	5	88	-	NaN	NaN	1	NS	1	NS
Soft Tissue Sarcoma	Siberian Husky	TERT:A188delinsAPGL	0	2	12	81	-	NaN	NaN	1	NS	1	NS
Soft Tissue Sarcoma	Belgian Sheepdog	ARID1A:346_347del	0	1	5	89	-	NaN	NaN	1	NS	1	NS
Soft Tissue Sarcoma	Belgian Sheepdog	TERT:A188delinsAPGL	0	1	12	82	-	NaN	NaN	1	NS	1	NS
Soft Tissue Sarcoma	Shetland Sheepdog	ARID1A:346_347del	0	1	5	89	-	NaN	NaN	1	NS	1	NS
Soft Tissue Sarcoma	Shetland Sheepdog	TERT:A188delinsAPGL	0	1	12	82	-	NaN	NaN	1	NS	1	NS
Soft Tissue Sarcoma	Samoyed	ARID1A:346_347del	0	1	5	89	-	NaN	NaN	1	NS	1	NS
Soft Tissue Sarcoma	Samoyed	TERT:A188delinsAPGL	0	1	12	82	-	NaN	NaN	1	NS	1	NS
Soft Tissue Sarcoma	Australian Shepherd	ARID1A:346_347del	0	1	5	89	-	NaN	NaN	1	NS	1	NS
Soft Tissue Sarcoma	Australian Shepherd	TERT:A188delinsAPGL	0	1	12	82	-	NaN	NaN	1	NS	1	NS
Soft Tissue Sarcoma	Jack Russell Terrier	ARID1A:346_347del	0	2	5	88	-	NaN	NaN	1	NS	1	NS
Soft Tissue Sarcoma	Jack Russell Terrier	TERT:A188delinsAPGL	0	2	12	81	-	NaN	NaN	1	NS	1	NS
Soft Tissue Sarcoma	Catahoula Leopard Dog	ARID1A:346_347del	0	1	5	89	-	NaN	NaN	1	NS	1	NS
Soft Tissue Sarcoma	Catahoula Leopard Dog	TERT:A188delinsAPGL	0	1	12	82	-	NaN	NaN	1	NS	1	NS
Soft Tissue Sarcoma	Belgian Malinois	ARID1A:346_347del	0	1	5	89	-	NaN	NaN	1	NS	1	NS
Soft Tissue Sarcoma	Belgian Malinois	TERT:A188delinsAPGL	1	0	11	83	+	1	0	0.126316	NS	1	NS
Soft Tissue Sarcoma	American Pit Bull	ARID1A:346_347del	0	1	5	89	-	NaN	NaN	1	NS	1	NS
Soft Tissue Sarcoma	American Pit Bull	TERT:A188delinsAPGL	0	1	12	82	-	NaN	NaN	1	NS	1	NS
Soft Tissue Sarcoma	Shepherd	ARID1A:346_347del	0	1	5	89	-	NaN	NaN	1	NS	1	NS
Soft Tissue Sarcoma	Shepherd	TERT:A188delinsAPGL	1	0	11	83	+	0.25	0	0.126316	NS	1	NS
Soft Tissue Sarcoma	Boston Terrier	ARID1A:346_347del	1	0	4	90	+	0	0	0.0526316	NS	1	NS
Soft Tissue Sarcoma	Boston Terrier	TERT:A188delinsAPGL	0	1	12	82	-	NaN	NaN	1	NS	1	NS
Soft Tissue Sarcoma	Scottish Terrier	ARID1A:346_347del	0	2	5	88	-	NaN	NaN	1	NS	1	NS
Soft Tissue Sarcoma	Scottish Terrier	TERT:A188delinsAPGL	0	2	12	81	-	NaN	NaN	1	NS	1	NS
Soft Tissue Sarcoma	French Bulldog	ARID1A:346_347del	0	1	5	89	-	NaN	NaN	1	NS	1	NS
Soft Tissue Sarcoma	French Bulldog	TERT:A188delinsAPGL	0	1	12	82	-	NaN	NaN	1	NS	1	NS
Soft Tissue Sarcoma	American Staffordshire Terrier	ARID1A:346_347del	0	1	5	89	-	NaN	NaN	1	NS	1	NS
Soft Tissue Sarcoma	American Staffordshire Terrier	TERT:A188delinsAPGL	0	1	12	82	-	NaN	NaN	1	NS	1	NS
Soft Tissue Sarcoma	Cocker Spaniel	ARID1A:346_347del	0	3	5	87	-	NaN	NaN	1	NS	1	NS
Soft Tissue Sarcoma	Cocker Spaniel	TERT:A188delinsAPGL	0	3	12	80	-	NaN	NaN	1	NS	1	NS
Soft Tissue Sarcoma	English Bulldog	ARID1A:346_347del	0	2	5	88	-	NaN	NaN	1	NS	1	NS
Soft Tissue Sarcoma	English Bulldog	TERT:A188delinsAPGL	1	1	11	82	+	1	0	0.23785	NS	1	NS
Soft Tissue Sarcoma	Boxer	ARID1A:346_347del	0	1	5	89	-	NaN	NaN	1	NS	1	NS
Soft Tissue Sarcoma	Boxer	TERT:A188delinsAPGL	0	1	12	82	-	NaN	NaN	1	NS	1	NS
Soft Tissue Sarcoma	Golden Retriever	ARID1A:346_347del	0	10	5	80	-	NaN	NaN	1	NS	1	NS
Soft Tissue Sarcoma	Golden Retriever	TERT:A188delinsAPGL	0	10	12	73	-	NaN	NaN	0.352042	NS	1	NS
Soft Tissue Sarcoma	American Pit Bull Terrier	ARID1A:346_347del	0	3	5	87	-	NaN	NaN	1	NS	1	NS
Soft Tissue Sarcoma	American Pit Bull Terrier	TERT:A188delinsAPGL	0	3	12	80	-	NaN	NaN	1	NS	1	NS
Soft Tissue Sarcoma	Maltese	ARID1A:346_347del	0	1	5	89	-	NaN	NaN	1	NS	1	NS
Soft Tissue Sarcoma	Maltese	TERT:A188delinsAPGL	0	1	12	82	-	NaN	NaN	1	NS	1	NS
Soft Tissue Sarcoma	Doberman Pinscher	ARID1A:346_347del	0	1	5	89	-	NaN	NaN	1	NS	1	NS
Soft Tissue Sarcoma	Doberman Pinscher	TERT:A188delinsAPGL	1	0	11	83	+	1	0	0.126316	NS	1	NS
Soft Tissue Sarcoma	Terrier	ARID1A:346_347del	0	2	5	88	-	NaN	NaN	1	NS	1	NS
Soft Tissue Sarcoma	Terrier	TERT:A188delinsAPGL	0	2	12	81	-	NaN	NaN	1	NS	1	NS
Soft Tissue Sarcoma	Havanese	ARID1A:346_347del	0	1	5	89	-	NaN	NaN	1	NS	1	NS
Soft Tissue Sarcoma	Havanese	TERT:A188delinsAPGL	1	0	11	83	+	0.291667	0	0.126316	NS	1	NS
Soft Tissue Sarcoma	Rhodesian Ridgeback	ARID1A:346_347del	0	2	5	88	-	NaN	NaN	1	NS	1	NS
Soft Tissue Sarcoma	Rhodesian Ridgeback	TERT:A188delinsAPGL	0	2	12	81	-	NaN	NaN	1	NS	1	NS
Soft Tissue Sarcoma	West Highland White Terrier	ARID1A:346_347del	1	2	4	88	+	0	0	0.151248	NS	1	NS
Soft Tissue Sarcoma	West Highland White Terrier	TERT:A188delinsAPGL	0	3	12	80	-	NaN	NaN	1	NS	1	NS
Soft Tissue Sarcoma	Schnauzer	ARID1A:346_347del	1	0	4	90	+	0	0	0.0526316	NS	1	NS
Soft Tissue Sarcoma	Schnauzer	TERT:A188delinsAPGL	1	0	11	83	+	0.518987	0	0.126316	NS	1	NS
Soft Tissue Sarcoma	Miniature Schnauzer	ARID1A:346_347del	0	2	5	88	-	NaN	NaN	1	NS	1	NS
Soft Tissue Sarcoma	Miniature Schnauzer	TERT:A188delinsAPGL	0	2	12	81	-	NaN	NaN	1	NS	1	NS
Soft Tissue Sarcoma	Yorkshire Terrier	ARID1A:346_347del	0	2	5	88	-	NaN	NaN	1	NS	1	NS
Soft Tissue Sarcoma	Yorkshire Terrier	TERT:A188delinsAPGL	0	2	12	81	-	NaN	NaN	1	NS	1	NS
Soft Tissue Sarcoma	Miniature Poodle	ARID1A:346_347del	0	1	5	89	-	NaN	NaN	1	NS	1	NS
Soft Tissue Sarcoma	Miniature Poodle	TERT:A188delinsAPGL	0	1	12	82	-	NaN	NaN	1	NS	1	NS
Soft Tissue Sarcoma	Pembroke Welsh Corgi	ARID1A:346_347del	0	3	5	87	-	NaN	NaN	1	NS	1	NS
Soft Tissue Sarcoma	Pembroke Welsh Corgi	TERT:A188delinsAPGL	0	3	12	80	-	NaN	NaN	1	NS	1	NS
Soft Tissue Sarcoma	Parson Russell Terrier	ARID1A:346_347del	0	1	5	89	-	NaN	NaN	1	NS	1	NS
Soft Tissue Sarcoma	Parson Russell Terrier	TERT:A188delinsAPGL	0	1	12	82	-	NaN	NaN	1	NS	1	NS
Soft Tissue Sarcoma	Rat Terrier	ARID1A:346_347del	0	1	5	89	-	NaN	NaN	1	NS	1	NS
Soft Tissue Sarcoma	Rat Terrier	TERT:A188delinsAPGL	0	1	12	82	-	NaN	NaN	1	NS	1	NS
Soft Tissue Sarcoma	Border Collie	ARID1A:346_347del	0	1	5	89	-	NaN	NaN	1	NS	1	NS
Soft Tissue Sarcoma	Border Collie	TERT:A188delinsAPGL	1	0	11	83	+	0.363636	0	0.126316	NS	1	NS
Soft Tissue Sarcoma	Rottweiler	ARID1A:346_347del	0	1	5	89	-	NaN	NaN	1	NS	1	NS
Soft Tissue Sarcoma	Rottweiler	TERT:A188delinsAPGL	0	1	12	82	-	NaN	NaN	1	NS	1	NS
Soft Tissue Sarcoma	Labrador Retriever	ARID1A:346_347del	1	14	4	76	+	0	0	0.585091	NS	1	NS
Soft Tissue Sarcoma	Labrador Retriever	TERT:A188delinsAPGL	0	15	12	68	-	NaN	NaN	0.203122	NS	1	NS
Soft Tissue Sarcoma	Greyhound	ARID1A:346_347del	0	1	5	89	-	NaN	NaN	1	NS	1	NS
Soft Tissue Sarcoma	Greyhound	TERT:A188delinsAPGL	0	1	12	82	-	NaN	NaN	1	NS	1	NS
Soft Tissue Sarcoma	Bernese Mountain Dog	ARID1A:346_347del	0	2	5	88	-	NaN	NaN	1	NS	1	NS
Soft Tissue Sarcoma	Bernese Mountain Dog	TERT:A188delinsAPGL	0	2	12	81	-	NaN	NaN	1	NS	1	NS
Soft Tissue Sarcoma	Mixed Breed	ARID1A:346_347del	1	12	4	78	+	0	0	0.52908	NS	1	NS
Soft Tissue Sarcoma	Mixed Breed	TERT:A188delinsAPGL	4	9	8	74	+	0.256297	0.0909531	0.0567643	NS	1	NS
Soft Tissue Sarcoma	Akita	ARID1A:346_347del	0	1	5	89	-	NaN	NaN	1	NS	1	NS
Soft Tissue Sarcoma	Akita	TERT:A188delinsAPGL	1	0	11	83	+	0.230769	0	0.126316	NS	1	NS
Soft Tissue Sarcoma	Norwich Terrier	ARID1A:346_347del	0	1	5	89	-	NaN	NaN	1	NS	1	NS
Soft Tissue Sarcoma	Norwich Terrier	TERT:A188delinsAPGL	0	1	12	82	-	NaN	NaN	1	NS	1	NS
Soft Tissue Sarcoma	Pointer	ARID1A:346_347del	0	1	5	89	-	NaN	NaN	1	NS	1	NS
Soft Tissue Sarcoma	Pointer	TERT:A188delinsAPGL	0	1	12	82	-	NaN	NaN	1	NS	1	NS
Soft Tissue Sarcoma	Dachshund	ARID1A:346_347del	0	1	5	89	-	NaN	NaN	1	NS	1	NS
Soft Tissue Sarcoma	Dachshund	TERT:A188delinsAPGL	0	1	12	82	-	NaN	NaN	1	NS	1	NS
Pulmonary Adenocarcinoma	English Springer Spaniel	ERBB2:V662E	1	0	10	10	+	0.283051	0	1	NS	1	NS
Pulmonary Adenocarcinoma	Shepherd	ERBB2:V662E	0	1	11	9	-	NaN	NaN	0.47619	NS	1	NS
Pulmonary Adenocarcinoma	Siberian Husky	ERBB2:V662E	1	0	10	10	+	0.317073	0	1	NS	1	NS
Pulmonary Adenocarcinoma	Weimaraner	ERBB2:V662E	1	0	10	10	+	0.147239	0	1	NS	1	NS
Pulmonary Adenocarcinoma	Labrador Retriever	ERBB2:V662E	1	1	10	9	-	0.302527	0	1	NS	1	NS
Pulmonary Adenocarcinoma	American Staffordshire Terrier	ERBB2:V662E	1	0	10	10	+	0.313187	0	1	NS	1	NS
Pulmonary Adenocarcinoma	Jack Russell Terrier	ERBB2:V662E	1	0	10	10	+	0.257333	0	1	NS	1	NS
Pulmonary Adenocarcinoma	American Pit Bull	ERBB2:V662E	0	1	11	9	-	NaN	NaN	0.47619	NS	1	NS
Pulmonary Adenocarcinoma	Mixed Breed	ERBB2:V662E	2	1	9	9	+	0.235336	0.0127842	1	NS	1	NS
Pulmonary Adenocarcinoma	Boxer	ERBB2:V662E	1	0	10	10	+	0.337731	0	1	NS	1	NS
Pulmonary Adenocarcinoma	Golden Retriever	ERBB2:V662E	1	2	10	8	-	0.305556	0	0.586466	NS	1	NS
Pulmonary Adenocarcinoma	American Pit Bull Terrier	ERBB2:V662E	0	1	11	9	-	NaN	NaN	0.47619	NS	1	NS
Pulmonary Adenocarcinoma	Cairn Terrier	ERBB2:V662E	0	1	11	9	-	NaN	NaN	0.47619	NS	1	NS
Pulmonary Adenocarcinoma	Doberman Pinscher	ERBB2:V662E	0	1	11	9	-	NaN	NaN	0.47619	NS	1	NS
Pulmonary Adenocarcinoma	Coonhound	ERBB2:V662E	0	1	11	9	-	NaN	NaN	0.47619	NS	1	NS
Pulmonary Adenocarcinoma	Border Collie	ERBB2:V662E	1	0	10	10	+	0.217494	0	1	NS	1	NS
Urothelial Carcinoma	Mixed Breed	BRAF:V588E	0	2	7	11	-	NaN	NaN	0.521053	NS	1	NS
Urothelial Carcinoma	Chihuahua	BRAF:V588E	0	1	7	12	-	NaN	NaN	1	NS	1	NS
Urothelial Carcinoma	Shih Tzu	BRAF:V588E	1	0	6	13	+	0.345695	0	0.35	NS	1	NS
Urothelial Carcinoma	Golden Retriever	BRAF:V588E	0	1	7	12	-	NaN	NaN	1	NS	1	NS
Urothelial Carcinoma	American Staffordshire Terrier	BRAF:V588E	1	0	6	13	+	0.188166	0	0.35	NS	1	NS
Urothelial Carcinoma	Jack Russell Terrier	BRAF:V588E	0	1	7	12	-	NaN	NaN	1	NS	1	NS
Urothelial Carcinoma	Cocker Spaniel	BRAF:V588E	0	1	7	12	-	NaN	NaN	1	NS	1	NS
Urothelial Carcinoma	Beagle	BRAF:V588E	1	1	6	12	+	0.35533	0	1	NS	1	NS
Urothelial Carcinoma	Maltese	BRAF:V588E	0	1	7	12	-	NaN	NaN	1	NS	1	NS
Urothelial Carcinoma	Boxer	BRAF:V588E	1	0	6	13	+	0.190141	0	0.35	NS	1	NS
Urothelial Carcinoma	Pug	BRAF:V588E	0	2	7	11	-	NaN	NaN	0.521053	NS	1	NS
Urothelial Carcinoma	Labrador Retriever	BRAF:V588E	1	1	6	12	+	0.319149	0	1	NS	1	NS
Urothelial Carcinoma	Siberian Husky	BRAF:V588E	1	0	6	13	+	0.445067	0	0.35	NS	1	NS
Urothelial Carcinoma	English Bulldog	BRAF:V588E	0	1	7	12	-	NaN	NaN	1	NS	1	NS
Urothelial Carcinoma	Staffordshire Bull Terrier	BRAF:V588E	0	1	7	12	-	NaN	NaN	1	NS	1	NS
Urothelial Carcinoma	Border Collie	BRAF:V588E	1	0	6	13	+	0.460432	0	0.35	NS	1	NS
Hemangiosarcoma	Bullmastiff	ARID1A:346_347del	0	1	8	156	-	NaN	NaN	1	NS	1	NS
Hemangiosarcoma	Bullmastiff	TERT:A188delinsAPGL	0	1	25	139	-	NaN	NaN	1	NS	1	NS
Hemangiosarcoma	Bullmastiff	KMT2C:1731_1732del	0	1	5	159	-	NaN	NaN	1	NS	1	NS
Hemangiosarcoma	Bullmastiff	RET:A1105V	0	1	5	159	-	NaN	NaN	1	NS	1	NS
Hemangiosarcoma	Bullmastiff	PIK3CA:H1047R	0	1	8	156	-	NaN	NaN	1	NS	1	NS
Hemangiosarcoma	Chihuahua	ARID1A:346_347del	0	1	8	156	-	NaN	NaN	1	NS	1	NS
Hemangiosarcoma	Chihuahua	TERT:A188delinsAPGL	1	0	24	140	+	0.211538	0	0.151515	NS	1	NS
Hemangiosarcoma	Chihuahua	KMT2C:1731_1732del	0	1	5	159	-	NaN	NaN	1	NS	1	NS
Hemangiosarcoma	Chihuahua	RET:A1105V	0	1	5	159	-	NaN	NaN	1	NS	1	NS
Hemangiosarcoma	Chihuahua	PIK3CA:H1047R	0	1	8	156	-	NaN	NaN	1	NS	1	NS
Hemangiosarcoma	Australian Shepherd	ARID1A:346_347del	0	4	8	153	-	NaN	NaN	1	NS	1	NS
Hemangiosarcoma	Australian Shepherd	TERT:A188delinsAPGL	0	4	25	136	-	NaN	NaN	1	NS	1	NS
Hemangiosarcoma	Australian Shepherd	KMT2C:1731_1732del	1	3	4	157	+	0	0	0.116832	NS	1	NS
Hemangiosarcoma	Australian Shepherd	RET:A1105V	0	4	5	156	-	NaN	NaN	1	NS	1	NS
Hemangiosarcoma	Australian Shepherd	PIK3CA:H1047R	0	4	8	153	-	NaN	NaN	1	NS	1	NS
Hemangiosarcoma	Poodle	ARID1A:346_347del	0	1	8	156	-	NaN	NaN	1	NS	1	NS
Hemangiosarcoma	Poodle	TERT:A188delinsAPGL	0	1	25	139	-	NaN	NaN	1	NS	1	NS
Hemangiosarcoma	Poodle	KMT2C:1731_1732del	0	1	5	159	-	NaN	NaN	1	NS	1	NS
Hemangiosarcoma	Poodle	RET:A1105V	0	1	5	159	-	NaN	NaN	1	NS	1	NS
Hemangiosarcoma	Poodle	PIK3CA:H1047R	0	1	8	156	-	NaN	NaN	1	NS	1	NS
Hemangiosarcoma	Bichon Frise	ARID1A:346_347del	0	2	8	155	-	NaN	NaN	1	NS	1	NS
Hemangiosarcoma	Bichon Frise	TERT:A188delinsAPGL	0	2	25	138	-	NaN	NaN	1	NS	1	NS
Hemangiosarcoma	Bichon Frise	KMT2C:1731_1732del	0	2	5	158	-	NaN	NaN	1	NS	1	NS
Hemangiosarcoma	Bichon Frise	RET:A1105V	0	2	5	158	-	NaN	NaN	1	NS	1	NS
Hemangiosarcoma	Bichon Frise	PIK3CA:H1047R	0	2	8	155	-	NaN	NaN	1	NS	1	NS
Hemangiosarcoma	Chinese Shar-Pei	ARID1A:346_347del	0	1	8	156	-	NaN	NaN	1	NS	1	NS
Hemangiosarcoma	Chinese Shar-Pei	TERT:A188delinsAPGL	0	1	25	139	-	NaN	NaN	1	NS	1	NS
Hemangiosarcoma	Chinese Shar-Pei	KMT2C:1731_1732del	0	1	5	159	-	NaN	NaN	1	NS	1	NS
Hemangiosarcoma	Chinese Shar-Pei	RET:A1105V	0	1	5	159	-	NaN	NaN	1	NS	1	NS
Hemangiosarcoma	Chinese Shar-Pei	PIK3CA:H1047R	0	1	8	156	-	NaN	NaN	1	NS	1	NS
Hemangiosarcoma	Tibetan Terrier	ARID1A:346_347del	0	1	8	156	-	NaN	NaN	1	NS	1	NS
Hemangiosarcoma	Tibetan Terrier	TERT:A188delinsAPGL	0	1	25	139	-	NaN	NaN	1	NS	1	NS
Hemangiosarcoma	Tibetan Terrier	KMT2C:1731_1732del	0	1	5	159	-	NaN	NaN	1	NS	1	NS
Hemangiosarcoma	Tibetan Terrier	RET:A1105V	0	1	5	159	-	NaN	NaN	1	NS	1	NS
Hemangiosarcoma	Tibetan Terrier	PIK3CA:H1047R	0	1	8	156	-	NaN	NaN	1	NS	1	NS
Hemangiosarcoma	Coton de Tulear	ARID1A:346_347del	0	1	8	156	-	NaN	NaN	1	NS	1	NS
Hemangiosarcoma	Coton de Tulear	TERT:A188delinsAPGL	0	1	25	139	-	NaN	NaN	1	NS	1	NS
Hemangiosarcoma	Coton de Tulear	KMT2C:1731_1732del	0	1	5	159	-	NaN	NaN	1	NS	1	NS
Hemangiosarcoma	Coton de Tulear	RET:A1105V	0	1	5	159	-	NaN	NaN	1	NS	1	NS
Hemangiosarcoma	Coton de Tulear	PIK3CA:H1047R	0	1	8	156	-	NaN	NaN	1	NS	1	NS
Hemangiosarcoma	Siberian Husky	ARID1A:346_347del	0	1	8	156	-	NaN	NaN	1	NS	1	NS
Hemangiosarcoma	Siberian Husky	TERT:A188delinsAPGL	0	1	25	139	-	NaN	NaN	1	NS	1	NS
Hemangiosarcoma	Siberian Husky	KMT2C:1731_1732del	0	1	5	159	-	NaN	NaN	1	NS	1	NS
Hemangiosarcoma	Siberian Husky	RET:A1105V	0	1	5	159	-	NaN	NaN	1	NS	1	NS
Hemangiosarcoma	Siberian Husky	PIK3CA:H1047R	0	1	8	156	-	NaN	NaN	1	NS	1	NS
Hemangiosarcoma	Coonhound	ARID1A:346_347del	1	0	7	157	+	0	0	0.0484848	*	1	NS
Hemangiosarcoma	Coonhound	TERT:A188delinsAPGL	0	1	25	139	-	NaN	NaN	1	NS	1	NS
Hemangiosarcoma	Coonhound	KMT2C:1731_1732del	0	1	5	159	-	NaN	NaN	1	NS	1	NS
Hemangiosarcoma	Coonhound	RET:A1105V	0	1	5	159	-	NaN	NaN	1	NS	1	NS
Hemangiosarcoma	Coonhound	PIK3CA:H1047R	0	1	8	156	-	NaN	NaN	1	NS	1	NS
Hemangiosarcoma	Irish Wolfhound	ARID1A:346_347del	0	1	8	156	-	NaN	NaN	1	NS	1	NS
Hemangiosarcoma	Irish Wolfhound	TERT:A188delinsAPGL	1	0	24	140	+	0.333333	0	0.151515	NS	1	NS
Hemangiosarcoma	Irish Wolfhound	KMT2C:1731_1732del	0	1	5	159	-	NaN	NaN	1	NS	1	NS
Hemangiosarcoma	Irish Wolfhound	RET:A1105V	0	1	5	159	-	NaN	NaN	1	NS	1	NS
Hemangiosarcoma	Irish Wolfhound	PIK3CA:H1047R	0	1	8	156	-	NaN	NaN	1	NS	1	NS
Hemangiosarcoma	Dogue De Bordeaux	ARID1A:346_347del	0	1	8	156	-	NaN	NaN	1	NS	1	NS
Hemangiosarcoma	Dogue De Bordeaux	TERT:A188delinsAPGL	0	1	25	139	-	NaN	NaN	1	NS	1	NS
Hemangiosarcoma	Dogue De Bordeaux	KMT2C:1731_1732del	0	1	5	159	-	NaN	NaN	1	NS	1	NS
Hemangiosarcoma	Dogue De Bordeaux	RET:A1105V	0	1	5	159	-	NaN	NaN	1	NS	1	NS
Hemangiosarcoma	Dogue De Bordeaux	PIK3CA:H1047R	0	1	8	156	-	NaN	NaN	1	NS	1	NS
Hemangiosarcoma	Boston Terrier	ARID1A:346_347del	0	1	8	156	-	NaN	NaN	1	NS	1	NS
Hemangiosarcoma	Boston Terrier	TERT:A188delinsAPGL	0	1	25	139	-	NaN	NaN	1	NS	1	NS
Hemangiosarcoma	Boston Terrier	KMT2C:1731_1732del	0	1	5	159	-	NaN	NaN	1	NS	1	NS
Hemangiosarcoma	Boston Terrier	RET:A1105V	0	1	5	159	-	NaN	NaN	1	NS	1	NS
Hemangiosarcoma	Boston Terrier	PIK3CA:H1047R	0	1	8	156	-	NaN	NaN	1	NS	1	NS
Hemangiosarcoma	Bulldog	ARID1A:346_347del	0	1	8	156	-	NaN	NaN	1	NS	1	NS
Hemangiosarcoma	Bulldog	TERT:A188delinsAPGL	0	1	25	139	-	NaN	NaN	1	NS	1	NS
Hemangiosarcoma	Bulldog	KMT2C:1731_1732del	0	1	5	159	-	NaN	NaN	1	NS	1	NS
Hemangiosarcoma	Bulldog	RET:A1105V	0	1	5	159	-	NaN	NaN	1	NS	1	NS
Hemangiosarcoma	Bulldog	PIK3CA:H1047R	0	1	8	156	-	NaN	NaN	1	NS	1	NS
Hemangiosarcoma	French Bulldog	ARID1A:346_347del	0	1	8	156	-	NaN	NaN	1	NS	1	NS
Hemangiosarcoma	French Bulldog	TERT:A188delinsAPGL	0	1	25	139	-	NaN	NaN	1	NS	1	NS
Hemangiosarcoma	French Bulldog	KMT2C:1731_1732del	0	1	5	159	-	NaN	NaN	1	NS	1	NS
Hemangiosarcoma	French Bulldog	RET:A1105V	0	1	5	159	-	NaN	NaN	1	NS	1	NS
Hemangiosarcoma	French Bulldog	PIK3CA:H1047R	0	1	8	156	-	NaN	NaN	1	NS	1	NS
Hemangiosarcoma	Pug	ARID1A:346_347del	0	2	8	155	-	NaN	NaN	1	NS	1	NS
Hemangiosarcoma	Pug	TERT:A188delinsAPGL	0	2	25	138	-	NaN	NaN	1	NS	1	NS
Hemangiosarcoma	Pug	KMT2C:1731_1732del	0	2	5	158	-	NaN	NaN	1	NS	1	NS
Hemangiosarcoma	Pug	RET:A1105V	0	2	5	158	-	NaN	NaN	1	NS	1	NS
Hemangiosarcoma	Pug	PIK3CA:H1047R	0	2	8	155	-	NaN	NaN	1	NS	1	NS
Hemangiosarcoma	Beagle	ARID1A:346_347del	0	1	8	156	-	NaN	NaN	1	NS	1	NS
Hemangiosarcoma	Beagle	TERT:A188delinsAPGL	0	1	25	139	-	NaN	NaN	1	NS	1	NS
Hemangiosarcoma	Beagle	KMT2C:1731_1732del	0	1	5	159	-	NaN	NaN	1	NS	1	NS
Hemangiosarcoma	Beagle	RET:A1105V	0	1	5	159	-	NaN	NaN	1	NS	1	NS
Hemangiosarcoma	Beagle	PIK3CA:H1047R	0	1	8	156	-	NaN	NaN	1	NS	1	NS
Hemangiosarcoma	Boxer	ARID1A:346_347del	0	5	8	152	-	NaN	NaN	1	NS	1	NS
Hemangiosarcoma	Boxer	TERT:A188delinsAPGL	0	5	25	135	-	NaN	NaN	1	NS	1	NS
Hemangiosarcoma	Boxer	KMT2C:1731_1732del	0	5	5	155	-	NaN	NaN	1	NS	1	NS
Hemangiosarcoma	Boxer	RET:A1105V	1	4	4	156	+	0.568862	0	0.144259	NS	1	NS
Hemangiosarcoma	Boxer	PIK3CA:H1047R	0	5	8	152	-	NaN	NaN	1	NS	1	NS
Hemangiosarcoma	Golden Retriever	ARID1A:346_347del	0	27	8	130	-	NaN	NaN	0.355598	NS	1	NS
Hemangiosarcoma	Golden Retriever	KMT2C:1731_1732del	0	27	5	133	-	NaN	NaN	0.592667	NS	1	NS
Hemangiosarcoma	Golden Retriever	RET:A1105V	0	27	5	133	-	NaN	NaN	0.592667	NS	1	NS
Hemangiosarcoma	Golden Retriever	PIK3CA:H1047R	2	25	6	132	+	0.243194	0.0409469	0.61856	NS	1	NS
Hemangiosarcoma	American Pit Bull Terrier	ARID1A:346_347del	0	13	8	144	-	NaN	NaN	1	NS	1	NS
Hemangiosarcoma	American Pit Bull Terrier	TERT:A188delinsAPGL	1	12	24	128	-	0.176471	0	0.693798	NS	1	NS
Hemangiosarcoma	American Pit Bull Terrier	KMT2C:1731_1732del	0	13	5	147	-	NaN	NaN	1	NS	1	NS
Hemangiosarcoma	American Pit Bull Terrier	PIK3CA:H1047R	0	13	8	144	-	NaN	NaN	1	NS	1	NS
Hemangiosarcoma	Maltese	ARID1A:346_347del	0	2	8	155	-	NaN	NaN	1	NS	1	NS
Hemangiosarcoma	Maltese	TERT:A188delinsAPGL	0	2	25	138	-	NaN	NaN	1	NS	1	NS
Hemangiosarcoma	Maltese	KMT2C:1731_1732del	0	2	5	158	-	NaN	NaN	1	NS	1	NS
Hemangiosarcoma	Maltese	RET:A1105V	0	2	5	158	-	NaN	NaN	1	NS	1	NS
Hemangiosarcoma	Maltese	PIK3CA:H1047R	0	2	8	155	-	NaN	NaN	1	NS	1	NS
Hemangiosarcoma	Olde English Bulldog	ARID1A:346_347del	0	1	8	156	-	NaN	NaN	1	NS	1	NS
Hemangiosarcoma	Olde English Bulldog	TERT:A188delinsAPGL	0	1	25	139	-	NaN	NaN	1	NS	1	NS
Hemangiosarcoma	Olde English Bulldog	KMT2C:1731_1732del	0	1	5	159	-	NaN	NaN	1	NS	1	NS
Hemangiosarcoma	Olde English Bulldog	RET:A1105V	0	1	5	159	-	NaN	NaN	1	NS	1	NS
Hemangiosarcoma	Olde English Bulldog	PIK3CA:H1047R	0	1	8	156	-	NaN	NaN	1	NS	1	NS
Hemangiosarcoma	Terrier	ARID1A:346_347del	0	1	8	156	-	NaN	NaN	1	NS	1	NS
Hemangiosarcoma	Terrier	TERT:A188delinsAPGL	1	0	24	140	+	0.230769	0	0.151515	NS	1	NS
Hemangiosarcoma	Terrier	KMT2C:1731_1732del	0	1	5	159	-	NaN	NaN	1	NS	1	NS
Hemangiosarcoma	Terrier	RET:A1105V	0	1	5	159	-	NaN	NaN	1	NS	1	NS
Hemangiosarcoma	Terrier	PIK3CA:H1047R	0	1	8	156	-	NaN	NaN	1	NS	1	NS
Hemangiosarcoma	Havanese	ARID1A:346_347del	0	1	8	156	-	NaN	NaN	1	NS	1	NS
Hemangiosarcoma	Havanese	TERT:A188delinsAPGL	0	1	25	139	-	NaN	NaN	1	NS	1	NS
Hemangiosarcoma	Havanese	KMT2C:1731_1732del	0	1	5	159	-	NaN	NaN	1	NS	1	NS
Hemangiosarcoma	Havanese	RET:A1105V	0	1	5	159	-	NaN	NaN	1	NS	1	NS
Hemangiosarcoma	Havanese	PIK3CA:H1047R	0	1	8	156	-	NaN	NaN	1	NS	1	NS
Hemangiosarcoma	Great Pyrenees	ARID1A:346_347del	0	1	8	156	-	NaN	NaN	1	NS	1	NS
Hemangiosarcoma	Great Pyrenees	TERT:A188delinsAPGL	0	1	25	139	-	NaN	NaN	1	NS	1	NS
Hemangiosarcoma	Great Pyrenees	KMT2C:1731_1732del	0	1	5	159	-	NaN	NaN	1	NS	1	NS
Hemangiosarcoma	Great Pyrenees	RET:A1105V	0	1	5	159	-	NaN	NaN	1	NS	1	NS
Hemangiosarcoma	Great Pyrenees	PIK3CA:H1047R	0	1	8	156	-	NaN	NaN	1	NS	1	NS
Hemangiosarcoma	Retriever	ARID1A:346_347del	0	1	8	156	-	NaN	NaN	1	NS	1	NS
Hemangiosarcoma	Retriever	TERT:A188delinsAPGL	0	1	25	139	-	NaN	NaN	1	NS	1	NS
Hemangiosarcoma	Retriever	KMT2C:1731_1732del	0	1	5	159	-	NaN	NaN	1	NS	1	NS
Hemangiosarcoma	Retriever	RET:A1105V	0	1	5	159	-	NaN	NaN	1	NS	1	NS
Hemangiosarcoma	Retriever	PIK3CA:H1047R	0	1	8	156	-	NaN	NaN	1	NS	1	NS
Hemangiosarcoma	Miniature Schnauzer	ARID1A:346_347del	0	1	8	156	-	NaN	NaN	1	NS	1	NS
Hemangiosarcoma	Miniature Schnauzer	TERT:A188delinsAPGL	0	1	25	139	-	NaN	NaN	1	NS	1	NS
Hemangiosarcoma	Miniature Schnauzer	KMT2C:1731_1732del	0	1	5	159	-	NaN	NaN	1	NS	1	NS
Hemangiosarcoma	Miniature Schnauzer	RET:A1105V	0	1	5	159	-	NaN	NaN	1	NS	1	NS
Hemangiosarcoma	Miniature Schnauzer	PIK3CA:H1047R	0	1	8	156	-	NaN	NaN	1	NS	1	NS
Hemangiosarcoma	South African Boerboel	ARID1A:346_347del	0	1	8	156	-	NaN	NaN	1	NS	1	NS
Hemangiosarcoma	South African Boerboel	TERT:A188delinsAPGL	0	1	25	139	-	NaN	NaN	1	NS	1	NS
Hemangiosarcoma	South African Boerboel	KMT2C:1731_1732del	0	1	5	159	-	NaN	NaN	1	NS	1	NS
Hemangiosarcoma	South African Boerboel	RET:A1105V	0	1	5	159	-	NaN	NaN	1	NS	1	NS
Hemangiosarcoma	South African Boerboel	PIK3CA:H1047R	0	1	8	156	-	NaN	NaN	1	NS	1	NS
Hemangiosarcoma	Flat-coated Retriever	ARID1A:346_347del	0	2	8	155	-	NaN	NaN	1	NS	1	NS
Hemangiosarcoma	Flat-coated Retriever	TERT:A188delinsAPGL	0	2	25	138	-	NaN	NaN	1	NS	1	NS
Hemangiosarcoma	Flat-coated Retriever	KMT2C:1731_1732del	0	2	5	158	-	NaN	NaN	1	NS	1	NS
Hemangiosarcoma	Flat-coated Retriever	RET:A1105V	0	2	5	158	-	NaN	NaN	1	NS	1	NS
Hemangiosarcoma	Flat-coated Retriever	PIK3CA:H1047R	1	1	7	156	+	0.164002	0	0.0949002	NS	1	NS
Hemangiosarcoma	Australian Cattle Dog	ARID1A:346_347del	0	2	8	155	-	NaN	NaN	1	NS	1	NS
Hemangiosarcoma	Australian Cattle Dog	TERT:A188delinsAPGL	0	2	25	138	-	NaN	NaN	1	NS	1	NS
Hemangiosarcoma	Australian Cattle Dog	KMT2C:1731_1732del	0	2	5	158	-	NaN	NaN	1	NS	1	NS
Hemangiosarcoma	Australian Cattle Dog	RET:A1105V	0	2	5	158	-	NaN	NaN	1	NS	1	NS
Hemangiosarcoma	Australian Cattle Dog	PIK3CA:H1047R	0	2	8	155	-	NaN	NaN	1	NS	1	NS
Hemangiosarcoma	Miniature Dachshund	ARID1A:346_347del	0	1	8	156	-	NaN	NaN	1	NS	1	NS
Hemangiosarcoma	Miniature Dachshund	TERT:A188delinsAPGL	0	1	25	139	-	NaN	NaN	1	NS	1	NS
Hemangiosarcoma	Miniature Dachshund	KMT2C:1731_1732del	0	1	5	159	-	NaN	NaN	1	NS	1	NS
Hemangiosarcoma	Miniature Dachshund	RET:A1105V	0	1	5	159	-	NaN	NaN	1	NS	1	NS
Hemangiosarcoma	Miniature Dachshund	PIK3CA:H1047R	0	1	8	156	-	NaN	NaN	1	NS	1	NS
Hemangiosarcoma	Chesapeake Bay Retriever	ARID1A:346_347del	0	1	8	156	-	NaN	NaN	1	NS	1	NS
Hemangiosarcoma	Chesapeake Bay Retriever	TERT:A188delinsAPGL	0	1	25	139	-	NaN	NaN	1	NS	1	NS
Hemangiosarcoma	Chesapeake Bay Retriever	KMT2C:1731_1732del	0	1	5	159	-	NaN	NaN	1	NS	1	NS
Hemangiosarcoma	Chesapeake Bay Retriever	RET:A1105V	0	1	5	159	-	NaN	NaN	1	NS	1	NS
Hemangiosarcoma	Chesapeake Bay Retriever	PIK3CA:H1047R	0	1	8	156	-	NaN	NaN	1	NS	1	NS
Hemangiosarcoma	Miniature Poodle	ARID1A:346_347del	0	1	8	156	-	NaN	NaN	1	NS	1	NS
Hemangiosarcoma	Miniature Poodle	TERT:A188delinsAPGL	0	1	25	139	-	NaN	NaN	1	NS	1	NS
Hemangiosarcoma	Miniature Poodle	KMT2C:1731_1732del	0	1	5	159	-	NaN	NaN	1	NS	1	NS
Hemangiosarcoma	Miniature Poodle	RET:A1105V	0	1	5	159	-	NaN	NaN	1	NS	1	NS
Hemangiosarcoma	Miniature Poodle	PIK3CA:H1047R	0	1	8	156	-	NaN	NaN	1	NS	1	NS
Hemangiosarcoma	Pembroke Welsh Corgi	ARID1A:346_347del	0	1	8	156	-	NaN	NaN	1	NS	1	NS
Hemangiosarcoma	Pembroke Welsh Corgi	TERT:A188delinsAPGL	0	1	25	139	-	NaN	NaN	1	NS	1	NS
Hemangiosarcoma	Pembroke Welsh Corgi	KMT2C:1731_1732del	0	1	5	159	-	NaN	NaN	1	NS	1	NS
Hemangiosarcoma	Pembroke Welsh Corgi	RET:A1105V	0	1	5	159	-	NaN	NaN	1	NS	1	NS
Hemangiosarcoma	Pembroke Welsh Corgi	PIK3CA:H1047R	0	1	8	156	-	NaN	NaN	1	NS	1	NS
Hemangiosarcoma	Border Collie	ARID1A:346_347del	0	2	8	155	-	NaN	NaN	1	NS	1	NS
Hemangiosarcoma	Border Collie	TERT:A188delinsAPGL	0	2	25	138	-	NaN	NaN	1	NS	1	NS
Hemangiosarcoma	Border Collie	KMT2C:1731_1732del	0	2	5	158	-	NaN	NaN	1	NS	1	NS
Hemangiosarcoma	Border Collie	RET:A1105V	0	2	5	158	-	NaN	NaN	1	NS	1	NS
Hemangiosarcoma	Border Collie	PIK3CA:H1047R	0	2	8	155	-	NaN	NaN	1	NS	1	NS
Hemangiosarcoma	Rottweiler	ARID1A:346_347del	0	2	8	155	-	NaN	NaN	1	NS	1	NS
Hemangiosarcoma	Rottweiler	TERT:A188delinsAPGL	1	1	24	139	+	0.153846	0	0.280857	NS	1	NS
Hemangiosarcoma	Rottweiler	KMT2C:1731_1732del	0	2	5	158	-	NaN	NaN	1	NS	1	NS
Hemangiosarcoma	Rottweiler	RET:A1105V	0	2	5	158	-	NaN	NaN	1	NS	1	NS
Hemangiosarcoma	Rottweiler	PIK3CA:H1047R	0	2	8	155	-	NaN	NaN	1	NS	1	NS
Hemangiosarcoma	Bedlington Terrier	ARID1A:346_347del	0	1	8	156	-	NaN	NaN	1	NS	1	NS
Hemangiosarcoma	Bedlington Terrier	TERT:A188delinsAPGL	0	1	25	139	-	NaN	NaN	1	NS	1	NS
Hemangiosarcoma	Bedlington Terrier	KMT2C:1731_1732del	0	1	5	159	-	NaN	NaN	1	NS	1	NS
Hemangiosarcoma	Bedlington Terrier	RET:A1105V	0	1	5	159	-	NaN	NaN	1	NS	1	NS
Hemangiosarcoma	Bedlington Terrier	PIK3CA:H1047R	0	1	8	156	-	NaN	NaN	1	NS	1	NS
Hemangiosarcoma	Labrador Retriever	ARID1A:346_347del	3	19	5	138	+	0	0	0.0741638	NS	1	NS
Hemangiosarcoma	Labrador Retriever	TERT:A188delinsAPGL	0	22	25	118	-	NaN	NaN	0.027433	*	1	NS
Hemangiosarcoma	Labrador Retriever	RET:A1105V	0	22	5	138	-	NaN	NaN	1	NS	1	NS
Hemangiosarcoma	Labrador Retriever	PIK3CA:H1047R	0	22	8	135	-	NaN	NaN	0.59907	NS	1	NS
Hemangiosarcoma	German Shepherd	ARID1A:346_347del	1	22	7	135	-	0	0	1	NS	1	NS
Hemangiosarcoma	German Shepherd	KMT2C:1731_1732del	0	23	5	137	-	NaN	NaN	1	NS	1	NS
Hemangiosarcoma	German Shepherd	RET:A1105V	0	23	5	137	-	NaN	NaN	1	NS	1	NS
Hemangiosarcoma	Bernese Mountain Dog	ARID1A:346_347del	0	1	8	156	-	NaN	NaN	1	NS	1	NS
Hemangiosarcoma	Bernese Mountain Dog	TERT:A188delinsAPGL	0	1	25	139	-	NaN	NaN	1	NS	1	NS
Hemangiosarcoma	Bernese Mountain Dog	KMT2C:1731_1732del	0	1	5	159	-	NaN	NaN	1	NS	1	NS
Hemangiosarcoma	Bernese Mountain Dog	RET:A1105V	0	1	5	159	-	NaN	NaN	1	NS	1	NS
Hemangiosarcoma	Bernese Mountain Dog	PIK3CA:H1047R	0	1	8	156	-	NaN	NaN	1	NS	1	NS
Hemangiosarcoma	Mixed Breed	ARID1A:346_347del	2	21	6	136	+	0	0	0.308887	NS	1	NS
Hemangiosarcoma	Mixed Breed	TERT:A188delinsAPGL	4	19	21	121	+	0.548016	0.349847	0.75559	NS	1	NS
Hemangiosarcoma	Mixed Breed	KMT2C:1731_1732del	1	22	4	138	+	0	0	0.532617	NS	1	NS
Hemangiosarcoma	Mixed Breed	RET:A1105V	1	22	4	138	+	0.39823	0	0.532617	NS	1	NS
Hemangiosarcoma	Mixed Breed	PIK3CA:H1047R	1	22	7	135	-	0.302387	0	1	NS	1	NS
Hemangiosarcoma	Akita	ARID1A:346_347del	0	1	8	156	-	NaN	NaN	1	NS	1	NS
Hemangiosarcoma	Akita	TERT:A188delinsAPGL	0	1	25	139	-	NaN	NaN	1	NS	1	NS
Hemangiosarcoma	Akita	KMT2C:1731_1732del	0	1	5	159	-	NaN	NaN	1	NS	1	NS
Hemangiosarcoma	Akita	RET:A1105V	0	1	5	159	-	NaN	NaN	1	NS	1	NS
Hemangiosarcoma	Akita	PIK3CA:H1047R	0	1	8	156	-	NaN	NaN	1	NS	1	NS
Hemangiosarcoma	Soft-coated Wheaton Terrier	ARID1A:346_347del	0	1	8	156	-	NaN	NaN	1	NS	1	NS
Hemangiosarcoma	Soft-coated Wheaton Terrier	TERT:A188delinsAPGL	1	0	24	140	+	0.152941	0	0.151515	NS	1	NS
Hemangiosarcoma	Soft-coated Wheaton Terrier	KMT2C:1731_1732del	0	1	5	159	-	NaN	NaN	1	NS	1	NS
Hemangiosarcoma	Soft-coated Wheaton Terrier	RET:A1105V	0	1	5	159	-	NaN	NaN	1	NS	1	NS
Hemangiosarcoma	Soft-coated Wheaton Terrier	PIK3CA:H1047R	0	1	8	156	-	NaN	NaN	1	NS	1	NS
Hemangiosarcoma	Shih Tzu	ARID1A:346_347del	1	0	7	157	+	0	0	0.0484848	*	1	NS
Hemangiosarcoma	Shih Tzu	TERT:A188delinsAPGL	0	1	25	139	-	NaN	NaN	1	NS	1	NS
Hemangiosarcoma	Shih Tzu	KMT2C:1731_1732del	0	1	5	159	-	NaN	NaN	1	NS	1	NS
Hemangiosarcoma	Shih Tzu	RET:A1105V	0	1	5	159	-	NaN	NaN	1	NS	1	NS
Hemangiosarcoma	Shih Tzu	PIK3CA:H1047R	0	1	8	156	-	NaN	NaN	1	NS	1	NS
Hemangiosarcoma	Lhasa Apso	ARID1A:346_347del	0	1	8	156	-	NaN	NaN	1	NS	1	NS
Hemangiosarcoma	Lhasa Apso	TERT:A188delinsAPGL	1	0	24	140	+	0.269231	0	0.151515	NS	1	NS
Hemangiosarcoma	Lhasa Apso	KMT2C:1731_1732del	0	1	5	159	-	NaN	NaN	1	NS	1	NS
Hemangiosarcoma	Lhasa Apso	RET:A1105V	0	1	5	159	-	NaN	NaN	1	NS	1	NS
Hemangiosarcoma	Lhasa Apso	PIK3CA:H1047R	0	1	8	156	-	NaN	NaN	1	NS	1	NS
Hemangiosarcoma	Poodle Standard	ARID1A:346_347del	0	1	8	156	-	NaN	NaN	1	NS	1	NS
Hemangiosarcoma	Poodle Standard	TERT:A188delinsAPGL	0	1	25	139	-	NaN	NaN	1	NS	1	NS
Hemangiosarcoma	Poodle Standard	KMT2C:1731_1732del	0	1	5	159	-	NaN	NaN	1	NS	1	NS
Hemangiosarcoma	Poodle Standard	RET:A1105V	0	1	5	159	-	NaN	NaN	1	NS	1	NS
Hemangiosarcoma	Poodle Standard	PIK3CA:H1047R	0	1	8	156	-	NaN	NaN	1	NS	1	NS
Hemangiosarcoma	Dachshund	ARID1A:346_347del	0	2	8	155	-	NaN	NaN	1	NS	1	NS
Hemangiosarcoma	Dachshund	TERT:A188delinsAPGL	1	1	24	139	+	0.347222	0	0.280857	NS	1	NS
Hemangiosarcoma	Dachshund	KMT2C:1731_1732del	0	2	5	158	-	NaN	NaN	1	NS	1	NS
Hemangiosarcoma	Dachshund	RET:A1105V	0	2	5	158	-	NaN	NaN	1	NS	1	NS
Hemangiosarcoma	Dachshund	PIK3CA:H1047R	0	2	8	155	-	NaN	NaN	1	NS	1	NS
Osteosarcoma	Rottweiler	TERT:A188delinsAPGL	2	3	6	34	+	0.7	0.3	0.210763	NS	1	NS
Osteosarcoma	Siberian Husky	TERT:A188delinsAPGL	0	1	8	36	-	NaN	NaN	1	NS	1	NS
Osteosarcoma	American Bulldog	TERT:A188delinsAPGL	0	1	8	36	-	NaN	NaN	1	NS	1	NS
Osteosarcoma	Mastiff	TERT:A188delinsAPGL	0	1	8	36	-	NaN	NaN	1	NS	1	NS
Osteosarcoma	Labrador Retriever	TERT:A188delinsAPGL	0	7	8	30	-	NaN	NaN	0.321207	NS	1	NS
Osteosarcoma	Greyhound	TERT:A188delinsAPGL	1	0	7	37	+	0.387097	0	0.177778	NS	1	NS
Osteosarcoma	Chinese Shar-Pei	TERT:A188delinsAPGL	0	1	8	36	-	NaN	NaN	1	NS	1	NS
Osteosarcoma	Mixed Breed	TERT:A188delinsAPGL	1	3	7	34	+	0.666667	0	0.55673	NS	1	NS
Osteosarcoma	Akita	TERT:A188delinsAPGL	0	1	8	36	-	NaN	NaN	1	NS	1	NS
Osteosarcoma	Giant Schnauzer	TERT:A188delinsAPGL	0	1	8	36	-	NaN	NaN	1	NS	1	NS
Osteosarcoma	Boxer	TERT:A188delinsAPGL	0	1	8	36	-	NaN	NaN	1	NS	1	NS
Osteosarcoma	Golden Retriever	TERT:A188delinsAPGL	0	3	8	34	-	NaN	NaN	1	NS	1	NS
Osteosarcoma	American Pit Bull Terrier	TERT:A188delinsAPGL	0	3	8	34	-	NaN	NaN	1	NS	1	NS
Osteosarcoma	Poodle Standard	TERT:A188delinsAPGL	0	2	8	35	-	NaN	NaN	1	NS	1	NS
Osteosarcoma	Pembroke Welsh Corgi	TERT:A188delinsAPGL	0	1	8	36	-	NaN	NaN	1	NS	1	NS
Osteosarcoma	Vizsla	TERT:A188delinsAPGL	0	2	8	35	-	NaN	NaN	1	NS	1	NS
Osteosarcoma	Catahoula	TERT:A188delinsAPGL	0	1	8	36	-	NaN	NaN	1	NS	1	NS
Osteosarcoma	Doberman Pinscher	TERT:A188delinsAPGL	1	1	7	36	+	0.384615	0	0.327273	NS	1	NS
Osteosarcoma	Great Pyrenees	TERT:A188delinsAPGL	0	1	8	36	-	NaN	NaN	1	NS	1	NS
Osteosarcoma	Great Dane	TERT:A188delinsAPGL	1	3	7	34	+	0.444444	0	0.55673	NS	1	NS
