# Supplementary material for: Shared hotspot mutations in oncogenes position dogs as an unparalleled comparative model for precision therapeutics
Source: Sci Rep. 2023 Jul 6;13:10935. doi: 10.1038/s41598-023-37505-2 (PMC10325973; doi:10.1038/s41598-023-37505-2)
Supplement: Supplementary file 5 — Supplementary Table S5. [file 41598_2023_37505_MOESM5_ESM.xlsx]

## Sheet: Table S5
Table S5. Hotspot mutations identified in canine tumors (for figure 7 each canine mutation was corrected using a different transcript to better match the corresponding human mutation, while in supplement tables the the longest canine transcript for each gene was chosen).
Gene	Human hotspot mutations (hg19)	Canine hotspot mutations (canFam3)	Hotspot
PIK3CA	E545K/G/A and 5 more	NA	Human Unique
PIK3CA	H1047R/L/Y/Q	H1047R/L/Y	Shared Hotspot Mut
TP53	NA	R209H/C	Canine Unique
TP53	R175H/G/L and 8 more	R226H	Shared Hotspot Mut
TP53	R248Q/W/L and 12 more	R300W/L	Shared Hotspot Mut
TP53	R273C/H/L and 13 more	R325C/H/P/fs	Shared Hotspot Mut
BRAF	V600E/K/R and 6 more	V588E	Shared Hotspot Mut
EGFR	L858R/M	NA	Human Unique
ERBB2	S310F/Y/A	NA	Human Unique
ERBB2	NA	V662E	Canine Unique
KIT	D816V/Y/H and 3 more	NA	Human Unique
KIT	NA	L575P	Canine Unique
KRAS	G12D/V/C and 9 more	G106A/V/C	Shared Hotspot Mut
KRAS	NA	Q155H/K/R	Canine Unique
NRAS	Q61R/K/L and 3 more	Q61K/R/H	Shared Hotspot Mut
ARID1A	NA	346_347del	Canine Unique
ARID1A	D1850Tfs*33/D1850Gfs*4/G1848W	NA	Human Unique
BCL6	P473Rfs*117/K474Efs*	NA	Human Unique
BCL6	R594Q/G/*	NA	Human Unique
BRCA2	N1784Tfs*7/Kfs*3/Hfs*2/Q1782K	NA	Human Unique
BRCA2	T3033Lfs*29/Nfs*11	NA	Human Unique
CREBBP	R1446C/H/L and 4 more	NA	Human Unique
CREBBP	NA	L2202delinsLQ/Q	Canine Unique
CMT2D	NA	Q926R and 5 more	Canine Unique
CMT2D	P2354Lfs*30/S	NA	Human Unique
CMT2D	NA	R3154H	Canine Unique
CMT2D	NA	4090_4091del	Canine Unique
PTEN	R130Q/G/* and 3 more	R130Q	Shared Hotspot Mut
PTPRD	S431L	NA	Human Unique
ROS1	X1285_splice/S1285T	NA	Human Unique
SET2D	R1407Gfs*5/Kfs*8	NA	Human Unique
SET2D	NA	1490_1490del/R1490fs	Canine Unique
